# Supplementary material for: Effects of drought stress and water recovery on physiological responses and gene expression in maize seedlings
Source: BMC Plant Biol. 2018 Apr 23;18:68. doi: 10.1186/s12870-018-1281-x (PMC5913800; doi:10.1186/s12870-018-1281-x)
Supplement: Supplementary file 3 — Summary of reads, mapped to B73 reference genome, yielded by illumina sequencing technique. (XLSX 9 kb) [file 12870_2018_1281_MOESM3_ESM.xlsx]

## Sheet: Sheet1
Supplemental Table 1 summary of reads, mapped to B73 reference genome, yielded by illumina sequencing technique
Classfication	Sample	Raw Reads	Mapped Reads	Rate of Mapped Reads	Unique Reads	Rate of Mapped Unique Reads
Drought	DS_3d_rep1	16138334	13883872	0.8603	11850485	0.8535
	DS_3d_rep2	13819438	11952477	0.8649	10196399	0.8531
	DS_6d_rep1	11149270	9625096	0.8633	8250261	0.8572
	DS_6d_rep2	20829824	18084681	0.8682	15491836	0.8566
	DS_rewatered_rep1	16550336	14313216	0.8648	12084995	0.8443
	DS_rewatered_rep2	16183346	13659377	0.844	11646745	0.8527
Controls	Control_3d_rep1	13843758	12046597	0.8702	10233623	0.8495
	Control_3d_rep2	14639742	12721280	0.869	10828130	0.8512
	Control_6d_rep1	16082710	13782633	0.857	11841734	0.8592
	Control_6d_rep2	13361490	11658320	0.8725	10049894	0.862
	Control_rewatered_rep1	16807428	14391789	0.8563	10982892	0.7631
	Control_rewatered_rep2	15364978	11270163	0.7335	9203796	0.8167
