# Supplementary material for: Effects of drought stress and water recovery on physiological responses and gene expression in maize seedlings
Source: BMC Plant Biol. 2018 Apr 23;18:68. doi: 10.1186/s12870-018-1281-x (PMC5913800; doi:10.1186/s12870-018-1281-x)
Supplement: Supplementary file 4 — Up regulated genes at 3 day, 6 day and re-watered stages. (XLSX 194 kb) [file 12870_2018_1281_MOESM4_ESM.xlsx]

## Sheet: Upregulated genes at 3d
Gene_id	FPKM of control	FPKM of drought treated for 3 days	Log2 fold change	q_value	Gene annotation
AC155376.2_FG005	7.87476	22.3796	1.50688	0.00415	misc.gluco-, galacto- and mannosidases
AC182482.3_FG003	15.5057	38.7353	1.32085	0.0023	transport.metal
AC187157.4_FG005	1.2928	5.66873	2.13253	0.047	RNA.regulation of transcription.HB,Homeobox transcription factor family
AC189750.4_FG004	12.5481	55.7114	2.1505	0.0026	S-assimilation.APR
AC190609.3_FG003	4.85977	20.4291	2.07167	0.0393	protein.synthesis.ribosomal protein.eukaryotic.60S subunit.L7
AC197246.3_FG003	35.2469	80.0447	1.18331	0.03775	protein.synthesis.ribosomal protein.eukaryotic.60S subunit.L32
AC197545.3_FG002	2.08765	9.0499	2.11602	0.03505	RNA.regulation of transcription.CCAAT box binding factor family, DR1
AC197705.4_FG003	0	15.7264	inf	0.00015	not assigned.unknown
AC197705.4_FG006	5.21944	21.3404	2.03162	0.0034	protein.degradation.ubiquitin.E3.RING
AC203986.3_FG013	0	4.34392	inf	0.0154	not assigned.unknown
AC205057.3_FG002	0	10.0543	inf	5e-05	not assigned.unknown
AC205703.4_FG001	0	7.10479	inf	0.0011	protein.degradation.ubiquitin.ubiquitin
AC207342.3_FG008	30.4754	66.9969	1.13645	0.01525	stress.abiotic.touch/wounding
AC207347.3_FG005	5.16791	12.9674	1.32724	0.02995	transport.misc
AC208201.3_FG002	4.64745	16.9563	1.86731	0.02735	protein.postranslational modification
AC210013.4_FG018	21.4608	66.8777	1.63982	0.0003	not assigned.unknown
AC210669.3_FG001	0	5.74145	inf	5e-05	cell wall.modification
AC211164.5_FG003	22.9772	51.7366	1.17098	0.0242	not assigned.unknown
AC214448.3_FG007	23.5578	50.0736	1.08785	0.00625	not assigned.unknown
AC214640.3_FG003	6.38864	13.8551	1.11683	0.0269	protein.synthesis.ribosomal protein.prokaryotic.unknown organellar.30S subunit.S15
AC217811.3_FG002	0	11.0428	inf	0.0041	amino acid metabolism.degradation.histidine
AC217811.3_FG003	8.24439	24.8937	1.5943	0.0056	amino acid metabolism.degradation.histidine
AC231745.1_FG004	7.28267	17.6569	1.27769	0.0011	not assigned.unknown
AC231752.1_FG003	0	5.21916	inf	0.0022	not assigned.unknown
AC233899.1_FG005	0	10.3241	inf	0.0118	not assigned.unknown
AC233910.1_FG010	3.79528	12.1225	1.67541	0.03995	protein.postranslational modification
AC234154.1_FG008	5.25247	39.6264	2.9154	0.00025	lipid metabolism.'exotics' (steroids, squalene etc).phosphatidylcholinesterol O-acyltransferase
AC234185.1_FG004	9.29187	32.6731	1.81406	5e-05	nucleotide metabolism.synthesis.pyrimidine.CTP synthetase
GRMZM2G000236	5.11405	20.9838	2.03673	0.01085	hormone metabolism.jasmonate.synthesis-degradation.12-Oxo-PDA-reductase
GRMZM2G000397	14.8373	35.83	1.27194	0.04105	signalling.calcium
GRMZM2G000739	4.07065	14.7886	1.86115	0.00405	tetrapyrrole synthesis.uroporphyrin-III C-methyltransferase
GRMZM2G001043	0	2.32782	inf	0.0012	not assigned.unknown
GRMZM2G001048	7.35674	17.3282	1.23599	0.0092	not assigned.unknown
GRMZM2G001243	1.765	33.7872	4.25874	0.001	protein.postranslational modification
GRMZM2G001444	14.9049	32.2041	1.11146	0.00655	not assigned.unknown
GRMZM2G001645	23.1421	55.7781	1.26918	0.0032	secondary metabolism.isoprenoids.mevalonate pathway.HMG-CoA reductase
GRMZM2G001661	9.36544	26.2376	1.48622	0.0193	not assigned.unknown
GRMZM2G002075	10.1294	22.5839	1.15674	0.02	hormone metabolism.abscisic acid.signal transduction
GRMZM2G002978	4.68112	11.9266	1.34926	0.0146	nucleotide metabolism.phosphotransfer and pyrophosphatases.uridylate kinase
GRMZM2G003172	11.8534	27.0301	1.18927	0.0067	RNA.regulation of transcription.unclassified
GRMZM2G003411	0.858501	2.71019	1.6585	0.0349	transport.ABC transporters and multidrug resistance systems
GRMZM2G003789	2.59158	9.11735	1.81479	0.03085	hormone metabolism.auxin.synthesis-degradation
GRMZM2G004160	0	15.4154	inf	5e-05	misc.plastocyanin-like
GRMZM2G004161	13.2452	68.1889	2.36407	0.0006	protein.degradation.ubiquitin.E3.BTB/POZ Cullin3.BTB/POZ
GRMZM2G004511	87.63	202.763	1.2103	5e-05	RNA.regulation of transcription.putative transcription regulator
GRMZM2G004548	23.8284	77.4878	1.70129	0.00085	RNA.regulation of transcription.unclassified
GRMZM2G005061	1.70379	13.6978	3.00712	0.02705	not assigned.unknown
GRMZM2G005146	147.18	314.967	1.09762	0.00025	not assigned.unknown
GRMZM2G005207	7.4869	20.6572	1.46421	0.025	not assigned.unknown
GRMZM2G005209	13.1454	26.7044	1.02252	0.0133	development.unspecified
GRMZM2G005365	3.62394	10.1583	1.48703	0.0365	not assigned.unknown
GRMZM2G005840	23.658	104.728	2.14624	0.00265	not assigned.unknown
GRMZM2G005849	10.6801	28.4948	1.41577	5e-05	not assigned.no ontology
GRMZM2G005996	0.699231	7.36289	3.39643	0.00725	not assigned.no ontology
GRMZM2G006463	0	2.86113	inf	0.00025	not assigned.unknown
GRMZM2G007140	0	6.08257	inf	0.00055	hormone metabolism.ethylene.synthesis-degradation
GRMZM2G007928	25.5074	63.3109	1.31154	0.0006	not assigned.unknown
GRMZM2G008290	39.8752	87.4159	1.13241	0.0018	not assigned.unknown
GRMZM2G008773	0	28.9586	inf	5e-05	not assigned.no ontology
GRMZM2G009479	14.9067	36.3272	1.28509	0.00125	hormone metabolism.jasmonate.synthesis-degradation.lipoxygenase
GRMZM2G009876	7.09262	21.1373	1.5754	0.0056	protein.synthesis.ribosomal protein.eukaryotic.40S subunit.S8
GRMZM2G009958	38.8789	79.5332	1.03257	0.0024	not assigned.unknown
GRMZM2G010044	4.88752	11.0242	1.1735	0.03805	secondary metabolism.sulfur-containing.glucosinolates.synthesis.aliphatic.methylthioalkylmalate isomerase large subunit (MAM-IL)
GRMZM2G010468	0.966915	22.9335	4.56792	0.00765	misc.cytochrome P450
GRMZM2G010834	12.2397	25.551	1.06181	0.00165	protein.targeting.secretory pathway.unspecified
GRMZM2G010855	8.22454	109.362	3.73303	5e-05	protein.postranslational modification
GRMZM2G010868	395.338	902.827	1.19136	0.0006	lipid metabolism.lipid transfer proteins etc
GRMZM2G011598	11.7214	26.9185	1.19945	0.0404	development.unspecified
GRMZM2G011896	9.42639	21.6954	1.20261	0.00915	signalling.receptor kinases.leucine rich repeat XI
GRMZM2G011932	23.7043	120.72	2.34845	5e-05	RNA.regulation of transcription.bZIP transcription factor family
GRMZM2G012280	5.0241	21.6569	2.10789	0.0194	RNA.regulation of transcription.putative transcription regulator
GRMZM2G012393	7.95846	16.1222	1.01848	0.02985	not assigned.unknown
GRMZM2G013170	9.53465	20.4985	1.10427	0.0028	stress.biotic.PR-proteins
GRMZM2G013214	0	7.03136	inf	0.0006	secondary metabolism.N misc.betaine.betaine-aldehyde dehydrogenase
GRMZM2G013461	53.4159	127.142	1.2511	0.0001	protein.degradation.cysteine protease
GRMZM2G014276	2.02288	5.29686	1.38872	0.0231	protein.synthesis.ribosome biogenesis.Pre-rRNA processing and modifications.WD-repeat proteins
GRMZM2G014392	1.57407	25.2483	4.00361	0.00555	hormone metabolism.abscisic acid.synthesis-degradation.synthesis.9-cis-epoxycarotenoid dioxygenase
GRMZM2G014395	8.74576	33.1741	1.9234	0.0013	misc.cytochrome P450
GRMZM2G014945	0	3.11839	inf	0.0009	not assigned.unknown
GRMZM2G015100	2.20824	9.94219	2.17066	0.0041	RNA.processing
GRMZM2G015267	4.02133	10.8797	1.4359	0.04355	PS.lightreaction.other electron carrier (ox/red).ferredoxin oxireductase
GRMZM2G015419	1772.46	3753.84	1.08261	0.04755	hormone metabolism.jasmonate.synthesis-degradation.lipoxygenase
GRMZM2G015605	93.5953	595.414	2.66939	5e-05	not assigned.unknown
GRMZM2G016958	18.7226	43.522	1.21697	0.00095	hormone metabolism.auxin.synthesis-degradation
GRMZM2G017110	41.2084	249.05	2.59543	5e-05	amino acid metabolism.synthesis.central amino acid metabolism.GABA.Glutamate decarboxylase
GRMZM2G017522	1.44435	13.5358	3.22828	0.0239	signalling.receptor kinases.S-locus glycoprotein like
GRMZM2G017537	5.40362	22.647	2.06732	0.0011	RNA.transcription
GRMZM2G017593	3.34563	11.5445	1.78686	0.0252	not assigned.no ontology.pentatricopeptide (PPR) repeat-containing protein
GRMZM2G017685	0	6.10908	inf	0.00015	not assigned.unknown
GRMZM2G017792	5.66071	24.8863	2.1363	0.0067	protein.postranslational modification
GRMZM2G018275	32.7978	105.499	1.68556	0.0001	not assigned.no ontology
GRMZM2G018760	3.28752	55.4652	4.07651	0.0137	not assigned.unknown
GRMZM2G019177	8.19052	20.9931	1.35789	0.0147	not assigned.no ontology
GRMZM2G019284	11.3038	27.8612	1.30144	0.03165	not assigned.unknown
GRMZM2G019328	0	2.55977	inf	0.00155	not assigned.unknown
GRMZM2G019562	2.71651	19.3351	2.8314	0.0015	lipid metabolism.Phospholipid synthesis.diacylglycerol kinase
GRMZM2G019578	0	2.68542	inf	0.00385	not assigned.unknown
GRMZM2G019876	11.255	27.9391	1.31172	0.0209	redox.thioredoxin
GRMZM2G020040	12.8881	28.0665	1.12281	0.0002	stress.abiotic.heat
GRMZM2G020631	7.06027	69.455	3.29828	5e-05	hormone metabolism.auxin.induced-regulated-responsive-activated
GRMZM2G020761	44.3712	113.74	1.35805	5e-05	misc.cytochrome P450
GRMZM2G020940	36.7809	103.179	1.48812	5e-05	not assigned.no ontology.hydroxyproline rich proteins
GRMZM2G021223	9.30593	20.6788	1.15193	0.02785	RNA.processing.splicing
GRMZM2G021406	44.9485	103.166	1.19863	0.00535	not assigned.unknown
GRMZM2G021896	0	5.71438	inf	0.0001	protein.synthesis.elongation
GRMZM2G022019	35.0969	71.4929	1.02646	0.0019	protein.synthesis.initiation
GRMZM2G022213	8.62625	22.7971	1.40205	0.00195	RNA.regulation of transcription.C2H2 zinc finger family
GRMZM2G022402	3.19097	14.6773	2.20152	0.0481	misc.GDSL-motif lipase
GRMZM2G022403	65.5536	156.495	1.25537	0.00015	not assigned.unknown
GRMZM2G022538	219.692	441.51	1.00696	0.0007	not assigned.unknown
GRMZM2G022645	3.41939	15.271	2.15899	0.02235	protein.postranslational modification.kinase.receptor like cytoplasmatic kinase VII
GRMZM2G023372	4.95144	13.835	1.4824	0.0148	development.unspecified
GRMZM2G023387	23.4466	50.3735	1.10329	0.0197	redox.thioredoxin
GRMZM2G023638	7.93057	18.453	1.21836	0.0167	not assigned.no ontology
GRMZM2G023791	25.0371	67.2557	1.42559	0.00045	not assigned.unknown
GRMZM2G025242	69.4266	140.003	1.0119	0.00035	not assigned.unknown
GRMZM2G025598	32.5867	74.3225	1.18952	5e-05	protein.glycosylation
GRMZM2G025649	0	5.46531	inf	0.00065	not assigned.unknown
GRMZM2G025783	7.27538	18.4344	1.34131	0.0105	protein.degradation.ubiquitin.E3.SCF.FBOX
GRMZM2G025833	0	4.94318	inf	5e-05	major CHO metabolism.degradation.starch.starch cleavage.beta amylase
GRMZM2G025870	2.65363	11.501	2.11571	0.0379	hormone metabolism.ethylene.synthesis-degradation
GRMZM2G025959	0	2.37531	inf	0.0016	not assigned.unknown
GRMZM2G025977	36.2282	90.4772	1.32044	0.00475	misc.oxidases - copper, flavone etc
GRMZM2G026157	0	10.629	inf	5e-05	not assigned.unknown
GRMZM2G026654	11.1653	22.898	1.0362	0.0268	not assigned.unknown
GRMZM2G027333	2.35855	12.2428	2.37596	0.00395	RNA.regulation of transcription.C2H2 zinc finger family
GRMZM2G027835	14.6173	39.2846	1.42629	0.00045	amino acid metabolism.synthesis.aspartate family.lysine
GRMZM2G027875	54.144	120.2	1.15056	5e-05	protein.degradation
GRMZM2G027955	68.4363	160.552	1.23021	5e-05	major CHO metabolism.synthesis.starch.AGPase
GRMZM2G028129	12.7349	57.692	2.17959	0.0001	protein.degradation.AAA type
GRMZM2G028535	1.25697	80.808	6.00647	5e-05	amino acid metabolism.synthesis.glutamate family.proline
GRMZM2G028887	10.8479	24.4132	1.17024	0.00395	not assigned.no ontology
GRMZM2G029058	12.8849	41.5552	1.68934	0.0002	RNA.RNA binding
GRMZM2G029685	24.0101	50.5233	1.07331	0.012	protein.synthesis.ribosomal protein.eukaryotic.40S subunit.S24
GRMZM2G030138	0.887256	4.77368	2.42768	0.019	signalling.G-proteins
GRMZM2G030148	0	6.62412	inf	5e-05	not assigned.no ontology.pentatricopeptide (PPR) repeat-containing protein
GRMZM2G030790	0	21.0027	inf	5e-05	not assigned.unknown
GRMZM2G031001	4.30881	11.4865	1.41458	0.03795	development.unspecified
GRMZM2G031033	0	9.24195	inf	5e-05	not assigned.unknown
GRMZM2G031354	48.2557	113.871	1.23863	0.0009	misc.protease inhibitor/seed storage/lipid transfer protein (LTP) family protein
GRMZM2G031580	2.25238	7.8609	1.80324	0.0476	not assigned.unknown
GRMZM2G031628	0	3.66442	inf	0.0022	misc.gluco-, galacto- and mannosidases
GRMZM2G031660	1.8304	21.3288	3.54257	0.0142	misc.gluco-, galacto- and mannosidases
GRMZM2G032028	32.1128	84.102	1.38899	5e-05	not assigned.unknown
GRMZM2G032258	21.3868	45.1239	1.07717	0.00135	RNA.regulation of transcription.unclassified
GRMZM2G032619	10.3486	29.6594	1.51905	0.0006	protein.postranslational modification
GRMZM2G032807	24.606	194.64	2.98373	5e-05	not assigned.unknown
GRMZM2G032847	10.522	22.2023	1.07731	0.04215	RNA.regulation of transcription.unclassified
GRMZM2G032896	3.66401	10.8383	1.56465	0.0278	misc.cytochrome P450
GRMZM2G033526	45.3279	94.7852	1.06426	0.00015	glycolysis.plastid branch.pyruvate kinase (PK)
GRMZM2G033644	40.3915	93.3371	1.2084	0.00025	amino acid metabolism.degradation.branched chain group.shared
GRMZM2G033846	45.091	95.6589	1.08506	0.0223	signalling.calcium
GRMZM2G034843	11.0154	74.8933	2.76531	0.0008	not assigned.unknown
GRMZM2G034896	0.79817	3.27467	2.03658	0.0319	stress.biotic.respiratory burst
GRMZM2G034947	12.1602	24.6879	1.02164	0.02765	not assigned.unknown
GRMZM2G035128	0	5.61111	inf	5e-05	not assigned.unknown
GRMZM2G035314	43.6631	95.2377	1.12512	0.00095	protein.degradation.ubiquitin.E3.SCF.FBOX
GRMZM2G035370	0	7.67459	inf	5e-05	RNA.regulation of transcription.G2-like transcription factor family, GARP
GRMZM2G036427	70.6884	171.173	1.27591	0.0001	stress.abiotic.unspecified
GRMZM2G036908	16.6759	36.7633	1.1405	0.00445	transport.metal
GRMZM2G037189	14.9788	30.4934	1.02558	0.0385	not assigned.unknown
GRMZM2G037193	3.40004	11.2024	1.72018	0.0349	not assigned.no ontology
GRMZM2G037452	15.1678	94.0954	2.63311	0.00015	not assigned.unknown
GRMZM2G038536	0.475925	3.17837	2.73948	0.04655	protein.postranslational modification
GRMZM2G038598	73.4351	194.378	1.40433	5e-05	cell wall.precursor synthesis.UGE
GRMZM2G038874	0	3.41543	inf	0.0011	not assigned.unknown
GRMZM2G039186	4.52487	12.7343	1.49277	0.0011	stress.abiotic.drought/salt
GRMZM2G039254	4.19347	9.48182	1.17702	0.0105	not assigned.no ontology.pentatricopeptide (PPR) repeat-containing protein
GRMZM2G039639	4.22662	27.5951	2.70683	0.02085	stress.biotic
GRMZM2G040095	181.603	405.271	1.1581	5e-05	hormone metabolism.jasmonate.synthesis-degradation.lipoxygenase
GRMZM2G040509	0	4.55434	inf	0.0003	protein.degradation.ubiquitin.E3.BTB/POZ Cullin3.BTB/POZ
GRMZM2G040618	74.0652	172.221	1.2174	0.0001	not assigned.unknown
GRMZM2G041039	0	3.86874	inf	0.0011	not assigned.unknown
GRMZM2G041238	33.2403	67.8269	1.02892	0.01515	protein.synthesis.ribosomal protein.eukaryotic.60S subunit.L26
GRMZM2G041732	2.74117	10.9405	1.99682	0.02075	RNA.processing.RNA helicase
GRMZM2G042347	4.04199	16.4631	2.02609	0.04615	misc.peroxidases
GRMZM2G042371	11.7108	27.557	1.23458	0.0079	not assigned.unknown
GRMZM2G042789	13.7274	94.7842	2.78759	0.01285	not assigned.unknown
GRMZM2G042933	0.400682	3.23959	3.01528	0.0074	transport.amino acids
GRMZM2G043150	7.12644	14.6772	1.04232	0.02205	RNA.RNA binding
GRMZM2G043162	261.408	642.313	1.29697	5e-05	PS.lightreaction.other electron carrier (ox/red).ferredoxin
GRMZM2G043291	180.622	474.074	1.39214	5e-05	misc.glutathione S transferases
GRMZM2G044132	286.777	1606.75	2.48615	5e-05	not assigned.unknown
GRMZM2G044174	12.4529	38.8963	1.64315	0.0209	not assigned.unknown
GRMZM2G044281	8.88031	20.8523	1.23152	0.0019	cell wall.precursor synthesis.UDP-glucose 4,6-dehydratase
GRMZM2G044752	1.28562	11.5456	3.1668	0.0209	RNA.regulation of transcription.HB,Homeobox transcription factor family
GRMZM2G045070	42.852	105.054	1.2937	5e-05	not assigned.no ontology
GRMZM2G045257	0.982597	6.84455	2.80028	0.01925	transport.potassium
GRMZM2G045638	209.241	509.143	1.28291	5e-05	not assigned.unknown
GRMZM2G045664	68.8562	153.452	1.15613	0.00195	development.late embryogenesis abundant
GRMZM2G045720	0	7.19429	inf	5e-05	protein.synthesis.release
GRMZM2G046163	5.31143	19.585	1.88258	0.0119	amino acid metabolism.synthesis.aromatic aa.tryptophan.tryptophan synthase
GRMZM2G046231	39.4074	84.1268	1.0941	0.00215	redox.thioredoxin
GRMZM2G046615	3.39554	14.1856	2.06272	0.00705	secondary metabolism.isoprenoids.terpenoids
GRMZM2G046849	65.2053	171.561	1.39566	5e-05	not assigned.unknown
GRMZM2G047002	21.3549	43.4167	1.02368	0.02625	not assigned.unknown
GRMZM2G047095	13.8316	32.1415	1.21647	0.0004	tetrapyrrole synthesis.ferrochelatase
GRMZM2G047274	40.5023	86.011	1.08652	0.00015	protein.degradation
GRMZM2G047434	20.4995	47.5201	1.21295	0.00025	stress.abiotic.heat
GRMZM2G047616	2.75859	13.9992	2.34334	0.0174	transport.unspecified cations
GRMZM2G047851	0	2.40622	inf	0.00345	cell.division
GRMZM2G048129	59.6939	260.235	2.12416	5e-05	not assigned.unknown
GRMZM2G048200	9.15807	23.3907	1.35282	0.0107	misc.GDSL-motif lipase
GRMZM2G048210	7.98094	24.8115	1.63638	0.00015	protein.postranslational modification.kinase.receptor like cytoplasmatic kinase VII
GRMZM2G048549	11.8235	53.7239	2.18391	0.0001	signalling.calcium
GRMZM2G048616	29.7659	79.7061	1.42103	5e-05	misc.misc2
GRMZM2G048836	0	8.82994	inf	5e-05	protein.degradation.metalloprotease
GRMZM2G049349	1.85529	45.1542	4.60514	5e-05	protein.degradation.metalloprotease
GRMZM2G049390	24.6124	50.4335	1.03499	0.0171	protein.folding
GRMZM2G049541	8.60613	28.6014	1.73265	0.04525	protein.postranslational modification
GRMZM2G049695	15.7098	86.2689	2.45717	5e-05	RNA.regulation of transcription.MYB-related transcription factor family
GRMZM2G049781	2.7792	15.525	2.48185	0.02835	not assigned.no ontology
GRMZM2G049790	25.2536	78.3313	1.6331	0.02875	not assigned.unknown
GRMZM2G050085	0	6.0132	inf	5e-05	not assigned.no ontology
GRMZM2G050333	7.06653	22.2024	1.65164	0.0004	not assigned.unknown
GRMZM2G050501	3.44073	12.0554	1.8089	0.0188	not assigned.unknown
GRMZM2G050550	2.73061	9.76394	1.83824	0.01175	RNA.regulation of transcription.MYB domain transcription factor family
GRMZM2G050641	8.14492	22.2408	1.44924	0.00235	not assigned.unknown
GRMZM2G050997	6.54442	56.5622	3.1115	5e-05	hormone metabolism.cytokinin.synthesis-degradation
GRMZM2G051683	2.76853	17.9003	2.69279	0.0491	misc.UDP glucosyl and glucoronyl transferases
GRMZM2G052105	0	7.32302	inf	0.00065	not assigned.unknown
GRMZM2G053004	1.23988	7.69308	2.63337	0.0465	transport.calcium
GRMZM2G053831	4.46018	17.9375	2.0078	0.0075	not assigned.unknown
GRMZM2G054123	104.055	281.213	1.43431	5e-05	amino acid metabolism.synthesis.aspartate family.methionine
GRMZM2G054803	41.738	234.709	2.49144	5e-05	not assigned.no ontology
GRMZM2G054969	0	2.58933	inf	5e-05	not assigned.unknown
GRMZM2G055309	13.444	33.8263	1.33118	0.03845	not assigned.unknown
GRMZM2G055698	4.533	42.0988	3.21524	0.00985	protein.degradation.serine protease
GRMZM2G055802	17.839	63.244	1.8259	5e-05	not assigned.unknown
GRMZM2G056369	1.48479	23.8565	4.00605	0.00235	gluconeogenesis / glyoxylate cycle.isocitrate lyase
GRMZM2G056500	58.8417	209.457	1.83174	5e-05	not assigned.unknown
GRMZM2G056600	54.9314	121.868	1.14962	0.0001	RNA.regulation of transcription.HB,Homeobox transcription factor family
GRMZM2G057616	5.90862	27.4085	2.21373	5e-05	transport.unspecified anions
GRMZM2G058279	0	3.16499	inf	0.0006	not assigned.unknown
GRMZM2G058491	0.941009	134.478	7.15894	5e-05	protein.degradation.AAA type
GRMZM2G058913	14.1671	28.8978	1.02841	0.0011	not assigned.unknown
GRMZM2G059073	2.27395	12.9971	2.51492	0.0031	Co-factor and vitamine metabolism
GRMZM2G059102	30.2305	62.5949	1.05004	0.00275	RNA.regulation of transcription.MADS box transcription factor family
GRMZM2G059453	15.3357	70.2988	2.19661	0.0001	protein.postranslational modification
GRMZM2G059740	11.7582	33.9798	1.53101	0.0027	signalling.receptor kinases.misc
GRMZM2G059799	14.0792	45.1638	1.6816	0.0048	not assigned.unknown
GRMZM2G059836	43.8338	801.139	4.19194	5e-05	metal handling.binding, chelation and storage
GRMZM2G060216	0.894243	4.66502	2.38314	0.04565	RNA.regulation of transcription.bZIP transcription factor family
GRMZM2G060798	7.00085	16.1731	1.208	0.02475	protein.postranslational modification
GRMZM2G060886	192	497.014	1.37218	5e-05	lipid metabolism.Phospholipid synthesis
GRMZM2G060940	17.9938	69.6884	1.95342	0.0002	hormone metabolism.ethylene.synthesis-degradation
GRMZM2G061043	12.817	29.7469	1.21468	0.028	not assigned.unknown
GRMZM2G061202	0	8.07131	inf	5e-05	not assigned.no ontology
GRMZM2G061450	0	8.70803	inf	5e-05	not assigned.unknown
GRMZM2G061487	38.0539	174.378	2.1961	5e-05	RNA.regulation of transcription.AP2/EREBP, APETALA2/Ethylene-responsive element binding protein family
GRMZM2G061777	0	2.06906	inf	5e-05	amino acid metabolism.synthesis.glutamate family.proline
GRMZM2G061950	33.622	102.63	1.60998	5e-05	cell.organisation
GRMZM2G061969	81.5652	206.894	1.34287	5e-05	lipid metabolism.lipid degradation.lysophospholipases.phospholipase D
GRMZM2G062156	23.8413	74.6242	1.64618	5e-05	transport.sugars
GRMZM2G062160	3.11027	61.0592	4.2951	0.00695	not assigned.unknown
GRMZM2G062531	55.7764	521.112	3.22387	5e-05	lipid metabolism.'exotics' (steroids, squalene etc).methylsterol monooxygenase
GRMZM2G062576	2.97719	7.25452	1.28493	0.01375	stress.biotic.PR-proteins
GRMZM2G062613	7.54028	15.8231	1.06934	0.0251	cell.organisation
GRMZM2G063756	227.9	495.5	1.12048	0.0002	misc.cytochrome P450
GRMZM2G064885	5.69139	12.8664	1.17676	0.0348	not assigned.unknown
GRMZM2G065073	8.39024	23.1184	1.46226	0.0076	stress.abiotic
GRMZM2G065552	0	7.27632	inf	0.00055	protein.aa activation.pseudouridylate synthase
GRMZM2G065557	15.2739	78.7398	2.36602	5e-05	misc.protease inhibitor/seed storage/lipid transfer protein (LTP) family protein
GRMZM2G065899	9.42036	22.6314	1.26447	0.00505	signalling.calcium
GRMZM2G065928	52.4858	115.743	1.14093	0.0001	misc.cytochrome P450
GRMZM2G066578	9.86142	26.0977	1.40406	0.0004	secondary metabolism.wax
GRMZM2G066615	2.26088	5.9115	1.38664	0.04465	protein.degradation.AAA type
GRMZM2G066801	17.7127	155.711	3.13602	5e-05	transport.misc
GRMZM2G066961	0	17.6674	inf	0.00015	hormone metabolism.ethylene.induced-regulated-responsive-activated
GRMZM2G067277	15.702	59.3802	1.91903	0.0032	not assigned.unknown
GRMZM2G067315	7.36206	55.9848	2.92685	5e-05	not assigned.unknown
GRMZM2G067522	14.0519	37.1748	1.40356	0.00695	not assigned.no ontology
GRMZM2G067600	19.5337	68.3781	1.80757	0.01135	not assigned.unknown
GRMZM2G067877	37.5428	83.3843	1.15124	0.0004	transport.metabolite transporters at the mitochondrial membrane
GRMZM2G068028	5.99198	12.3777	1.04664	0.02455	not assigned.no ontology
GRMZM2G068808	2.711	9.50144	1.80932	0.0211	hormone metabolism.gibberelin.synthesis-degradation.copalyl diphosphate synthase
GRMZM2G068952	7.86483	17.8141	1.17953	0.01595	protein.synthesis.ribosomal protein.eukaryotic.60S subunit.L4/L1
GRMZM2G069174	6.9936	17.0202	1.28314	0.0068	protein.targeting.nucleus
GRMZM2G069215	2.69452	7.22922	1.42381	0.0421	protein.degradation.ubiquitin.E3.RING
GRMZM2G069405	3.091	19.2436	2.63823	5e-05	protein.targeting.nucleus
GRMZM2G069542	21.6571	62.3268	1.52502	5e-05	not assigned.unknown
GRMZM2G069651	29.9373	73.2837	1.29155	5e-05	stress.abiotic.heat
GRMZM2G070375	2.20209	17.9592	3.02777	0.04275	hormone metabolism.abscisic acid.induced-regulated-responsive-activated
GRMZM2G071154	96.5841	214.42	1.15058	0.0001	stress.abiotic.touch/wounding
GRMZM2G071626	5.88496	15.8664	1.43088	0.03165	not assigned.unknown
GRMZM2G072034	131.396	355.007	1.43392	5e-05	transport.misc
GRMZM2G072210	6.98392	14.8518	1.08852	0.0084	not assigned.no ontology
GRMZM2G073017	0.872707	4.95799	2.50619	0.0316	not assigned.no ontology.pentatricopeptide (PPR) repeat-containing protein
GRMZM2G074053	127.69	310.772	1.28321	5e-05	transport.amino acids
GRMZM2G074462	23.0453	72.4023	1.65156	5e-05	major CHO metabolism.degradation.starch.D enzyme
GRMZM2G074517	5.67757	14.6857	1.37107	0.02425	misc.GDSL-motif lipase
GRMZM2G074631	4.52693	16.8445	1.89567	0.00365	not assigned.unknown
GRMZM2G075027	7.95115	15.9067	1.0004	0.0238	RNA.processing.RNA helicase
GRMZM2G075051	2.3309	16.938	2.8613	0.0015	signalling.G-proteins
GRMZM2G075245	0	11.7897	inf	5e-05	not assigned.unknown
GRMZM2G075250	9.12703	25.6941	1.49322	0.01285	not assigned.unknown
GRMZM2G075315	6.3766	15.4413	1.27594	0.0293	not assigned.unknown
GRMZM2G075489	0	8.93109	inf	5e-05	not assigned.unknown
GRMZM2G075828	6.12281	19.8323	1.69559	0.0237	transport.misc
GRMZM2G075974	0	4.50904	inf	5e-05	nucleotide metabolism.synthesis.unspecified
GRMZM2G076212	1.81056	10.9691	2.59894	0.02865	signalling.receptor kinases.misc
GRMZM2G076343	0	5.56386	inf	5e-05	not assigned.unknown
GRMZM2G076676	7.61788	24.689	1.69641	0.0016	not assigned.no ontology.glycine rich proteins
GRMZM2G076798	16.9194	83.5956	2.30475	0.0452	not assigned.unknown
GRMZM2G077127	18.802	38.0903	1.01854	0.0046	not assigned.unknown
GRMZM2G077131	13.3908	26.8121	1.00164	0.0224	not assigned.unknown
GRMZM2G077401	7.37527	19.943	1.43511	0.0155	hormone metabolism.auxin.induced-regulated-responsive-activated
GRMZM2G077895	1.08598	8.24968	2.92535	0.0393	not assigned.unknown
GRMZM2G077981	8.43482	17.133	1.02235	0.0288	protein.degradation.ubiquitin.E3.SCF.FBOX
GRMZM2G078465	4.21286	18.7653	2.15519	0.0418	hormone metabolism.salicylic acid.synthesis-degradation
GRMZM2G078566	10.0561	24.3486	1.27577	0.03205	misc.beta 1,3 glucan hydrolases.glucan endo-1,3-beta-glucosidase
GRMZM2G078650	3.44923	15.4055	2.15911	0.0491	signalling.MAP kinases
GRMZM2G078723	0	10.7329	inf	5e-05	not assigned.unknown
GRMZM2G078806	16.9204	390.202	4.52738	5e-05	development.unspecified
GRMZM2G079083	29.8184	66.6903	1.16128	0.00315	not assigned.unknown
GRMZM2G079200	22.9978	46.4903	1.01544	0.0255	RNA.regulation of transcription.Aux/IAA family
GRMZM2G079381	26.4419	53.2198	1.00914	0.01005	N-metabolism.nitrate metabolism.nitrite reductase
GRMZM2G079440	14.322	880.429	5.9419	5e-05	not assigned.unknown
GRMZM2G079583	12.0562	26.0054	1.10904	0.0309	signalling.receptor kinases.misc
GRMZM2G080174	1.21739	6.20361	2.34931	0.02045	not assigned.unknown
GRMZM2G080380	3.62647	10.28	1.50321	0.0384	nucleotide metabolism.synthesis.pyrimidine.aspartate transcarbamoylase
GRMZM2G080530	51.6489	124.005	1.26359	5e-05	not assigned.no ontology
GRMZM2G080724	0	19.9431	inf	5e-05	stress.abiotic.heat
GRMZM2G080940	20.5191	50.0974	1.28777	5e-05	not assigned.unknown
GRMZM2G081639	5.72056	11.6852	1.03045	0.00295	DNA.synthesis/chromatin structure
GRMZM2G081886	12.894	26.5804	1.04366	0.0106	amino acid metabolism.synthesis.serine-glycine-cysteine group.serine.phosphoglycerate dehydrogenase
GRMZM2G082434	7.0139	59.0219	3.07296	5e-05	transport.amino acids
GRMZM2G083526	12.2845	68.4573	2.47836	5e-05	secondary metabolism.wax
GRMZM2G083935	61.1727	158.403	1.37264	5e-05	misc.UDP glucosyl and glucoronyl transferases
GRMZM2G084005	2.25519	46.8049	4.37534	0.01695	not assigned.unknown
GRMZM2G084279	145.677	420.739	1.53016	5e-05	PS.lightreaction.other electron carrier (ox/red).ferredoxin oxireductase
GRMZM2G085049	15.4484	33.411	1.11286	0.02825	signalling.G-proteins
GRMZM2G085054	22.8457	73.748	1.69068	0.0002	misc.UDP glucosyl and glucoronyl transferases
GRMZM2G085116	7.31751	30.1417	2.04234	0.0329	not assigned.unknown
GRMZM2G085218	0	2.76992	inf	0.0004	not assigned.unknown
GRMZM2G085303	9.85298	22.7056	1.20442	0.0038	not assigned.unknown
GRMZM2G085381	251.873	1729.34	2.77945	5e-05	amino acid metabolism.synthesis.aromatic aa.tryptophan.tryptophan synthase
GRMZM2G085661	116.268	345.736	1.57222	5e-05	misc.cytochrome P450
GRMZM2G085675	5.80529	13.5964	1.22779	0.0455	protein.synthesis.ribosomal protein.prokaryotic.chloroplast.50S subunit.L21
GRMZM2G085926	45.2848	90.8901	1.0051	0.0006	lipid metabolism.Phospholipid synthesis.choline-phosphate cytidylyltransferase
GRMZM2G085970	2.04989	6.87199	1.74518	0.04815	cell.organisation
GRMZM2G087150	24.4987	57.1113	1.22107	0.0002	misc.GDSL-motif lipase
GRMZM2G087196	8.11784	19.7981	1.28619	0.0018	development.unspecified
GRMZM2G087254	3.66536	17.4626	2.25224	0.02615	S-assimilation.APR
GRMZM2G087712	5.80517	12.0342	1.05173	0.00745	not assigned.unknown
GRMZM2G087901	9.24849	21.9644	1.24787	0.0244	transport.sugars.sucrose
GRMZM2G088064	1.46358	33.0917	4.4989	0.0018	amino acid metabolism.synthesis.central amino acid metabolism.alanine.alanine aminotransferase
GRMZM2G088356	0.83849	10.0165	3.57844	0.0205	not assigned.no ontology
GRMZM2G088396	9.05104	101.581	3.48841	5e-05	secondary metabolism.isoprenoids.tocopherol biosynthesis.hydroxyphenylpyruvate dioxygenase
GRMZM2G088689	45.0843	142.502	1.66028	0.0017	amino acid metabolism.degradation.branched chain group.shared
GRMZM2G088843	5.28988	11.305	1.09565	0.04505	not assigned.unknown
GRMZM2G089713	92.0826	313.816	1.76892	5e-05	major CHO metabolism.degradation.sucrose.Susy
GRMZM2G089952	24.6069	54.7632	1.15414	0.01	protein.targeting.secretory pathway.unspecified
GRMZM2G090029	6.20383	22.3729	1.85052	0.02215	not assigned.unknown
GRMZM2G090087	15.0493	33.1675	1.14007	0.0239	amino acid metabolism.degradation.glutamate family.proline
GRMZM2G090226	2.02631	27.0262	3.73743	0.0391	signalling.in sugar and nutrient physiology
GRMZM2G090300	27.5128	66.8354	1.28051	0.0001	transport.metabolite transporters at the envelope membrane
GRMZM2G090584	7.5216	18.8386	1.32458	0.02015	not assigned.unknown
GRMZM2G090736	8.48721	21.0271	1.30889	0.0008	redox.thioredoxin
GRMZM2G091044	7.09585	20.9326	1.5607	0.0353	RNA.regulation of transcription.unclassified
GRMZM2G092137	29.2561	99.0316	1.75915	5e-05	not assigned.unknown
GRMZM2G092379	36.9078	106.333	1.52659	5e-05	protein.degradation
GRMZM2G093020	6.5735	20.723	1.6565	0.0032	not assigned.unknown
GRMZM2G093441	11.0846	29.4197	1.40823	0.00055	not assigned.unknown
GRMZM2G093809	2.07722	6.20699	1.57924	0.0469	signalling.receptor kinases.leucine rich repeat XI
GRMZM2G094712	50.5008	143.112	1.50276	5e-05	amino acid metabolism.synthesis.central amino acid metabolism.aspartate.aspartate aminotransferase
GRMZM2G095078	1.82551	7.2201	1.98372	0.03315	RNA.regulation of transcription.bZIP transcription factor family
GRMZM2G095126	6.28706	32.475	2.36887	0.00475	minor CHO metabolism.galactose.alpha-galactosidases
GRMZM2G095968	22.3702	168.844	2.91604	5e-05	cell wall.modification
GRMZM2G096480	1.88457	6.26307	1.73263	0.0177	RNA.processing
GRMZM2G096683	1.23833	11.74	3.24497	0.02435	transport.sugars
GRMZM2G096713	0	4.63267	inf	0.0246	not assigned.unknown
GRMZM2G096944	1.04619	3.93893	1.91266	0.02895	not assigned.unknown
GRMZM2G097085	0	8.26805	inf	0.00355	not assigned.unknown
GRMZM2G097342	0	6.15287	inf	5e-05	not assigned.unknown
GRMZM2G097605	2.60006	8.59041	1.72418	0.0227	DNA.repair
GRMZM2G097706	2.66185	8.72167	1.71218	0.049	fermentation.aldehyde dehydrogenase
GRMZM2G098084	2.87823	12.6378	2.13449	0.0479	not assigned.unknown
GRMZM2G098305	9.34731	23.5199	1.33126	0.0132	RNA.regulation of transcription.unclassified
GRMZM2G099002	16.7699	66.0483	1.97764	5e-05	protein.postranslational modification
GRMZM2G099003	6.13204	12.7505	1.05611	0.04575	not assigned.unknown
GRMZM2G099045	22.4763	45.6458	1.02208	0.002	protein.assembly and cofactor ligation
GRMZM2G099049	103.18	380.994	1.8846	5e-05	not assigned.unknown
GRMZM2G099382	8.29514	23.8575	1.52411	0.0036	transport.unspecified cations
GRMZM2G100318	5.54733	11.4939	1.051	0.0307	RNA.regulation of transcription.ARR
GRMZM2G100462	10.1056	24.3769	1.27035	0.02765	protein.synthesis.ribosomal protein.eukaryotic.40S subunit.S14
GRMZM2G100872	7.75808	17.0627	1.13708	0.01335	RNA.regulation of transcription.Histone acetyltransferases
GRMZM2G101000	1.18374	6.11212	2.36833	0.03585	DNA.synthesis/chromatin structure
GRMZM2G101117	11.0753	28.2389	1.35034	0.01655	not assigned.unknown
GRMZM2G101125	5.90922	42.4274	2.84396	5e-05	transport.amino acids
GRMZM2G101818	113.071	249.61	1.14245	0.0002	not assigned.unknown
GRMZM2G101926	12.4173	34.9406	1.49255	0.00305	not assigned.unknown
GRMZM2G101958	1051.86	2622.16	1.31781	0.00035	lipid metabolism.lipid transfer proteins etc
GRMZM2G102167	40.3647	82.0167	1.02282	0.0014	not assigned.unknown
GRMZM2G102183	8.25699	25.1443	1.60654	0.00865	gluconeogenesis / glyoxylate cycle.malate synthase
GRMZM2G102238	10.0146	29.452	1.55627	0.0064	not assigned.unknown
GRMZM2G102365	9.35208	27.9878	1.58144	0.00325	redox.thioredoxin
GRMZM2G102382	7.39892	29.0271	1.97201	0.00185	redox.thioredoxin
GRMZM2G102802	22.3415	205.973	3.20466	5e-05	not assigned.unknown
GRMZM2G102959	2.54617	32.6938	3.68262	0.00045	N-metabolism.nitrate metabolism.nitrite reductase
GRMZM2G103771	0	9.9271	inf	5e-05	protein.targeting.mitochondria
GRMZM2G104041	43.88	94.5501	1.10751	0.0041	metal handling.binding, chelation and storage
GRMZM2G104070	5.35698	19.2949	1.84873	0.0266	OPP.non-reductive PP.ribose 5-phosphate isomerase
GRMZM2G104246	1.44254	6.57952	2.18938	0.04325	RNA.regulation of transcription.CPP(Zn),CPP1-related transcription factor family
GRMZM2G104288	2.46995	6.10035	1.30441	0.0345	not assigned.no ontology.pentatricopeptide (PPR) repeat-containing protein
GRMZM2G104353	3.71211	11.9435	1.68592	0.0361	RNA.processing.splicing
GRMZM2G104375	13.7627	33.8982	1.30045	0.00125	not assigned.no ontology
GRMZM2G104419	7.31207	16.5041	1.17448	0.00295	transport.amino acids
GRMZM2G104489	0	5.89074	inf	0.00025	not assigned.unknown
GRMZM2G104639	10.3203	54.8991	2.4113	0.00815	not assigned.no ontology
GRMZM2G104783	5.12144	32.6567	2.67276	5e-05	misc.cytochrome P450
GRMZM2G104833	19.2294	39.4677	1.03736	0.0004	not assigned.unknown
GRMZM2G105229	4.6848	11.3046	1.27085	0.03115	RNA.regulation of transcription.putative transcription regulator
GRMZM2G105330	10.7246	25.7668	1.26459	0.042	lipid metabolism.FA synthesis and FA elongation.acyl coa ligase
GRMZM2G105348	0	39.1248	inf	5e-05	RNA.regulation of transcription.HSF,Heat-shock transcription factor family
GRMZM2G105834	1.01168	18.1619	4.1661	0.02	RNA.regulation of transcription.HB,Homeobox transcription factor family
GRMZM2G105991	5.99084	14.6445	1.28952	0.04515	misc.UDP glucosyl and glucoronyl transferases
GRMZM2G106250	16.2113	65.7424	2.01983	0.0002	Biodegradation of Xenobiotics.3-hydroxybutyryl-CoA dehydrogenase
GRMZM2G106344	2.60858	123.113	5.56058	0.00085	not assigned.unknown
GRMZM2G106479	2.79375	12.6537	2.17929	0.00785	not assigned.unknown
GRMZM2G106622	1.37495	20.3959	3.89083	0.0135	hormone metabolism.abscisic acid.induced-regulated-responsive-activated
GRMZM2G106690	7.6732	17.9368	1.22502	0.0425	stress.abiotic.unspecified
GRMZM2G106819	20.1985	52.0033	1.36436	0.0263	not assigned.unknown
GRMZM2G107226	6.67528	48.5688	2.86313	0.00325	not assigned.unknown
GRMZM2G107532	29.4571	64.8926	1.13944	5e-05	not assigned.unknown
GRMZM2G107665	7.87428	16.9017	1.10195	0.0282	not assigned.no ontology
GRMZM2G107839	241.288	495.997	1.03957	0.00035	lipid metabolism.lipid transfer proteins etc
GRMZM2G107896	19.2079	42.6062	1.14936	0.0045	RNA.processing.splicing
GRMZM2G107985	2.77034	11.5802	2.06352	0.01415	not assigned.unknown
GRMZM2G107987	1.06961	11.5602	3.43401	0.00015	DNA.synthesis/chromatin structure
GRMZM2G108003	0	30.4235	inf	5e-05	not assigned.unknown
GRMZM2G108273	37.0137	164.931	2.15573	5e-05	transport.Major Intrinsic Proteins.TIP
GRMZM2G109627	16.8095	50.8761	1.59771	0.0003	development.unspecified
GRMZM2G110000	0	4.16922	inf	5e-05	not assigned.unknown
GRMZM2G110044	0.626464	5.14655	3.0383	0.0269	not assigned.unknown
GRMZM2G110922	39.1424	111.14	1.50557	5e-05	protein.postranslational modification
GRMZM2G112072	1.11272	11.4785	3.36677	0.00155	cell.division
GRMZM2G112402	0	13.2106	inf	5e-05	not assigned.unknown
GRMZM2G112524	4.25914	24.2909	2.51178	0.00845	not assigned.unknown
GRMZM2G112538	3.06139	32.5646	3.41105	0.01485	RNA.processing.ribonucleases
GRMZM2G112640	14.1132	36.4167	1.36756	0.0047	protein.targeting.mitochondria
GRMZM2G112957	8.78739	19.9989	1.18641	0.0461	not assigned.unknown
GRMZM2G113002	0.922706	21.2795	4.52745	0.0181	cell.organisation
GRMZM2G113370	5.00341	11.2092	1.16369	0.0278	not assigned.unknown
GRMZM2G113409	48.9081	98.022	1.00303	0.0002	transport.unspecified anions
GRMZM2G113800	3.93006	13.9544	1.8281	0.0274	transport.nucleotides
GRMZM2G113967	14.3049	36.8177	1.36389	5e-05	protein.postranslational modification
GRMZM2G114048	0	4.64819	inf	5e-05	cell wall.cell wall proteins
GRMZM2G114692	14.2552	35.3247	1.30919	0.00025	RNA.RNA binding
GRMZM2G114988	4.27904	17.008	1.99085	0.02025	misc.cytochrome P450
GRMZM2G115357	52.1053	118.705	1.18788	0.00055	hormone metabolism.auxin.induced-regulated-responsive-activated
GRMZM2G115422	1.50229	30.6405	4.35021	0.0123	secondary metabolism.phenylpropanoids
GRMZM2G115841	21.8366	61.9933	1.50536	0.01555	amino acid metabolism.synthesis.aromatic aa.phenylalanine.arogenate dehydratase / prephenate dehydratase
GRMZM2G116557	24.9399	65.7305	1.39811	5e-05	RNA.regulation of transcription.ARF, Auxin Response Factor family
GRMZM2G117057	0	8.30593	inf	5e-05	development.unspecified
GRMZM2G117164	2.7367	36.5793	3.74052	0.0091	RNA.regulation of transcription.HB,Homeobox transcription factor family
GRMZM2G117198	239.609	536.91	1.164	0.0001	amino acid metabolism.synthesis.aspartate family.methionine
GRMZM2G117439	35.0866	134.917	1.94309	5e-05	not assigned.unknown
GRMZM2G117942	20.4155	54.8128	1.42485	0.0223	stress.biotic
GRMZM2G118104	12.1301	25.4806	1.07081	0.01975	not assigned.unknown
GRMZM2G118610	57.485	132.15	1.20092	5e-05	secondary metabolism.phenylpropanoids.lignin biosynthesis.CAD
GRMZM2G118770	0	6.20968	inf	5e-05	TCA / org transformation.other organic acid transformatons.malic
GRMZM2G118979	2.73302	7.43812	1.44444	0.0335	not assigned.no ontology
GRMZM2G119258	24.8447	84.8102	1.7713	5e-05	stress.abiotic.unspecified
GRMZM2G119696	4.01237	8.05089	1.00469	0.0457	stress.abiotic.heat
GRMZM2G119714	2.06833	7.46167	1.85103	0.02515	protein.postranslational modification.kinase.receptor like cytoplasmatic kinase VII
GRMZM2G119740	2.69144	14.7125	2.4506	0.02045	RNA.regulation of transcription.unclassified
GRMZM2G119916	12.0452	37.4909	1.63809	0.02405	not assigned.unknown
GRMZM2G120304	204.142	912.936	2.16094	5e-05	not assigned.no ontology.hydroxyproline rich proteins
GRMZM2G120408	2.54656	10.2559	2.00983	0.01535	protein.degradation.ubiquitin.E3.SCF.FBOX
GRMZM2G120410	0	5.86132	inf	0.0004	protein.postranslational modification
GRMZM2G120575	4.58238	18.1229	1.98365	0.0025	not assigned.unknown
GRMZM2G121074	13.5965	28.5266	1.06908	0.001	not assigned.unknown
GRMZM2G121166	24.7931	56.1852	1.18025	0.00065	not assigned.unknown
GRMZM2G121573	20.4104	58.2811	1.51372	5e-05	protein.postranslational modification.kinase.receptor like cytoplasmatic kinase VII
GRMZM2G121928	0	74.2842	inf	5e-05	not assigned.unknown
GRMZM2G122053	0	4.33503	inf	5e-05	not assigned.unknown
GRMZM2G122276	20.1049	190.562	3.24464	0.0001	not assigned.unknown
GRMZM2G122431	15.3326	45.4629	1.56809	0.00095	cell wall.cellulose synthesis.cellulose synthase
GRMZM2G122811	6.92632	16.9631	1.29224	0.0485	protein.synthesis.ribosome biogenesis.Pre-rRNA processing and modifications.snoRNPs
GRMZM2G123667	13.0211	44.4564	1.77154	0.0226	RNA.regulation of transcription.NAC domain transcription factor family
GRMZM2G123876	12.8745	26.0832	1.0186	0.0282	RNA.regulation of transcription.C3H zinc finger family
GRMZM2G124136	0	5.48751	inf	5e-05	transport.membrane system unknown
GRMZM2G124563	2.55681	10.3913	2.02296	0.04525	not assigned.unknown
GRMZM2G124593	12.5036	41.354	1.72568	0.00215	lipid metabolism.FA synthesis and FA elongation.pyruvate kinase
GRMZM2G124758	2.30327	12.4803	2.4379	0.0328	signalling.G-proteins
GRMZM2G125020	1.00174	8.61609	3.10453	0.0281	hormone metabolism.abscisic acid.signal transduction
GRMZM2G125175	9.44211	25.8878	1.45509	0.0334	not assigned.unknown
GRMZM2G125352	2.57529	5.69613	1.14525	0.0455	not assigned.unknown
GRMZM2G125529	3.02746	15.5418	2.35998	0.00465	RNA.RNA binding
GRMZM2G125557	12.23	25.086	1.03646	0.0162	not assigned.unknown
GRMZM2G125813	0	28.9597	inf	5e-05	not assigned.unknown
GRMZM2G126010	22.1897	52.5104	1.24271	0.0001	cell.organisation
GRMZM2G127143	0	6.6635	inf	0.00185	not assigned.unknown
GRMZM2G127379	12.32	51.1199	2.05289	0.0006	development.unspecified
GRMZM2G128228	8.47635	18.6179	1.13517	0.0125	not assigned.unknown
GRMZM2G128515	17.9675	53.9306	1.58571	5e-05	development.unspecified
GRMZM2G128807	1.75615	7.06377	2.00802	0.0482	RNA.regulation of transcription.bHLH,Basic Helix-Loop-Helix family
GRMZM2G128986	0	7.21733	inf	0.0009	not assigned.unknown
GRMZM2G129018	6.07349	39.1872	2.68978	0.00035	protein.postranslational modification
GRMZM2G129288	10.6409	26.9398	1.34012	0.0089	cell.organisation
GRMZM2G129357	5.0217	22.5544	2.16716	0.0076	misc.glutathione S transferases
GRMZM2G130224	5.58594	17.0896	1.61325	0.0289	not assigned.unknown
GRMZM2G130440	87.9015	188.162	1.09802	5e-05	TCA / org transformation.other organic acid transformatons.misc
GRMZM2G130953	9.34746	27.5312	1.55842	0.00905	RNA.regulation of transcription.Aux/IAA family
GRMZM2G131167	4.3592	11.7452	1.42994	0.0324	RNA.RNA binding
GRMZM2G131202	4.55995	21.4208	2.23192	0.017	redox.thioredoxin
GRMZM2G131785	9.94057	24.3886	1.2948	0.00475	transport.ABC transporters and multidrug resistance systems
GRMZM2G131969	24.9353	107.056	2.10211	5e-05	not assigned.unknown
GRMZM2G132069	7.42695	37.7785	2.34672	0.0001	glycolysis.plastid branch.phosphofructokinase (PFK)
GRMZM2G132185	12.8899	30.4299	1.23925	0.034	hormone metabolism.ethylene.signal transduction
GRMZM2G132519	19.3982	40.0471	1.04578	0.00385	protein.synthesis.ribosomal RNA
GRMZM2G132875	15.9447	38.7657	1.2817	0.02115	minor CHO metabolism.others
GRMZM2G132880	0	8.95875	inf	5e-05	development.unspecified
GRMZM2G133958	24.0733	68.4061	1.50669	0.0001	not assigned.no ontology
GRMZM2G134109	28.2075	74.8208	1.40736	0.0243	protein.synthesis.ribosomal protein.eukaryotic.40S subunit.S21
GRMZM2G134396	13.6692	67.7675	2.30967	5e-05	nucleotide metabolism.degradation
GRMZM2G134628	7.27709	37.3889	2.36118	5e-05	protein.postranslational modification
GRMZM2G134708	51.2418	108.961	1.08842	5e-05	redox.ascorbate and glutathione.ascorbate
GRMZM2G134888	0.459301	25.9601	5.82071	0.03775	transport.amino acids
GRMZM2G135320	1.52275	7.92265	2.37931	0.01705	RNA.regulation of transcription.PWWP domain protein
GRMZM2G135430	1.43249	4.59078	1.68022	0.02845	not assigned.no ontology.pentatricopeptide (PPR) repeat-containing protein
GRMZM2G135866	3.01804	17.5871	2.54283	0.00305	protein.degradation.ubiquitin.E3.RING
GRMZM2G136270	14.5332	55.4122	1.93085	0.01075	not assigned.unknown
GRMZM2G136364	7.43201	102.486	3.78554	0.00075	misc.protease inhibitor/seed storage/lipid transfer protein (LTP) family protein
GRMZM2G136412	6.59863	13.3569	1.01735	0.0491	not assigned.unknown
GRMZM2G136453	38.4235	98.6936	1.36097	0.0001	misc.acid and other phosphatases
GRMZM2G137108	40.7923	108.17	1.40693	5e-05	transport.Major Intrinsic Proteins.NIP
GRMZM2G137329	196.817	1264.79	2.68397	5e-05	not assigned.unknown
GRMZM2G137802	3.06716	13.7559	2.16507	0.00855	RNA.regulation of transcription.WRKY domain transcription factor family
GRMZM2G137971	4.41323	12.076	1.45224	0.02805	not assigned.unknown
GRMZM2G138074	37.9505	80.8591	1.09129	0.00605	misc.cytochrome P450
GRMZM2G138176	3.28198	27.028	3.04182	0.0042	protein.degradation.ubiquitin.E3.SCF.FBOX
GRMZM2G138248	8.07665	17.8212	1.14177	0.02835	misc.cytochrome P450
GRMZM2G138407	12.273	40.5125	1.72288	0.0109	RNA.regulation of transcription.General Transcription
GRMZM2G138583	7.459	18.1267	1.28106	0.0147	not assigned.unknown
GRMZM2G138624	11.6688	25.6906	1.13858	0.01745	secondary metabolism.phenylpropanoids
GRMZM2G141517	1.69764	4.97092	1.54998	0.04035	signalling.receptor kinases.leucine rich repeat XI
GRMZM2G141535	9.20659	19.1185	1.05423	0.01625	hormone metabolism.abscisic acid.synthesis-degradation
GRMZM2G141679	16.9482	35.3233	1.05949	0.00895	RNA.regulation of transcription.AP2/EREBP, APETALA2/Ethylene-responsive element binding protein family
GRMZM2G142063	8.30372	21.4746	1.3708	0.03655	transport.sugars
GRMZM2G142315	62.0821	130.32	1.06981	0.0007	protein.targeting.secretory pathway.unspecified
GRMZM2G142409	21.9363	129.564	2.56227	5e-05	not assigned.no ontology
GRMZM2G142507	2.20754	6.35401	1.52523	0.04855	not assigned.unknown
GRMZM2G143244	7.55725	17.6632	1.22482	0.022	stress.abiotic
GRMZM2G143357	6.36404	13.7544	1.11188	0.02385	amino acid metabolism.synthesis.branched chain group.common
GRMZM2G143460	0	3.33161	inf	5e-05	not assigned.unknown
GRMZM2G143640	0	11.782	inf	5e-05	RNA.regulation of transcription.MYB-related transcription factor family
GRMZM2G143655	9.99098	22.5	1.17123	0.02455	not assigned.unknown
GRMZM2G143703	5.49059	12.2594	1.15885	0.02445	not assigned.no ontology
GRMZM2G144282	8.33529	21.4464	1.36343	0.01075	protein.synthesis.initiation
GRMZM2G144668	15.281	36.8454	1.26974	0.00575	hormone metabolism.ethylene.synthesis-degradation
GRMZM2G144956	0	4.71817	inf	0.003	not assigned.unknown
GRMZM2G144997	12.5472	53.0471	2.07991	0.0029	not assigned.unknown
GRMZM2G145213	22.8495	47.698	1.06177	0.00195	signalling.14-3-3 proteins
GRMZM2G145473	2.20691	5.26623	1.25474	0.03925	not assigned.unknown
GRMZM2G145914	9.66313	20.9731	1.11798	0.0095	not assigned.no ontology
GRMZM2G146490	6.43754	12.9749	1.01114	0.04505	DNA.repair
GRMZM2G146754	34.6687	128.122	1.88581	5e-05	secondary metabolism.N misc.betaine.betaine-aldehyde dehydrogenase
GRMZM2G146913	0	29.2718	inf	5e-05	misc.glutathione S transferases
GRMZM2G147014	14.8823	242.097	4.02392	5e-05	not assigned.unknown
GRMZM2G147491	4.49	35.5308	2.98429	0.00015	misc.O-methyl transferases
GRMZM2G147623	4.44114	9.73279	1.13192	0.01815	RNA.regulation of transcription.unclassified
GRMZM2G147629	5.06188	15.4365	1.6086	0.00165	not assigned.unknown
GRMZM2G147942	0.937462	6.38046	2.76683	0.0444	protein.degradation.subtilases
GRMZM2G148176	6.29594	15.5165	1.30131	0.01725	misc.gluco-, galacto- and mannosidases
GRMZM2G148333	12.9271	41.8374	1.6944	5e-05	RNA.regulation of transcription.AP2/EREBP, APETALA2/Ethylene-responsive element binding protein family
GRMZM2G148904	57.5418	123.942	1.10698	0.04855	development.unspecified
GRMZM2G148964	0	3.99474	inf	0.0035	not assigned.unknown
GRMZM2G149216	5.47398	16.6683	1.60645	0.0134	transport.amino acids
GRMZM2G149923	0	6.53452	inf	5e-05	signalling.calcium
GRMZM2G150323	24.3468	55.7131	1.19428	0.0008	misc.UDP glucosyl and glucoronyl transferases
GRMZM2G150496	4.72139	12.0205	1.34822	0.00745	minor CHO metabolism.myo-inositol.InsP-Kinases
GRMZM2G150688	3.08368	44.3015	3.84463	0.02745	not assigned.unknown
GRMZM2G150906	1.85392	23.117	3.64031	0.0048	minor CHO metabolism.raffinose family.raffinose synthases.known
GRMZM2G150928	4.72117	34.769	2.88059	5e-05	not assigned.unknown
GRMZM2G150941	2.74966	13.9993	2.34802	0.00295	not assigned.no ontology
GRMZM2G151223	6.6909	15.0524	1.16972	0.0016	hormone metabolism.cytokinin.signal transduction
GRMZM2G151425	0	5.40663	inf	5e-05	development.unspecified
GRMZM2G151516	14.9046	51.2684	1.78231	0.0007	not assigned.unknown
GRMZM2G151616	7.56376	18.4208	1.28416	0.0076	protein.degradation.ubiquitin.E3.RING
GRMZM2G151992	15.7078	41.6356	1.40633	0.00155	not assigned.no ontology
GRMZM2G152057	10.7964	24.7743	1.1983	0.0078	not assigned.unknown
GRMZM2G152447	17.5146	35.6832	1.02669	0.00555	misc.acid and other phosphatases
GRMZM2G152477	33.3851	111.009	1.7334	5e-05	misc.acid and other phosphatases
GRMZM2G152739	8.01665	35.5401	2.14837	0.0002	stress.biotic
GRMZM2G152822	0	4.38195	inf	0.00425	RNA.regulation of transcription.CCAAT box binding factor family, HAP3
GRMZM2G152981	0	2.64054	inf	5e-05	misc.alcohol dehydrogenases
GRMZM2G153068	3.18677	10.9327	1.77848	0.027	stress.abiotic.heat
GRMZM2G153523	3.57704	11.3661	1.6679	0.0485	RNA.regulation of transcription.unclassified
GRMZM2G153536	13.1621	41.6284	1.66118	0.00605	amino acid metabolism.synthesis.branched chain group.common.branched-chain amino acid aminotransferase
GRMZM2G153648	4.74646	14.8006	1.64073	0.02145	not assigned.unknown
GRMZM2G154036	13.2254	93.1482	2.81622	0.00035	not assigned.unknown
GRMZM2G154093	18.066	53.913	1.57736	0.0002	amino acid metabolism.degradation.aromatic aa.tyrosine
GRMZM2G154146	3.51751	7.63582	1.11823	0.0362	not assigned.unknown
GRMZM2G154156	6.62285	16.932	1.35423	0.0271	not assigned.unknown
GRMZM2G154735	3.65947	161.47	5.46349	0.00215	hormone metabolism.abscisic acid.induced-regulated-responsive-activated
GRMZM2G154747	0	5.18993	inf	5e-05	transport.misc
GRMZM2G154752	0	4.63489	inf	5e-05	misc.cytochrome P450
GRMZM2G154811	0	2.91619	inf	0.01075	RNA.processing
GRMZM2G154864	7.59743	18.5776	1.28998	0.0043	not assigned.no ontology
GRMZM2G155217	2.33726	8.02003	1.77879	0.02455	hormone metabolism.ethylene.induced-regulated-responsive-activated
GRMZM2G157317	66.3793	138.869	1.06492	0.00035	signalling.G-proteins
GRMZM2G157334	38.2565	77.4492	1.01755	0.0017	signalling.G-proteins
GRMZM2G157596	9.42439	22.9389	1.28332	0.0312	protein.targeting.secretory pathway.unspecified
GRMZM2G157722	1.68902	7.15689	2.08314	0.04025	hormone metabolism.abscisic acid.signal transduction
GRMZM2G158083	12.6329	27.6331	1.12921	0.0062	secondary metabolism.phenylpropanoids
GRMZM2G158232	17.1461	120.59	2.81416	5e-05	stress.abiotic.heat
GRMZM2G158789	6.20183	17.4295	1.49077	0.0259	protein.aa activation
GRMZM2G159013	19.1815	53.4894	1.47954	5e-05	tetrapyrrole synthesis.ferrochelatase
GRMZM2G159542	10.3706	21.6193	1.05982	0.0043	protein.targeting.chloroplast
GRMZM2G159700	10.032	40.1521	2.00086	0.0147	not assigned.unknown
GRMZM2G159724	92.048	230.184	1.32233	5e-05	TCA / org transformation.other organic acid transformatons.malic
GRMZM2G160609	2.74671	9.61547	1.80765	0.02445	not assigned.unknown
GRMZM2G160922	3.66154	10.3964	1.50555	0.01425	protein.postranslational modification
GRMZM2G160996	5.32722	14.374	1.43201	0.0052	not assigned.unknown
GRMZM2G161154	365.618	2217.08	2.60026	5e-05	not assigned.unknown
GRMZM2G161274	7.35582	23.0323	1.6467	0.03425	RNA.processing.ribonucleases
GRMZM2G161335	124.538	253.06	1.02289	0.00025	misc.UDP glucosyl and glucoronyl transferases
GRMZM2G161534	2.92707	28.5084	3.28386	5e-05	major CHO metabolism.degradation.starch.D enzyme
GRMZM2G161905	1.75095	30.4598	4.1207	0.0463	misc.glutathione S transferases
GRMZM2G162127	9.93676	30.1382	1.60074	0.02225	not assigned.unknown
GRMZM2G162295	2.23706	9.19656	2.03949	0.04995	development.unspecified
GRMZM2G162486	155.287	432.21	1.47679	5e-05	misc.glutathione S transferases
GRMZM2G162535	18.738	59.3956	1.66439	0.01265	not assigned.unknown
GRMZM2G162690	10.8401	31.3737	1.53318	0.00065	minor CHO metabolism.trehalose.trehalase
GRMZM2G162768	3.82591	31.7544	3.05308	0.0384	misc.beta 1,3 glucan hydrolases
GRMZM2G163406	32.7654	76.5008	1.2233	0.00145	not assigned.unknown
GRMZM2G164359	5.44809	17.7468	1.70373	0.0135	protein.degradation.ubiquitin.E3.RING
GRMZM2G165192	5.06535	40.836	3.01111	0.0007	secondary metabolism.phenylpropanoids
GRMZM2G165272	0	4.57297	inf	5e-05	RNA.regulation of transcription.HSF,Heat-shock transcription factor family
GRMZM2G165631	12.3308	35.3753	1.52047	0.00045	not assigned.no ontology
GRMZM2G165757	1.63267	10.4601	2.67959	0.02825	transport.ABC transporters and multidrug resistance systems
GRMZM2G165778	5.8434	13.3078	1.18739	0.02915	not assigned.unknown
GRMZM2G165919	33.9924	135.751	1.99768	5e-05	minor CHO metabolism.raffinose family.galactinol synthases.putative
GRMZM2G166297	12.8974	61.9463	2.26394	0.00105	protein.postranslational modification
GRMZM2G166452	0	6.33495	inf	5e-05	not assigned.unknown
GRMZM2G166976	1.13975	6.32189	2.47164	0.01455	not assigned.unknown
GRMZM2G167387	29.03	91.0672	1.64939	5e-05	not assigned.unknown
GRMZM2G167549	349.559	998.02	1.51353	5e-05	misc.misc2
GRMZM2G167957	23.1233	47.7559	1.04633	0.00105	signalling.phosphinositides.inositol-1,3,4-trisphosphate 5/6-kinase
GRMZM2G168382	9.21817	61.7494	2.74387	5e-05	misc.cytochrome P450
GRMZM2G169372	402.13	1294.62	1.6868	5e-05	not assigned.unknown
GRMZM2G169584	0	4.3604	inf	5e-05	not assigned.unknown
GRMZM2G169927	2.73293	7.27533	1.41256	0.0121	C1-metabolism
GRMZM2G170120	184.564	530.53	1.52331	5e-05	protein.postranslational modification
GRMZM2G170400	15.4509	171.156	3.46955	5e-05	lipid metabolism.Phospholipid synthesis
GRMZM2G171324	3.91174	13.4964	1.7867	0.00175	not assigned.unknown
GRMZM2G171395	2.99002	24.6023	3.04057	0.00315	development.unspecified
GRMZM2G171468	10.0163	31.2932	1.6435	0.00545	RNA.regulation of transcription.G2-like transcription factor family, GARP
GRMZM2G171745	11.3306	24.6535	1.12157	0.0145	signalling.light.COP9 signalosome
GRMZM2G171884	9.10196	19.5188	1.10061	0.03235	stress.abiotic.heat
GRMZM2G172204	215.251	592.996	1.462	5e-05	misc.myrosinases-lectin-jacalin
GRMZM2G172491	99.9533	321.851	1.68707	5e-05	misc.cytochrome P450
GRMZM2G172523	8.65439	19.9259	1.20314	0.00165	cell.organisation
GRMZM2G172956	2.23919	12.661	2.49935	0.00395	protein.synthesis.ribosome biogenesis.Pre-rRNA processing and modifications.snoRNPs
GRMZM2G173124	2.3142	15.4449	2.73854	0.01115	RNA.regulation of transcription.C3H zinc finger family
GRMZM2G173424	11.8097	30.1586	1.3526	0.0016	signalling.calcium
GRMZM2G173597	13.0538	45.8501	1.81245	0.00115	transport.amino acids
GRMZM2G173630	18.7462	42.4436	1.17895	0.00365	hormone metabolism.gibberelin.signal transduction
GRMZM2G173858	10.6696	30.9702	1.53738	0.0038	not assigned.no ontology
GRMZM2G173863	17.0287	46.1753	1.43915	0.0072	not assigned.unknown
GRMZM2G173910	18.175	40.1987	1.14519	0.0051	protein.degradation.ubiquitin.proteasom
GRMZM2G173967	16.1859	35.4391	1.1306	0.0165	transport.amino acids
GRMZM2G174449	2.7337	20.0222	2.87267	0.0231	not assigned.unknown
GRMZM2G174558	0	3.56858	inf	5e-05	not assigned.unknown
GRMZM2G174669	14.7221	33.7432	1.19661	0.0056	RNA.processing
GRMZM2G174719	19.3588	61.0611	1.65726	0.00645	not assigned.unknown
GRMZM2G174896	120.708	254.445	1.07583	0.00085	protein.postranslational modification
GRMZM2G174906	7.64867	24.0137	1.65058	0.04145	not assigned.unknown
GRMZM2G175269	6.11831	13.2747	1.11748	0.0324	DNA.repair
GRMZM2G175280	3.89697	10.5679	1.43927	0.04195	RNA.regulation of transcription.bZIP transcription factor family
GRMZM2G176085	5.98078	33.335	2.47863	0.0093	misc.peroxidases
GRMZM2G176253	12.9769	48.3776	1.8984	0.0008	transport.peptides and oligopeptides
GRMZM2G176647	28.0038	59.5246	1.08786	0.0027	not assigned.no ontology
GRMZM2G176707	59.8111	203.396	1.76581	5e-05	DNA.synthesis/chromatin structure
GRMZM2G176903	18.5905	48.3047	1.37759	0.0137	hormone metabolism.auxin.induced-regulated-responsive-activated
GRMZM2G176995	2.84385	7.06275	1.31239	0.0311	signalling.calcium
GRMZM2G177046	0	7.77078	inf	0.00055	not assigned.unknown
GRMZM2G177198	3.43305	7.58071	1.14284	0.03225	not assigned.unknown
GRMZM2G177213	2.46805	10.8709	2.13903	0.0168	transport.metabolite transporters at the mitochondrial membrane
GRMZM2G177386	30.8374	200.861	2.70344	5e-05	protein.postranslational modification
GRMZM2G177792	0	6.65583	inf	5e-05	misc.peroxidases
GRMZM2G178038	2.238	9.02809	2.01221	0.0137	protein.degradation.ubiquitin.E3.RING
GRMZM2G178074	5.51996	96.6323	4.12978	5e-05	protein.postranslational modification
GRMZM2G178756	8.07383	21.1718	1.39082	0.0127	protein.postranslational modification
GRMZM2G178859	7.54742	16.8908	1.16219	0.0141	tetrapyrrole synthesis.unspecified
GRMZM2G179092	1.71989	10.8292	2.65454	0.0029	secondary metabolism.isoprenoids.terpenoids
GRMZM2G179292	151.369	630.425	2.05826	5e-05	not assigned.unknown
GRMZM2G181362	29.9511	107.493	1.84356	5e-05	amino acid metabolism.degradation.aspartate family.lysine
GRMZM2G300801	30.8915	79.4465	1.36278	0.0003	amino acid metabolism.synthesis.serine-glycine-cysteine group.serine.phosphoserine aminotransferase
GRMZM2G301885	9.39793	37.4292	1.99375	0.0016	transport.sugars
GRMZM2G302912	0	4.56163	inf	5e-05	not assigned.unknown
GRMZM2G303149	2.69249	28.5659	3.40728	0.023	not assigned.unknown
GRMZM2G303752	4.88971	9.79324	1.00204	0.0444	RNA.processing.RNA helicase
GRMZM2G303829	0	3.121	inf	0.00215	not assigned.unknown
GRMZM2G304474	0	5.96403	inf	0.0097	not assigned.unknown
GRMZM2G305526	8.12138	35.4514	2.12605	0.0005	secondary metabolism.simple phenols
GRMZM2G307992	67.7051	151.755	1.16441	0.00055	not assigned.no ontology
GRMZM2G308687	82.8387	224.146	1.43606	5e-05	misc.glutathione S transferases
GRMZM2G308860	11.291	40.9775	1.85966	0.0002	transport.ABC transporters and multidrug resistance systems
GRMZM2G310947	3.56826	13.0176	1.86716	0.00925	protein.degradation.AAA type
GRMZM2G311182	2.91836	16.3837	2.48903	0.0002	major CHO metabolism.degradation.sucrose.Susy
GRMZM2G315264	5.1445	11.5515	1.16698	0.0051	protein.degradation.metalloprotease
GRMZM2G315431	1.35712	37.279	4.77974	0.04445	protein.degradation.ubiquitin.E3.RING
GRMZM2G316758	0	5.6498	inf	0.00325	RNA.regulation of transcription.bHLH,Basic Helix-Loop-Helix family
GRMZM2G318780	4.01752	32.9914	3.03771	5e-05	major CHO metabolism.degradation.sucrose.Susy
GRMZM2G320373	6.57399	112.225	4.09348	0.0023	not assigned.unknown
GRMZM2G322129	2.98234	8.31621	1.47948	0.0206	not assigned.unknown
GRMZM2G322493	4.16667	9.33873	1.16433	0.0383	not assigned.unknown
GRMZM2G322634	19.8945	42.4273	1.09262	0.00665	not assigned.unknown
GRMZM2G322817	28.4528	67.7302	1.25123	0.0086	not assigned.unknown
GRMZM2G329909	8.85006	21.4352	1.27623	0.0026	minor CHO metabolism.myo-inositol.inositol phosphatase
GRMZM2G330302	6.13671	17.6074	1.52065	0.0048	nucleotide metabolism.synthesis.pyrimidine.CTP synthetase
GRMZM2G331811	3.11383	12.415	1.99533	0.00475	RNA.processing.splicing
GRMZM2G332505	3.89854	15.1032	1.95385	0.0092	transport.amino acids
GRMZM2G333448	0	12.4598	inf	5e-05	not assigned.unknown
GRMZM2G335618	42.9514	276.892	2.68855	5e-05	misc.glutathione S transferases
GRMZM2G336448	4.30008	9.66891	1.16899	0.04125	transport.misc
GRMZM2G337581	0	8.21633	inf	5e-05	not assigned.unknown
GRMZM2G338259	32.5587	91.1957	1.48592	5e-05	RNA.regulation of transcription.ARF, Auxin Response Factor family
GRMZM2G338454	0	12.2476	inf	0.0009	development.unspecified
GRMZM2G339563	60.9575	130.846	1.10199	5e-05	cell.cell death.plants
GRMZM2G340257	3.58892	50.2159	3.80652	0.00675	cell wall.degradation.mannan-xylose-arabinose-fucose
GRMZM2G340527	2.64662	6.1285	1.21138	0.02515	nucleotide metabolism.deoxynucleotide metabolism.ribonucleoside-diphosphate reductase
GRMZM2G340656	69.1325	1341.57	4.27841	5e-05	minor CHO metabolism.raffinose family.raffinose synthases.putative
GRMZM2G343291	2.83171	14.7534	2.3813	0.00225	not assigned.unknown
GRMZM2G343588	2.52696	8.16709	1.69242	0.042	lipid metabolism.lipid degradation.lysophospholipases.phospholipase D
GRMZM2G345687	10.3672	23.8998	1.20497	0.00295	hormone metabolism.salicylic acid.synthesis-degradation
GRMZM2G345700	39.4343	91.6954	1.2174	0.00085	misc.protease inhibitor/seed storage/lipid transfer protein (LTP) family protein
GRMZM2G346133	35.3586	79.1701	1.1629	0.0068	cell.organisation
GRMZM2G347043	44.6319	127.827	1.51804	5e-05	development.unspecified
GRMZM2G350693	37.6659	115.131	1.61195	0.00065	not assigned.unknown
GRMZM2G351330	2.40789	39.9763	4.0533	0.0489	RNA.regulation of transcription.HB,Homeobox transcription factor family
GRMZM2G352415	60.9054	135.813	1.15698	5e-05	development.late embryogenesis abundant
GRMZM2G355806	0	3.66427	inf	0.0031	not assigned.unknown
GRMZM2G357595	8.1085	27.6565	1.77011	0.00225	signalling.calcium
GRMZM2G358491	1.79309	5.71968	1.67349	0.01015	not assigned.unknown
GRMZM2G360234	9.83816	29.0397	1.56157	0.0022	not assigned.unknown
GRMZM2G360615	5.61247	15.758	1.48937	0.0459	not assigned.unknown
GRMZM2G360698	1.8869	5.59687	1.5686	0.0154	not assigned.unknown
GRMZM2G361256	10.0112	23.0161	1.20103	0.0007	transport.ABC transporters and multidrug resistance systems
GRMZM2G361391	9.65026	19.7344	1.03207	0.0101	not assigned.no ontology.pentatricopeptide (PPR) repeat-containing protein
GRMZM2G361652	12.8167	37.5219	1.54971	0.0002	transport.peptides and oligopeptides
GRMZM2G362312	47.3484	97.85	1.04726	0.00085	not assigned.unknown
GRMZM2G363554	10.7159	34.7222	1.6961	0.00965	misc.UDP glucosyl and glucoronyl transferases
GRMZM2G364748	75.2042	222.271	1.56343	5e-05	cell wall.modification
GRMZM2G365957	0.587515	3.48176	2.56712	0.0339	transport.ABC transporters and multidrug resistance systems
GRMZM2G366659	3.41187	6.95382	1.02724	0.04085	minor CHO metabolism.trehalose.potential TPS/TPP
GRMZM2G367026	5.48066	14.2195	1.37544	0.0081	nucleotide metabolism.synthesis.pyrimidine.orotate phosphoribosyltransferase
GRMZM2G369130	3.76584	10.6685	1.50231	0.0136	DNA.synthesis/chromatin structure
GRMZM2G369931	2.80565	7.93564	1.50001	0.0433	not assigned.no ontology.pentatricopeptide (PPR) repeat-containing protein
GRMZM2G370026	0	3.79111	inf	0.00505	not assigned.unknown
GRMZM2G371033	0	7.91778	inf	5e-05	development.squamosa promoter binding like (SPL)
GRMZM2G372200	0.791399	2.75622	1.80021	0.03265	RNA.regulation of transcription.unclassified
GRMZM2G373522	22.6497	674.884	4.89707	5e-05	not assigned.unknown
GRMZM2G374302	148.075	680.098	2.19941	5e-05	not assigned.unknown
GRMZM2G375420	0	10.1003	inf	5e-05	not assigned.unknown
GRMZM2G375504	35.4243	73.5788	1.05455	5e-05	amino acid metabolism.synthesis.glutamate family.proline
GRMZM2G376416	13.5321	30.9062	1.19152	0.00495	misc.gluco-, galacto- and mannosidases
GRMZM2G377904	11.5959	25.511	1.1375	0.02065	protein.postranslational modification
GRMZM2G378040	6.44201	18.0346	1.48519	0.0264	not assigned.unknown
GRMZM2G378770	0	16.9075	inf	5e-05	protein.synthesis.ribosomal protein.eukaryotic.60S subunit.P3
GRMZM2G378836	0	2.02128	inf	0.00045	cell wall.cellulose synthesis.cellulose synthase
GRMZM2G380319	35.1823	75.8018	1.10738	0.01505	not assigned.unknown
GRMZM2G381453	5.59346	27.4663	2.29585	5e-05	transport.misc
GRMZM2G382534	1.5223	32.7891	4.42889	0.00705	secondary metabolism.isoprenoids.carotenoids.carotenoid beta ring hydroxylase
GRMZM2G382774	13.3761	44.1185	1.72172	0.0204	not assigned.unknown
GRMZM2G383699	0	3.62842	inf	0.0058	not assigned.unknown
GRMZM2G383807	4.22846	12.1706	1.5252	0.02775	protein.postranslational modification
GRMZM2G384528	18.5476	41.6049	1.16552	0.01935	RNA.regulation of transcription.CCAAT box binding factor family, HAP3
GRMZM2G386608	30.8773	71.5174	1.21175	0.00275	RNA.processing
GRMZM2G387360	5.82524	40.1091	2.78354	0.01965	not assigned.unknown
GRMZM2G388045	0.719318	6.31992	3.13521	0.03985	not assigned.unknown
GRMZM2G389301	0	21.6938	inf	5e-05	not assigned.no ontology
GRMZM2G391042	2.70281	7.66583	1.50398	0.01045	signalling.calcium
GRMZM2G391511	0.880378	6.45199	2.87355	0.03295	not assigned.unknown
GRMZM2G391794	5.96533	12.9594	1.11933	0.04705	signalling.receptor kinases.leucine rich repeat XI
GRMZM2G392791	10.3512	35.6881	1.78565	0.0001	misc.misc2
GRMZM2G394027	1.98213	9.13596	2.20451	0.0048	not assigned.unknown
GRMZM2G394212	11.2608	29.9165	1.40963	0.0044	misc.oxidases - copper, flavone etc
GRMZM2G394876	0	6.96916	inf	5e-05	not assigned.unknown
GRMZM2G395853	0	2.34318	inf	5e-05	not assigned.unknown
GRMZM2G396212	2.26879	15.0144	2.72636	0.00635	amino acid metabolism.synthesis.aromatic aa.chorismate.3-deoxy-D-arabino-heptulosonate 7-phosphate synthase
GRMZM2G396553	12.7222	52.3821	2.04173	5e-05	polyamine metabolism.synthesis.arginine decarboxylase
GRMZM2G396767	0	8.38618	inf	0.00695	not assigned.unknown
GRMZM2G398055	11.9422	26.8464	1.16866	0.0123	RNA.regulation of transcription.G2-like transcription factor family, GARP
GRMZM2G399700	2.26423	5.32222	1.23301	0.0408	RNA.processing
GRMZM2G400596	0	6.18029	inf	5e-05	not assigned.unknown
GRMZM2G402564	0	21.4466	inf	5e-05	not assigned.unknown
GRMZM2G403190	0	5.80361	inf	5e-05	not assigned.unknown
GRMZM2G403620	3.54868	22.7146	2.67827	0.0017	RNA.regulation of transcription.MYB domain transcription factor family
GRMZM2G404603	5.3112	23.4343	2.14151	0.0098	not assigned.unknown
GRMZM2G407223	0	7.34388	inf	5e-05	not assigned.unknown
GRMZM2G408768	38.1455	104.719	1.45694	0.0001	signalling.14-3-3 proteins
GRMZM2G409213	3.46684	13.2618	1.93558	0.02885	not assigned.unknown
GRMZM2G411333	3.52156	9.59431	1.44596	0.0158	protein.degradation.aspartate protease
GRMZM2G412436	0	3.15757	inf	5e-05	not assigned.unknown
GRMZM2G412601	14.949	45.6542	1.61069	0.00095	protein.postranslational modification
GRMZM2G412604	12.9026	29.8557	1.21035	0.0013	amino acid metabolism.degradation.aromatic aa.tyrosine
GRMZM2G412986	10.706	23.7306	1.14833	0.01405	not assigned.unknown
GRMZM2G414563	0	3.00659	inf	0.0011	not assigned.unknown
GRMZM2G414813	39.0198	142.078	1.8644	5e-05	transport.misc
GRMZM2G415793	31.525	68.2544	1.11443	0.0058	hormone metabolism.jasmonate.synthesis-degradation.allene oxidase cyclase
GRMZM2G416156	25.7392	54.4073	1.07983	0.01295	not assigned.unknown
GRMZM2G416632	12.3817	99.496	3.00643	0.00065	misc.glutathione S transferases
GRMZM2G417008	0	11.8405	inf	5e-05	not assigned.unknown
GRMZM2G417107	12.1281	42.3834	1.80514	0.02155	not assigned.unknown
GRMZM2G418160	0.255427	13.7732	5.75281	0.03905	development.unspecified
GRMZM2G418294	5.21635	11.5229	1.14339	0.01865	RNA.regulation of transcription.Orphan family
GRMZM2G419969	10.3616	29.1005	1.4898	0.0288	not assigned.unknown
GRMZM2G420684	16.1863	54.0279	1.73893	0.00185	not assigned.unknown
GRMZM2G425629	0	33.753	inf	5e-05	not assigned.unknown
GRMZM2G426046	0	3.99813	inf	5e-05	signalling.calcium
GRMZM2G426556	6.8594	22.5064	1.71418	0.0362	protein.postranslational modification
GRMZM2G428386	1.6645	16.7375	3.32993	0.00035	signalling.phosphinositides.phosphatidylinositol-4-phosphate 5-kinase
GRMZM2G429842	2.26573	17.0719	2.91358	0.027	protein.degradation.subtilases
GRMZM2G431030	27.99	126.997	2.18181	0.00015	not assigned.unknown
GRMZM2G431288	1.21206	12.1083	3.32046	0.02265	misc.cytochrome P450
GRMZM2G432335	5.37062	13.9312	1.37516	0.02425	RNA.regulation of transcription.unclassified
GRMZM2G433579	1.39534	7.60954	2.44719	0.02475	protein.postranslational modification.kinase.receptor like cytoplasmatic kinase VII
GRMZM2G438176	7.62339	21.1192	1.47005	0.0009	not assigned.unknown
GRMZM2G438239	5.49328	18.8572	1.77937	0.0019	protein.synthesis.elongation
GRMZM2G439311	7.31826	23.7954	1.70111	0.0027	signalling.calcium
GRMZM2G443332	0	53.0594	inf	5e-05	not assigned.unknown
GRMZM2G443509	33.2127	67.5435	1.02408	0.0019	protein.postranslational modification
GRMZM2G444029	7.31885	17.2082	1.23341	0.004	not assigned.unknown
GRMZM2G444073	0	5.92305	inf	0.0011	RNA.regulation of transcription.CCAAT box binding factor family, HAP3
GRMZM2G444801	3.58428	10.1175	1.49709	0.03365	transport.sulphate
GRMZM2G447617	28.7027	59.9139	1.0617	0.00115	transport.metabolite transporters at the envelope membrane
GRMZM2G447785	152.36	310.476	1.027	0.0012	not assigned.unknown
GRMZM2G448927	17.2753	39.9088	1.20799	0.0072	RNA.regulation of transcription.Histone acetyltransferases
GRMZM2G449817	0.623596	6.03294	3.27418	0.0272	signalling.receptor kinases.leucine rich repeat XI
GRMZM2G450512	28.3366	109.039	1.94411	0.00055	not assigned.unknown
GRMZM2G450659	5.12827	13.4226	1.38812	0.0051	protein.degradation
GRMZM2G451314	139.867	287.261	1.03831	0.0025	amino acid metabolism.degradation.histidine
GRMZM2G452671	0	4.56127	inf	0.00055	protein.synthesis.ribosomal protein.eukaryotic.60S subunit.L34
GRMZM2G453001	6.46788	18.7753	1.53747	0.0003	RNA.regulation of transcription.unclassified
GRMZM2G453805	33.5614	118.042	1.81443	5e-05	stress.biotic
GRMZM2G455075	6.53321	28.9462	2.14751	0.00535	misc.UDP glucosyl and glucoronyl transferases
GRMZM2G455440	5.54554	100.682	4.18233	0.00475	not assigned.unknown
GRMZM2G456304	0	11.0598	inf	0.00675	not assigned.unknown
GRMZM2G456690	4.7992	10.822	1.1731	0.04625	not assigned.unknown
GRMZM2G457346	0	17.4121	inf	5e-05	not assigned.unknown
GRMZM2G458888	3.76754	9.72865	1.36862	0.02685	development.unspecified
GRMZM2G460571	0	3.65026	inf	0.0003	not assigned.unknown
GRMZM2G460860	2.05008	11.0263	2.42719	0.0321	not assigned.unknown
GRMZM2G461808	9.58381	23.2696	1.27978	0.003	not assigned.unknown
GRMZM2G462118	0.874011	5.65746	2.69443	0.0472	cell.cycle
GRMZM2G467338	43.2855	253.347	2.54916	5e-05	TCA / org transformation.TCA.aconitase
GRMZM2G468479	2.63659	8.50546	1.68972	0.0075	DNA.unspecified
GRMZM2G468855	7.50299	28.9482	1.94794	0.0094	misc.short chain dehydrogenase/reductase (SDR)
GRMZM2G469371	0	5.6901	inf	0.0009	not assigned.unknown
GRMZM2G469409	17.5056	42.2086	1.26972	0.0003	lipid metabolism.Phospholipid synthesis.choline kinase
GRMZM2G472231	25.739	61.3715	1.25361	0.0069	cell.organisation
GRMZM2G474119	64.2034	236.634	1.88194	5e-05	not assigned.unknown
GRMZM2G474883	5.71669	17.9165	1.64804	0.02805	protein.degradation.serine protease
GRMZM2G475380	0	5.39555	inf	5e-05	hormone metabolism.ethylene.synthesis-degradation
GRMZM2G476069	0	10.3472	inf	5e-05	transport.peptides and oligopeptides
GRMZM2G476555	29.4196	70.0059	1.2507	0.0024	protein.synthesis.initiation
GRMZM2G477340	3.2968	9.19338	1.47953	0.0272	lipid metabolism.Phospholipid synthesis
GRMZM2G478417	2.77824	14.6331	2.39699	0.02145	hormone metabolism.abscisic acid.signal transduction
GRMZM2G479423	96.0415	198.044	1.04409	5e-05	minor CHO metabolism.others
GRMZM2G479760	1.82138	18.1469	3.31662	0.037	hormone metabolism.abscisic acid.signal transduction
GRMZM2G481005	7.8071	17.2995	1.14787	0.0011	not assigned.no ontology
GRMZM2G489119	6.50407	14.304	1.137	0.0222	not assigned.unknown
GRMZM2G496770	0	4.46035	inf	0.0003	RNA.regulation of transcription.MYB domain transcription factor family
GRMZM2G504906	3.80089	14.7163	1.953	0.00635	not assigned.unknown
GRMZM2G508434	0	2.89284	inf	0.0009	not assigned.unknown
GRMZM2G534116	0.404181	2.51905	2.63981	0.0352	DNA.synthesis/chromatin structure
GRMZM2G542272	22.7889	106	2.21767	0.0016	not assigned.unknown
GRMZM2G542994	11.5185	26.8945	1.22336	0.02125	not assigned.unknown
GRMZM2G545326	6.47999	14.0886	1.12046	0.03425	not assigned.unknown
GRMZM2G561114	0	7.48892	inf	0.046
GRMZM2G563726	0	4.42127	inf	0.00795	not assigned.unknown
GRMZM2G569948	4.02349	14.7063	1.86991	0.01255	lipid metabolism.FA synthesis and FA elongation.beta ketoacyl CoA synthase
GRMZM2G570968	0	3.52373	inf	0.0002	not assigned.unknown
GRMZM2G701082	80.5849	212.062	1.39591	5e-05	not assigned.unknown
GRMZM2G701979	0	13.4134	inf	5e-05	not assigned.unknown
GRMZM2G703156	0	38.4533	inf	0.00665	not assigned.unknown
GRMZM2G703641	0	5.18031	inf	5e-05	not assigned.unknown
GRMZM2G704222	0	5.04343	inf	0.00795	not assigned.unknown
GRMZM5G800586	295.849	822.797	1.47568	5e-05	stress.abiotic.drought/salt
GRMZM5G801627	8.84616	83.2378	3.23412	5e-05	RNA.regulation of transcription.C3H zinc finger family
GRMZM5G805232	0	6.93744	inf	0.0058	not assigned.unknown
GRMZM5G806182	56.2792	459.117	3.02819	0.0007	not assigned.unknown
GRMZM5G806630	0	4.82065	inf	0.01285	not assigned.unknown
GRMZM5G806784	2.23538	7.04266	1.6556	0.04965	not assigned.unknown
GRMZM5G808737	4.03716	12.4876	1.62908	0.0182	protein.postranslational modification
GRMZM5G808787	5.28984	12.5952	1.25158	0.02725	not assigned.unknown
GRMZM5G818101	0	4.93486	inf	0.0008	protein.postranslational modification
GRMZM5G822237	0	6.15172	inf	5e-05	not assigned.unknown
GRMZM5G827286	7.82818	17.3146	1.14525	0.0039	lipid metabolism.Phospholipid synthesis.diacylglycerol kinase
GRMZM5G828630	86.8657	382.341	2.138	5e-05	amino acid metabolism.synthesis.central amino acid metabolism.alanine.alanine aminotransferase
GRMZM5G831224	0	74.7297	inf	5e-05	not assigned.unknown
GRMZM5G831408	2.64873	9.2189	1.7993	0.0153	protein.postranslational modification
GRMZM5G831577	8.6915	32.9599	1.92304	0.00795	not assigned.unknown
GRMZM5G836322	0	5.18134	inf	5e-05	not assigned.unknown
GRMZM5G836628	7.77548	15.6633	1.01038	0.0379	protein.postranslational modification
GRMZM5G837589	0	11.5267	inf	0.00085	not assigned.unknown
GRMZM5G843174	2.97893	11.9271	2.00138	0.0194	not assigned.unknown
GRMZM5G843748	24.9695	76.3113	1.61173	0.0002	misc.peroxidases
GRMZM5G844243	0	16.8298	inf	0.01075	not assigned.unknown
GRMZM5G846916	0	3.90529	inf	0.0026	misc.beta 1,3 glucan hydrolases.glucan endo-1,3-beta-glucosidase
GRMZM5G848269	0	4.49046	inf	0.00345	not assigned.unknown
GRMZM5G850577	0	18.6766	inf	0.04525	not assigned.unknown
GRMZM5G851654	97.816	265.738	1.44186	5e-05	not assigned.no ontology
GRMZM5G853191	0	10.0297	inf	0.0048	not assigned.unknown
GRMZM5G853245	5.60081	18.6683	1.73688	0.0091	RNA.regulation of transcription.C3H zinc finger family
GRMZM5G855337	10.3271	21.7428	1.07409	0.0234	nucleotide metabolism.synthesis.pyrimidine.CTP synthetase
GRMZM5G856434	8.63526	26.3279	1.60828	0.00125	RNA.regulation of transcription.unclassified
GRMZM5G858197	8.00979	41.7881	2.38326	0.0011	not assigned.unknown
GRMZM5G859316	2.30773	51.2387	4.47269	0.0056	cell wall.modification
GRMZM5G862817	7.31491	18.8285	1.364	0.0204	cell.organisation
GRMZM5G871336	7.28125	25.0681	1.7836	0.00145	not assigned.unknown
GRMZM5G872256	42.7257	394.973	3.20858	5e-05	minor CHO metabolism.raffinose family.galactinol synthases.putative
GRMZM5G872392	10.9938	31.2589	1.50757	0.0093	development.unspecified
GRMZM5G873581	0	4.79124	inf	0.0008	not assigned.unknown
GRMZM5G873635	2.41852	7.91455	1.71038	0.0207	not assigned.unknown
GRMZM5G873681	1.62402	18.2044	3.48665	0.00225	not assigned.unknown
GRMZM5G874167	21.2138	47.1721	1.15293	0.0088	RNA.transcription
GRMZM5G874955	3.00626	13.5543	2.17271	0.001	transport.ABC transporters and multidrug resistance systems
GRMZM5G875732	4.39765	18.3706	2.0626	0.037	misc.cytochrome P450
GRMZM5G881568	2.62494	7.51251	1.51701	0.0278	not assigned.unknown
GRMZM5G886883	12.0315	29.922	1.31439	0.0234	not assigned.unknown
GRMZM5G887389	5.2275	24.2429	2.21337	0.007	not assigned.unknown
GRMZM5G889776	0	29.0227	inf	0.01125	not assigned.unknown
GRMZM5G893252	88.6954	204.806	1.20733	0.00015	transport.p- and v-ATPases.H+-transporting two-sector ATPase
GRMZM5G896294	9.20327	27.0273	1.5542	0.03755	DNA.synthesis/chromatin structure
GRMZM5G897988	3.31595	10.7604	1.69824	0.03885	not assigned.no ontology
GRMZM5G898274	0	10.8034	inf	0.00535	not assigned.unknown
GRMZM5G898290	19.1363	47.2403	1.30371	0.01095	development.unspecified
GRMZM5G898371	0	5.42835	inf	0.00355	not assigned.unknown
GRMZM5G899308	3.68966	13.9524	1.91896	0.00795	not assigned.unknown

## Sheet: Upregulated genes at 6d
Gene_id	FPKM of control	FPKM of drought treated for 6 days	Log2 fold change	q_value	Gene annotation
AC149829.2_FG002	0	9.83152	inf	0.0437	not assigned.unknown
AC155434.2_FG004	11.8017	24.7417	1.06795	0.0037	protein.targeting.nucleus
AC166636.1_FG008	5.32993	20.5732	1.94858	0.03115	signalling.G-proteins
AC182482.3_FG003	18.3684	53.9193	1.55358	0.00055	transport.metal
AC189750.4_FG004	19.0483	54.0615	1.50494	0.00225	S-assimilation.APR
AC190772.4_FG011	0	2.29529	inf	0.02805	stress.abiotic.unspecified
AC191113.2_FG002	8.90735	18.725	1.0719	0.03525	not assigned.no ontology
AC191548.3_FG005	0	6.32982	inf	0.0156	not assigned.unknown
AC194022.3_FG013	91.595	243.191	1.40875	0.04985	not assigned.unknown
AC195914.2_FG003	0	2.93248	inf	0.00015	not assigned.unknown
AC197705.4_FG003	22.8398	124.841	2.45047	0.00255	not assigned.unknown
AC199541.4_FG001	22.8799	47.6598	1.05869	0.0476	misc.UDP glucosyl and glucoronyl transferases
AC199541.4_FG007	0	13.6271	inf	5e-05	misc.UDP glucosyl and glucoronyl transferases
AC203754.4_FG008	3.97199	12.2632	1.62641	0.0473	amino acid metabolism.synthesis.glutamate family.proline
AC204009.3_FG009	0	7.48174	inf	0.0054	not assigned.unknown
AC205033.4_FG004	0	4.74391	inf	0.03135	not assigned.unknown
AC205154.3_FG005	0	6.98429	inf	0.0003	misc.peroxidases
AC205471.4_FG007	48.057	307.974	2.67999	5e-05	not assigned.unknown
AC205574.3_FG006	7.00709	21.1353	1.59277	0.04495	RNA.regulation of transcription.TCP transcription factor family
AC207427.3_FG005	0	89.4526	inf	0.0078	not assigned.unknown
AC208204.3_FG006	35.2489	96.4776	1.45262	0.0176	stress.abiotic.heat
AC209987.4_FG010	7.03988	102.185	3.85949	0.0022	misc.plastocyanin-like
AC212219.3_FG005	0	7.17419	inf	5e-05	hormone metabolism.ethylene.synthesis-degradation
AC212684.3_FG012	0	6.35302	inf	5e-05	not assigned.no ontology.pentatricopeptide (PPR) repeat-containing protein
AC212859.3_FG007	3.42727	7.21735	1.07441	0.0209	not assigned.unknown
AC213981.3_FG001	0	8.86255	inf	0.00385	not assigned.unknown
AC218900.3_FG001	0	6.33994	inf	0.0002	Biodegradation of Xenobiotics
AC225205.3_FG003	10.8154	30.8792	1.51355	0.01415	protein.degradation.ubiquitin
AC226248.1_FG002	1.07617	8.27509	2.94287	0.04955	signalling.receptor kinases.S-locus glycoprotein like
AC226368.2_FG006	0	2.89749	inf	0.0002	not assigned.no ontology.pentatricopeptide (PPR) repeat-containing protein
AC229978.2_FG002	0	3.70461	inf	0.0092	not assigned.unknown
AC231745.1_FG004	12.9833	26.7914	1.04511	0.01765	not assigned.unknown
AC231755.1_FG010	0	8.7778	inf	0.02195	not assigned.unknown
AC233870.1_FG004	1.92046	10.2601	2.41753	0.0221	RNA.regulation of transcription.PWWP domain protein
AC233899.1_FG005	0	9.23794	inf	0.00435	not assigned.unknown
AC233922.1_FG004	0	24.0627	inf	0.0092	protein.aa activation.glutamate-tRNA ligase
AC233960.1_FG002	16.3061	34.3284	1.07399	0.02315	mitochondrial electron transport / ATP synthesis.alternative oxidase
AC233979.1_FG008	0	16.8851	inf	0.00385	not assigned.unknown
AC235539.1_FG001	0	7.68429	inf	0.0078	not assigned.unknown
AC235543.1_FG003	25.3855	116.119	2.19353	0.00445	not assigned.unknown
GRMZM2G000278	42.6929	91.1143	1.09368	0.00685	protein.postranslational modification
GRMZM2G000326	7.8032	39.4622	2.33833	0.03215	not assigned.unknown
GRMZM2G000453	15.3952	55.0649	1.83866	0.0117	not assigned.unknown
GRMZM2G000674	2.08885	10.0339	2.2641	0.02325	not assigned.no ontology.pentatricopeptide (PPR) repeat-containing protein
GRMZM2G001243	15.1612	58.8059	1.95558	0.0145	protein.postranslational modification
GRMZM2G001676	18.2625	45.9781	1.33206	0.00465	transport.peptides and oligopeptides
GRMZM2G001981	0	12.4256	inf	5e-05	not assigned.unknown
GRMZM2G002124	0	6.22504	inf	0.00015	protein.postranslational modification
GRMZM2G002178	34.3517	89.3592	1.37923	0.00025	hormone metabolism.jasmonate.synthesis-degradation.allene oxidase synthase
GRMZM2G002915	7.18752	28.4434	1.98453	0.01005	RNA.regulation of transcription.HB,Homeobox transcription factor family
GRMZM2G003090	41.6612	116.291	1.48097	0.0004	not assigned.unknown
GRMZM2G003342	1.01619	8.12674	2.99951	0.03155	not assigned.unknown
GRMZM2G003631	18.1378	89.488	2.3027	0.01485	not assigned.unknown
GRMZM2G003648	0	4.55438	inf	0.0127	nucleotide metabolism.salvage.nucleoside kinases.uridine kinase
GRMZM2G004160	12.9053	44.1897	1.77575	0.0208	misc.plastocyanin-like
GRMZM2G004161	44.9005	95.4304	1.08772	0.01575	protein.degradation.ubiquitin.E3.BTB/POZ Cullin3.BTB/POZ
GRMZM2G004422	10.2045	35.1363	1.78376	0.00195	not assigned.unknown
GRMZM2G004511	114.623	229.426	1.00114	0.00345	RNA.regulation of transcription.putative transcription regulator
GRMZM2G004523	20.8029	42.6119	1.03447	0.01205	signalling.light
GRMZM2G004548	35.7372	147.973	2.04983	5e-05	RNA.regulation of transcription.unclassified
GRMZM2G004909	45.0709	131.99	1.55016	0.00255	not assigned.unknown
GRMZM2G005146	165.916	492.697	1.57025	5e-05	not assigned.unknown
GRMZM2G005493	88.6808	206.472	1.21925	0.0009	not assigned.unknown
GRMZM2G005583	9.674	24.206	1.32318	0.009	misc.nitrilases, *nitrile lyases, berberine bridge enzymes, reticuline oxidases, troponine reductases
GRMZM2G005640	16.5452	34.166	1.04615	0.0336	protein.synthesis.ribosomal protein.eukaryotic.40S subunit.S4
GRMZM2G005849	15.9327	38.2846	1.26478	0.00175	not assigned.no ontology
GRMZM2G005996	2.24898	10.7616	2.25854	0.00505	not assigned.no ontology
GRMZM2G006197	0	18.3653	inf	5e-05	not assigned.unknown
GRMZM2G006480	6.0578	15.273	1.33412	0.03745	amino acid metabolism.degradation.aromatic aa.tyrosine
GRMZM2G008226	11.0253	28.1074	1.35014	0.0013	minor CHO metabolism.trehalose.potential TPS/TPP
GRMZM2G008353	6.67032	24.8762	1.89894	0.02955	signalling.in sugar and nutrient physiology
GRMZM2G008507	10.3162	36.8532	1.83688	0.0015	major CHO metabolism.synthesis.sucrose.SPS
GRMZM2G008607	17.2118	54.9285	1.67416	0.00045	not assigned.unknown
GRMZM2G008642	0	3.53926	inf	5e-05	transport.metabolite transporters at the envelope membrane
GRMZM2G008728	21.0372	44.4234	1.07838	0.0168	misc.misc2
GRMZM2G008773	19.178	71.0347	1.88907	0.0061	not assigned.no ontology
GRMZM2G009125	0	3.20646	inf	5e-05	misc.UDP glucosyl and glucoronyl transferases
GRMZM2G009479	24.3782	50.9321	1.06298	0.0038	hormone metabolism.jasmonate.synthesis-degradation.lipoxygenase
GRMZM2G009717	2.57013	9.70008	1.91616	0.04725	protein.degradation.ubiquitin.E3.SCF.FBOX
GRMZM2G009792	386.667	1278.99	1.72585	5e-05	not assigned.unknown
GRMZM2G010044	10.2358	24.2478	1.24423	0.01615	secondary metabolism.sulfur-containing.glucosinolates.synthesis.aliphatic.methylthioalkylmalate isomerase large subunit (MAM-IL)
GRMZM2G010065	4.93972	13.3109	1.4301	0.0195	not assigned.no ontology
GRMZM2G010468	11.9812	60.9946	2.34791	5e-05	misc.cytochrome P450
GRMZM2G010765	14.1037	33.1914	1.23473	0.00535	transport.misc
GRMZM2G010783	15.6608	37.666	1.2661	0.03215	not assigned.unknown
GRMZM2G010855	34.9837	128.223	1.8739	0.0001	protein.postranslational modification
GRMZM2G011006	23.5214	80.8712	1.78165	0.00295	not assigned.unknown
GRMZM2G011240	6.32817	26.8326	2.08412	0.007	major CHO metabolism.degradation.sucrose.Susy
GRMZM2G011590	33.2797	83.2941	1.32357	0.00095	transport.peptides and oligopeptides
GRMZM2G011598	15.0466	69.9135	2.21613	5e-05	development.unspecified
GRMZM2G011896	13.0979	38.5628	1.55788	0.0049	signalling.receptor kinases.leucine rich repeat XI
GRMZM2G011932	69.42	152.922	1.13937	0.0054	RNA.regulation of transcription.bZIP transcription factor family
GRMZM2G012140	26.0741	74.633	1.5172	0.0004	misc.beta 1,3 glucan hydrolases.glucan endo-1,3-beta-glucosidase
GRMZM2G012393	8.37233	20.4645	1.28942	0.0186	not assigned.unknown
GRMZM2G012891	40.7947	105.521	1.37108	0.00065	not assigned.unknown
GRMZM2G012964	17.1297	35.4391	1.04884	0.00295	not assigned.no ontology.pumilio/Puf RNA-binding domain-containing protein
GRMZM2G013170	17.8107	38.5095	1.11247	0.00195	stress.biotic.PR-proteins
GRMZM2G013461	99.0471	229.799	1.21419	0.0008	protein.degradation.cysteine protease
GRMZM2G013960	0	5.75157	inf	0.00035	not assigned.unknown
GRMZM2G013970	19.4932	46.929	1.26751	0.0214	stress.abiotic.heat
GRMZM2G014392	3.73494	33.7465	3.17558	0.0001	hormone metabolism.abscisic acid.synthesis-degradation.synthesis.9-cis-epoxycarotenoid dioxygenase
GRMZM2G014395	20.9873	58.0309	1.4673	0.0005	misc.cytochrome P450
GRMZM2G014653	76.599	200.722	1.3898	5e-05	development.unspecified
GRMZM2G014789	0	3.90088	inf	0.00415	hormone metabolism.brassinosteroid.synthesis-degradation.sterols.SMT2
GRMZM2G015100	6.10223	17.3305	1.50591	0.0052	RNA.processing
GRMZM2G015143	0	11.2004	inf	0.0093	misc.gluco-, galacto- and mannosidases.alpha-mannosidase
GRMZM2G015277	4.21748	23.9373	2.50481	0.0442	RNA.regulation of transcription.Chromatin Remodeling Factors
GRMZM2G015314	8.87198	24.4252	1.46104	0.0306	development.unspecified
GRMZM2G015605	297.148	733.312	1.30325	0.0016	not assigned.unknown
GRMZM2G015727	6.0345	14.4703	1.26178	0.03315	not assigned.unknown
GRMZM2G016705	12.5375	27.9823	1.15826	0.0238	not assigned.unknown
GRMZM2G017110	99.1385	297.397	1.58487	0.00015	amino acid metabolism.synthesis.central amino acid metabolism.GABA.Glutamate decarboxylase
GRMZM2G017349	0	3.17655	inf	5e-05	RNA.regulation of transcription.bHLH,Basic Helix-Loop-Helix family
GRMZM2G017411	3.88869	7.9817	1.03741	0.04855	stress.abiotic.heat
GRMZM2G017522	9.19287	29.0735	1.66112	0.00765	signalling.receptor kinases.S-locus glycoprotein like
GRMZM2G017616	10.9217	32.8227	1.5875	0.00025	hormone metabolism.jasmonate.synthesis-degradation.lipoxygenase
GRMZM2G017802	0	5.21798	inf	0.0022	not assigned.unknown
GRMZM2G017882	0	3.7348	inf	0.00025	RNA.regulation of transcription.unclassified
GRMZM2G018275	43.461	93.5955	1.10672	0.00545	not assigned.no ontology
GRMZM2G018806	0	7.7818	inf	0.0008	not assigned.unknown
GRMZM2G018813	13.2319	49.4695	1.90252	0.00255	not assigned.unknown
GRMZM2G019183	16.373	42.2482	1.36757	0.0003	minor CHO metabolism.trehalose.potential TPS/TPP
GRMZM2G019335	24.6348	60.907	1.30591	0.0053	RNA.regulation of transcription.C2C2(Zn) CO-like, Constans-like zinc finger family
GRMZM2G019353	2.64851	19.5989	2.88752	0.03945	not assigned.unknown
GRMZM2G019926	41.8532	101.746	1.28157	0.00155	amino acid metabolism.degradation.branched chain group.leucine
GRMZM2G020940	93.0517	330.917	1.83036	5e-05	not assigned.no ontology.hydroxyproline rich proteins
GRMZM2G021339	12.095	27.2156	1.17002	0.0267	RNA.regulation of transcription.HB,Homeobox transcription factor family
GRMZM2G021406	38.8605	103.408	1.41196	0.00125	not assigned.unknown
GRMZM2G021777	17.7979	45.276	1.34704	0.02395	development.unspecified
GRMZM2G022159	9.28467	18.8819	1.02408	0.02475	cell.vesicle transport
GRMZM2G022413	71.9772	147.802	1.03805	0.0063	protein.postranslational modification
GRMZM2G022499	3.12016	18.1069	2.53684	0.00565	RNA.regulation of transcription.Bromodomain proteins
GRMZM2G022659	3.85305	10.8064	1.48781	0.0337	protein.degradation.serine protease
GRMZM2G023387	22.8248	118.166	2.37214	0.0001	redox.thioredoxin
GRMZM2G023988	11.1609	23.9903	1.104	0.0227	RNA.regulation of transcription.C2H2 zinc finger family
GRMZM2G024175	0	5.95642	inf	0.0049	not assigned.unknown
GRMZM2G024718	4.29781	12.0233	1.48416	0.033	stress.abiotic.heat
GRMZM2G024806	12.0829	29.9886	1.31145	0.00615	protein.degradation.ubiquitin.E3.SCF.FBOX
GRMZM2G025459	4.96636	29.1245	2.55197	0.0019	protein.postranslational modification
GRMZM2G025783	13.5436	40.5348	1.58154	0.00185	protein.degradation.ubiquitin.E3.SCF.FBOX
GRMZM2G025870	8.83108	22.9354	1.37691	0.0284	hormone metabolism.ethylene.synthesis-degradation
GRMZM2G025977	42.0209	151.51	1.85024	0.0015	misc.oxidases - copper, flavone etc
GRMZM2G026147	3.96091	30.5197	2.94584	0.00935	cell wall.modification
GRMZM2G026229	0	9.45747	inf	0.0001	not assigned.unknown
GRMZM2G026654	9.05749	21.1976	1.22671	0.0406	not assigned.unknown
GRMZM2G027120	8.37648	20.8541	1.31592	0.0275	protein.degradation.ubiquitin.E3.RING
GRMZM2G027392	154.756	365.356	1.23931	0.0003	development.unspecified
GRMZM2G027571	11.0392	36.2879	1.71685	0.01175	RNA.processing
GRMZM2G027627	7.52773	29.7499	1.9826	0.0022	TCA / org transformation.TCA.pyruvate DH.E1
GRMZM2G028129	34.7652	81.5194	1.2295	0.00115	protein.degradation.AAA type
GRMZM2G028393	431.232	1597.31	1.88911	5e-05	not assigned.unknown
GRMZM2G028438	0	9.63822	inf	5e-05	development.unspecified
GRMZM2G028535	30.9343	75.8259	1.29348	0.0022	amino acid metabolism.synthesis.glutamate family.proline
GRMZM2G029587	21.5327	57.5618	1.41858	0.00135	not assigned.unknown
GRMZM2G029785	3.46532	10.0707	1.53909	0.0364	not assigned.unknown
GRMZM2G029912	6.53134	34.1558	2.38668	0.0016	secondary metabolism.wax
GRMZM2G030794	16.8201	46.227	1.45855	0.0203	not assigned.unknown
GRMZM2G031001	6.81413	18.0174	1.40279	0.0251	development.unspecified
GRMZM2G031033	6.80458	48.3231	2.82814	0.0129	not assigned.unknown
GRMZM2G031138	5.8881	23.3343	1.98658	0.00255	misc.UDP glucosyl and glucoronyl transferases
GRMZM2G031447	3.37749	18.4197	2.44723	0.01455	Biodegradation of Xenobiotics
GRMZM2G031496	89.6305	180.999	1.01392	0.00545	protein.assembly and cofactor ligation
GRMZM2G031613	6.36672	23.4488	1.88089	0.00175	not assigned.unknown
GRMZM2G031660	6.50695	23.4496	1.84951	0.0052	misc.gluco-, galacto- and mannosidases
GRMZM2G032619	17.5267	41.8785	1.25666	0.0015	protein.postranslational modification
GRMZM2G032807	161.878	437.395	1.43403	0.00065	not assigned.unknown
GRMZM2G032977	13.7884	60.6252	2.13646	0.0003	DNA.synthesis/chromatin structure
GRMZM2G033236	12.6568	101.125	2.99815	0.00065	not assigned.unknown
GRMZM2G033644	53.7585	153.718	1.51572	0.0006	amino acid metabolism.degradation.branched chain group.shared
GRMZM2G033746	2.97023	26.4978	3.15722	0.007	not assigned.unknown
GRMZM2G033952	7.47221	22.9115	1.61647	0.0458	secondary metabolism.phenylpropanoids.lignin biosynthesis.CCoAOMT
GRMZM2G034638	11.0338	26.9187	1.28668	0.01345	RNA.regulation of transcription.TCP transcription factor family
GRMZM2G034764	21.9978	62.6177	1.50921	0.00115	stress.abiotic.cold
GRMZM2G034843	53.2123	119.329	1.16511	0.00595	not assigned.unknown
GRMZM2G034882	11.7389	29.7106	1.33968	0.01	not assigned.unknown
GRMZM2G035134	36.5078	85.5031	1.22777	0.0088	misc.acid and other phosphatases
GRMZM2G035755	0	4.90505	inf	5e-05	misc.UDP glucosyl and glucoronyl transferases
GRMZM2G035853	16.5357	54.8712	1.73047	0.0433	not assigned.unknown
GRMZM2G036547	0	5.11926	inf	5e-05	not assigned.unknown
GRMZM2G037444	8.08525	16.3222	1.01347	0.0152	RNA.regulation of transcription.putative transcription regulator
GRMZM2G037452	50.7059	181.218	1.8375	0.0001	not assigned.unknown
GRMZM2G037614	15.4094	31.9076	1.05009	0.0177	TCA / org transformation.TCA.pyruvate DH.E1
GRMZM2G037685	22.7922	67.1294	1.5584	0.00065	not assigned.unknown
GRMZM2G037882	1.02157	7.81096	2.93472	0.0483	not assigned.unknown
GRMZM2G038183	5.98395	12.4515	1.05714	0.03705	not assigned.unknown
GRMZM2G038598	114.069	276.653	1.27817	0.00105	cell wall.precursor synthesis.UGE
GRMZM2G038893	0.647385	8.06383	3.63877	0.04405	protein.postranslational modification.kinase.receptor like cytoplasmatic kinase VII
GRMZM2G039639	19.8252	72.7003	1.87462	0.0007	stress.biotic
GRMZM2G039671	3.91705	8.79681	1.16721	0.00585	not assigned.unknown
GRMZM2G039757	4.29496	26.3008	2.61439	0.0017	not assigned.no ontology
GRMZM2G040102	0	3.87554	inf	0.00105	not assigned.unknown
GRMZM2G040115	2.14981	16.0774	2.90275	0.00645	signalling.light
GRMZM2G040452	9.48312	32.4716	1.77575	0.0133	protein.postranslational modification
GRMZM2G040515	20.5925	48.5811	1.23828	0.01035	protein.degradation
GRMZM2G040618	81.0134	167.057	1.04411	0.00305	not assigned.unknown
GRMZM2G040840	0	10.8575	inf	5e-05	signalling.receptor kinases.S-locus glycoprotein like
GRMZM2G041262	0	24.2182	inf	0.00015	development.unspecified
GRMZM2G041356	2.20106	19.2256	3.12676	0.0177	minor CHO metabolism.others
GRMZM2G041462	16.9886	54.3624	1.67804	0.00065	RNA.regulation of transcription.HB,Homeobox transcription factor family
GRMZM2G041493	30.0385	171.748	2.51541	0.00025	not assigned.unknown
GRMZM2G041699	6.14064	30.8521	2.32891	0.00245	misc.UDP glucosyl and glucoronyl transferases
GRMZM2G041774	0	7.55799	inf	5e-05	protein.postranslational modification
GRMZM2G041818	6.0415	22.3946	1.89017	0.01705	not assigned.unknown
GRMZM2G042443	4.70008	10.558	1.16758	0.02115	RNA.transcription
GRMZM2G042623	1.63031	5.61184	1.78333	0.03285	not assigned.no ontology.pumilio/Puf RNA-binding domain-containing protein
GRMZM2G042639	77.6746	202.453	1.38207	0.0002	misc.glutathione S transferases
GRMZM2G042789	23.3424	86.3335	1.88697	0.01225	not assigned.unknown
GRMZM2G043147	12.2266	32.2102	1.39749	0.0083	stress.abiotic.heat
GRMZM2G043162	213.123	805.184	1.91763	5e-05	PS.lightreaction.other electron carrier (ox/red).ferredoxin
GRMZM2G043338	63.7359	206.971	1.69925	5e-05	not assigned.unknown
GRMZM2G044132	661.516	1586.44	1.26195	0.03775	not assigned.unknown
GRMZM2G044174	24.2908	141.487	2.54219	0.0001	not assigned.unknown
GRMZM2G044591	3.46047	9.40538	1.44252	0.04205	not assigned.no ontology
GRMZM2G044818	0	6.51478	inf	0.00505	not assigned.unknown
GRMZM2G045070	59.532	134.039	1.17092	0.00205	not assigned.no ontology
GRMZM2G045638	197.856	522.888	1.40205	0.00015	not assigned.unknown
GRMZM2G045706	40.2723	82.2509	1.03024	0.00815	protein.degradation.cysteine protease
GRMZM2G045720	4.66755	20.8291	2.15786	0.00325	protein.synthesis.release
GRMZM2G046058	0	3.09397	inf	5e-05	not assigned.no ontology.pentatricopeptide (PPR) repeat-containing protein
GRMZM2G046317	81.5346	172.421	1.08045	0.0039	not assigned.unknown
GRMZM2G047139	26.3611	69.1471	1.39126	0.0007	not assigned.unknown
GRMZM2G047365	7.80803	23.0663	1.56275	0.007	not assigned.unknown
GRMZM2G047372	5.40481	20.9437	1.9542	0.03035	not assigned.no ontology
GRMZM2G047474	12.4374	25.8481	1.05537	0.01595	not assigned.unknown
GRMZM2G047533	0	3.74625	inf	0.0002	lipid metabolism.lipid degradation.lipases.triacylglycerol lipase
GRMZM2G048129	64.2806	381.275	2.56838	5e-05	not assigned.unknown
GRMZM2G048210	17.6489	39.3434	1.15654	0.0033	protein.postranslational modification.kinase.receptor like cytoplasmatic kinase VII
GRMZM2G048549	28.6714	170.458	2.57173	5e-05	signalling.calcium
GRMZM2G048616	34.4148	124.029	1.84958	5e-05	misc.misc2
GRMZM2G048836	1.66086	20.2213	3.60587	0.0044	protein.degradation.metalloprotease
GRMZM2G049349	5.26525	26.3587	2.32371	0.00065	protein.degradation.metalloprotease
GRMZM2G049541	33.5633	103.477	1.62436	0.0002	protein.postranslational modification
GRMZM2G049675	2.25168	17.6663	2.97193	0.04825	Biodegradation of Xenobiotics
GRMZM2G049695	23.4863	123.333	2.39267	5e-05	RNA.regulation of transcription.MYB-related transcription factor family
GRMZM2G050077	4.2002	12.3777	1.55921	0.0262	not assigned.unknown
GRMZM2G050325	7.05284	17.8221	1.33739	0.0452	not assigned.no ontology
GRMZM2G050512	3.92186	12.4697	1.66881	0.03605	protein.postranslational modification
GRMZM2G050590	2.58194	8.96654	1.7961	0.04405	RNA.regulation of transcription.E2F/DP transcription factor family
GRMZM2G051528	1.25164	14.2307	3.50712	0.03915	RNA.regulation of transcription.MYB domain transcription factor family
GRMZM2G051619	4.8758	28.1387	2.52884	0.0043	hormone metabolism.gibberelin.synthesis-degradation.GA2 oxidase
GRMZM2G051683	3.8246	20.0391	2.38944	0.02485	misc.UDP glucosyl and glucoronyl transferases
GRMZM2G051921	2.11299	18.8157	3.15458	0.04685	stress.biotic
GRMZM2G051943	42.1442	159.113	1.91665	5e-05	stress.biotic
GRMZM2G052336	7.19776	18.9765	1.39859	0.02275	cell wall.precursor synthesis.UGE
GRMZM2G053140	16.2692	34.5383	1.08605	0.0045	not assigned.no ontology
GRMZM2G053206	63.1143	443.778	2.8138	5e-05	protein.degradation.aspartate protease
GRMZM2G053485	13.1878	55.8653	2.08275	0.03095	not assigned.unknown
GRMZM2G053669	55.0726	621.871	3.49721	5e-05	amino acid metabolism.synthesis.aspartate family.asparagine
GRMZM2G053707	21.8567	66.1444	1.59754	0.02785	not assigned.unknown
GRMZM2G053831	7.80204	31.5737	2.0168	0.0016	not assigned.unknown
GRMZM2G053916	34.1014	78.4842	1.20257	0.0029	mitochondrial electron transport / ATP synthesis.electron transfer flavoprotein
GRMZM2G054093	0	2.28933	inf	5e-05	not assigned.unknown
GRMZM2G054803	123.561	309.132	1.32301	0.00035	not assigned.no ontology
GRMZM2G054969	4.20869	21.4001	2.34618	0.00225	not assigned.unknown
GRMZM2G055309	17.6137	43.9502	1.31917	0.01915	not assigned.unknown
GRMZM2G055578	13.391	33.2358	1.31147	0.0358	not assigned.unknown
GRMZM2G055698	11.2732	75.2642	2.73906	0.00015	protein.degradation.serine protease
GRMZM2G055802	27.4914	113.378	2.04409	5e-05	not assigned.unknown
GRMZM2G055826	6.8344	18.8933	1.46699	0.0452	not assigned.unknown
GRMZM2G055844	3.40599	9.45939	1.47367	0.0465	signalling.receptor kinases.leucine rich repeat III
GRMZM2G056014	4.0638	9.50106	1.22526	0.0273	signalling.calcium
GRMZM2G056252	309.862	752.402	1.27988	0.00115	lipid metabolism.FA desaturation.omega 3 desaturase
GRMZM2G056369	11.3766	108.561	3.25437	5e-05	gluconeogenesis / glyoxylate cycle.isocitrate lyase
GRMZM2G056702	60.0956	130.056	1.1138	0.00195	misc.UDP glucosyl and glucoronyl transferases
GRMZM2G057317	0	6.39963	inf	0.0054	not assigned.unknown
GRMZM2G057616	10.6473	32.2743	1.5999	5e-05	transport.unspecified anions
GRMZM2G058087	12.8589	30.2379	1.23359	0.01315	DNA.synthesis/chromatin structure
GRMZM2G058491	59.1852	152.611	1.36655	0.00265	protein.degradation.AAA type
GRMZM2G058560	5.10016	18.1356	1.83021	0.0116	protein.postranslational modification
GRMZM2G058681	0.535697	3.70215	2.78887	0.03535	protein.degradation.ubiquitin.E3.RING
GRMZM2G059073	3.15514	11.3898	1.85197	0.01275	Co-factor and vitamine metabolism
GRMZM2G059453	18.4922	57.8296	1.64489	0.0006	protein.postranslational modification
GRMZM2G059693	6.67858	21.6426	1.69626	0.00815	lipid metabolism.lipid degradation.lipases.triacylglycerol lipase
GRMZM2G059799	34.9479	118.07	1.75637	0.0004	not assigned.unknown
GRMZM2G059836	465.433	1551.72	1.73722	0.0005	metal handling.binding, chelation and storage
GRMZM2G059891	4.86921	11.1034	1.18924	0.02735	not assigned.unknown
GRMZM2G060257	26.0449	57.1257	1.13314	0.0065	cell.organisation
GRMZM2G060940	27.9101	142.446	2.35156	5e-05	hormone metabolism.ethylene.synthesis-degradation
GRMZM2G060952	25.3759	50.7597	1.00022	0.0217	minor CHO metabolism.others
GRMZM2G061469	7.03954	33.5534	2.2529	0.0003	transport.metabolite transporters at the mitochondrial membrane
GRMZM2G061487	58.7563	142.343	1.27656	0.00045	RNA.regulation of transcription.AP2/EREBP, APETALA2/Ethylene-responsive element binding protein family
GRMZM2G061932	34.2824	72.7988	1.08645	0.02095	development.unspecified
GRMZM2G061950	67.9662	139.297	1.03527	0.00725	cell.organisation
GRMZM2G061969	125.949	283.977	1.17293	0.00715	lipid metabolism.lipid degradation.lysophospholipases.phospholipase D
GRMZM2G062156	32.8244	80.7473	1.29865	0.0007	transport.sugars
GRMZM2G062373	15.73	48.0672	1.61154	0.0009	stress.abiotic.unspecified
GRMZM2G062412	17.1839	35.2734	1.03752	0.007	not assigned.no ontology
GRMZM2G062429	3.10536	11.9705	1.94665	0.02735	lipid metabolism.Phospholipid synthesis.diacylglycerol kinase
GRMZM2G062531	130.004	358.688	1.46418	0.0004	lipid metabolism.'exotics' (steroids, squalene etc).methylsterol monooxygenase
GRMZM2G062591	3.44179	18.767	2.44696	0.00985	RNA.regulation of transcription.putative transcription regulator
GRMZM2G062613	5.16487	26.2826	2.3473	0.0008	cell.organisation
GRMZM2G062673	2.6026	16.8892	2.69807	0.04075	signalling.calcium
GRMZM2G063216	9.21139	31.6268	1.77966	0.00975	not assigned.unknown
GRMZM2G063287	9.20853	31.0721	1.75458	0.01065	not assigned.unknown
GRMZM2G063291	0	3.16813	inf	0.00035	not assigned.no ontology
GRMZM2G063328	10.9751	26.8566	1.29104	0.0119	not assigned.unknown
GRMZM2G063827	0.426473	6.57836	3.9472	0.00695	not assigned.unknown
GRMZM2G064005	6.19606	13.5883	1.13294	0.03605	cell.cycle
GRMZM2G064268	9.45876	23.9	1.33729	0.032	not assigned.no ontology
GRMZM2G064530	2.86871	19.5373	2.76775	0.043	not assigned.unknown
GRMZM2G065073	12.4987	28.6425	1.19638	0.0154	stress.abiotic
GRMZM2G065244	8.79264	36.9775	2.07228	0.00645	hormone metabolism.auxin.induced-regulated-responsive-activated
GRMZM2G065552	0	10.0532	inf	0.00015	protein.aa activation.pseudouridylate synthase
GRMZM2G065557	11.5885	25.027	1.11079	0.0294	misc.protease inhibitor/seed storage/lipid transfer protein (LTP) family protein
GRMZM2G065585	11.5145	32.8577	1.51278	0.0132	misc.beta 1,3 glucan hydrolases.glucan endo-1,3-beta-glucosidase
GRMZM2G065928	85.4859	220.336	1.36595	0.0003	misc.cytochrome P450
GRMZM2G065953	4.88484	29.8455	2.61113	0.02045	not assigned.unknown
GRMZM2G066169	9.32291	27.8223	1.57739	0.01525	protein.degradation.ubiquitin.E3.RING
GRMZM2G066394	0	24.7723	inf	5e-05	protein.synthesis.ribosome biogenesis.Pre-rRNA processing and modifications.snoRNPs
GRMZM2G066441	11.782	28.1223	1.25513	0.01555	misc.cytochrome P450
GRMZM2G066456	3.42777	9.58083	1.48288	0.03635	RNA.regulation of transcription.putative transcription regulator
GRMZM2G066636	17.1651	49.141	1.51745	0.00905	not assigned.no ontology
GRMZM2G066801	81.3326	198.603	1.28798	0.00295	transport.misc
GRMZM2G066961	11.8619	102.036	3.10467	0.00455	hormone metabolism.ethylene.induced-regulated-responsive-activated
GRMZM2G066996	27.6344	59.1708	1.09842	0.00395	protein.degradation.serine protease
GRMZM2G067277	44.4961	169.082	1.92597	5e-05	not assigned.unknown
GRMZM2G067306	11.7384	31.8585	1.44044	0.01215	protein.synthesis.ribosomal protein.prokaryotic.unknown organellar.50S subunit.L25
GRMZM2G067315	32.8398	119.331	1.86145	5e-05	not assigned.unknown
GRMZM2G067371	10.1597	32.4881	1.67706	0.00895	not assigned.unknown
GRMZM2G067600	11.8473	89.6426	2.91963	0.001	not assigned.unknown
GRMZM2G067702	9.59183	31.1929	1.70134	0.0132	RNA.regulation of transcription.G2-like transcription factor family, GARP
GRMZM2G067877	40.305	81.7213	1.01975	0.00585	transport.metabolite transporters at the mitochondrial membrane
GRMZM2G068149	4.51314	17.7584	1.9763	0.0489	not assigned.unknown
GRMZM2G068665	22.4653	58.9	1.39057	0.00225	amino acid metabolism.degradation.glutamate family.arginine
GRMZM2G069203	5.93471	20.8549	1.81314	0.0281	amino acid metabolism.synthesis.serine-glycine-cysteine group.cysteine.SAT
GRMZM2G069215	5.09107	12.0941	1.24826	0.0411	protein.degradation.ubiquitin.E3.RING
GRMZM2G069218	1.78104	9.54815	2.4225	0.0492	RNA.regulation of transcription.C2H2 zinc finger family
GRMZM2G069542	36.1529	89.2272	1.30337	0.0005	not assigned.unknown
GRMZM2G069651	87.6293	197.768	1.17432	0.0102	stress.abiotic.heat
GRMZM2G069722	28.9105	83.4285	1.52895	0.0003	misc.cytochrome P450
GRMZM2G070138	12.6867	38.7939	1.61251	0.0003	development.unspecified
GRMZM2G070375	6.23944	40.66	2.70412	0.0055	hormone metabolism.abscisic acid.induced-regulated-responsive-activated
GRMZM2G070761	5.43232	18.1918	1.74365	0.04385	not assigned.unknown
GRMZM2G071087	83.3618	167.422	1.00603	0.00425	not assigned.unknown
GRMZM2G071119	9.34299	20.8597	1.15876	0.0095	transport.unspecified anions
GRMZM2G071664	0	2.61738	inf	0.00015	not assigned.unknown
GRMZM2G072034	277.183	566.502	1.03124	0.0047	transport.misc
GRMZM2G072238	6.70447	18.3194	1.45018	0.0141	hormone metabolism.ethylene.induced-regulated-responsive-activated
GRMZM2G072240	0	3.23171	inf	0.0001	protein.degradation.serine protease
GRMZM2G072322	0	12.3259	inf	5e-05	not assigned.unknown
GRMZM2G072612	54.2879	138.86	1.35493	0.0005	not assigned.unknown
GRMZM2G073059	24.298	61.3309	1.33577	0.0026	DNA.unspecified
GRMZM2G073521	9.58826	20.2333	1.07739	0.0269	not assigned.unknown
GRMZM2G073567	52.9746	116.871	1.14154	0.0026	RNA.RNA binding
GRMZM2G073770	4.17678	14.8857	1.83346	0.0267	misc.GDSL-motif lipase
GRMZM2G074017	15.6686	63.6379	2.02201	0.00405	not assigned.unknown
GRMZM2G074053	195.612	710.52	1.86088	5e-05	transport.amino acids
GRMZM2G074462	29.0895	64.4849	1.14846	0.0032	major CHO metabolism.degradation.starch.D enzyme
GRMZM2G074759	7.3444	27.9631	1.92881	0.00415	lipid metabolism.FA synthesis and FA elongation.acyl coa ligase
GRMZM2G074850	11.0407	24.1267	1.1278	0.02485	cell wall.precursor synthesis.GMD
GRMZM2G075027	6.24337	15.5234	1.31405	0.0254	RNA.processing.RNA helicase
GRMZM2G075262	0.597424	5.62045	3.23386	0.0491	not assigned.unknown
GRMZM2G075315	18.9334	60.7004	1.68077	0.001	not assigned.unknown
GRMZM2G075431	10.8588	22.2599	1.03559	0.028	protein.aa activation.pseudouridylate synthase
GRMZM2G075461	2.11494	9.36507	2.14667	0.0419	misc.cytochrome P450
GRMZM2G075712	11.6368	31.2676	1.42598	0.0275	not assigned.unknown
GRMZM2G075828	9.71566	29.1978	1.58748	0.00455	transport.misc
GRMZM2G075901	6.5745	31.4233	2.25688	0.03475	not assigned.unknown
GRMZM2G076343	1.80201	22.9757	3.67243	0.0165	not assigned.unknown
GRMZM2G076370	6.36283	17.0059	1.4183	0.0283	development.unspecified
GRMZM2G076437	16.2937	51.2243	1.65252	0.03455	not assigned.unknown
GRMZM2G076827	19.2013	43.4175	1.17707	0.0035	protein.degradation.ubiquitin.ubiquitin
GRMZM2G076844	10.2193	32.9178	1.68757	0.0342	not assigned.unknown
GRMZM2G077127	24.1842	52.1554	1.10875	0.00415	not assigned.unknown
GRMZM2G077760	4.78254	24.3808	2.3499	0.02055	protein.targeting.mitochondria
GRMZM2G077837	89.4187	205.336	1.19933	0.0005	cell.organisation
GRMZM2G077942	10.755	40.0263	1.89595	0.00905	cell.organisation
GRMZM2G078465	5.72838	45.8707	3.00137	0.00075	hormone metabolism.salicylic acid.synthesis-degradation
GRMZM2G078526	14.5962	29.782	1.02885	0.0302	protein.degradation.ubiquitin.E3.RING
GRMZM2G078566	15.7476	41.7326	1.40604	0.00395	misc.beta 1,3 glucan hydrolases.glucan endo-1,3-beta-glucosidase
GRMZM2G078650	3.19989	14.7243	2.2021	0.0299	signalling.MAP kinases
GRMZM2G078781	28.821	75.0305	1.38036	5e-05	transport.cyclic nucleotide or calcium regulated channels
GRMZM2G078806	233.891	891.832	1.93093	5e-05	development.unspecified
GRMZM2G078876	60.5662	154.682	1.35272	0.0005	not assigned.unknown
GRMZM2G079034	11.7508	32.8316	1.48233	0.0092	not assigned.unknown
GRMZM2G079127	37.5345	81.411	1.11701	0.0024	transport.misc
GRMZM2G079200	12.4276	55.0259	2.14656	0.0005	RNA.regulation of transcription.Aux/IAA family
GRMZM2G079583	10.1913	35.9977	1.82056	0.00155	signalling.receptor kinases.misc
GRMZM2G079683	8.34459	33.5026	2.00536	0.0152	not assigned.unknown
GRMZM2G080034	16.1913	43.0032	1.40923	0.00315	not assigned.unknown
GRMZM2G080530	73.7841	172.515	1.22534	0.0005	not assigned.no ontology
GRMZM2G080586	0	4.71758	inf	5e-05	not assigned.no ontology
GRMZM2G080724	3.39127	16.4011	2.2739	0.04745	stress.abiotic.heat
GRMZM2G080937	62.0109	132.691	1.09748	0.0073	not assigned.unknown
GRMZM2G080940	21.9371	50.653	1.20728	0.0018	not assigned.unknown
GRMZM2G081214	0	5.01212	inf	5e-05	signalling.in sugar and nutrient physiology
GRMZM2G081892	30.1245	63.3589	1.07261	0.0048	not assigned.unknown
GRMZM2G081935	10.1075	23.4985	1.21715	0.0405	not assigned.unknown
GRMZM2G081965	8.12605	18.7725	1.208	0.00815	not assigned.unknown
GRMZM2G082387	4.05591	23.4077	2.52889	0.0066	development.unspecified
GRMZM2G082434	22.5454	80.7806	1.84117	0.00015	transport.amino acids
GRMZM2G082508	2.62534	10.8813	2.05128	0.0494	not assigned.unknown
GRMZM2G082906	15.0229	46.3168	1.62438	0.01015	not assigned.unknown
GRMZM2G082924	63.0379	126.49	1.00473	0.0091	nucleotide metabolism.degradation
GRMZM2G083058	36.1535	79.4741	1.13635	0.0009	not assigned.unknown
GRMZM2G083176	11.507	24.7743	1.10634	0.0211	transport.peptides and oligopeptides
GRMZM2G083328	11.4905	35.3649	1.62187	0.0022	not assigned.unknown
GRMZM2G083347	13.949	35.4447	1.3454	0.01395	development.unspecified
GRMZM2G083526	34.2041	147.036	2.10392	5e-05	secondary metabolism.wax
GRMZM2G083738	10.647	21.776	1.03229	0.03255	protein.synthesis.ribosomal protein.eukaryotic.60S subunit.unknown
GRMZM2G083788	20.4734	47.391	1.21087	0.002	transport.amino acids
GRMZM2G083847	13.6804	31.0469	1.18233	0.0055	not assigned.unknown
GRMZM2G083935	87.994	387.609	2.13912	5e-05	misc.UDP glucosyl and glucoronyl transferases
GRMZM2G084005	10.6566	93.0685	3.12654	5e-05	not assigned.unknown
GRMZM2G084279	155.055	317.716	1.03496	0.00295	PS.lightreaction.other electron carrier (ox/red).ferredoxin oxireductase
GRMZM2G084947	3.12536	24.3031	2.95905	0.0125	not assigned.unknown
GRMZM2G085005	22.7337	46.9052	1.04491	0.02095	not assigned.unknown
GRMZM2G085641	10.0591	20.4349	1.02254	0.03085	lipid metabolism.lipid degradation.lipases
GRMZM2G086553	12.0603	32.2847	1.42058	0.00465	RNA.regulation of transcription.putative transcription regulator
GRMZM2G086841	4.97228	32.498	2.70837	0.0173	not assigned.unknown
GRMZM2G086845	15.2329	31.7713	1.06054	0.04325	major CHO metabolism.degradation.sucrose.fructokinase
GRMZM2G087254	4.26594	40.3042	3.24	0.0011	S-assimilation.APR
GRMZM2G087575	0	9.95318	inf	5e-05	not assigned.unknown
GRMZM2G087875	10.6105	109.319	3.36498	5e-05	misc.cytochrome P450
GRMZM2G087901	11.2391	51.3757	2.19256	5e-05	transport.sugars.sucrose
GRMZM2G088064	36.6189	139.974	1.9345	0.00015	amino acid metabolism.synthesis.central amino acid metabolism.alanine.alanine aminotransferase
GRMZM2G088212	133.527	286.205	1.09992	0.00385	redox.dismutases and catalases
GRMZM2G088396	67.3677	278.976	2.05001	0.0003	secondary metabolism.isoprenoids.tocopherol biosynthesis.hydroxyphenylpyruvate dioxygenase
GRMZM2G088653	5.80075	15.7469	1.44076	0.02245	protein.degradation.cysteine protease
GRMZM2G088689	78.1054	224.51	1.52329	0.0052	amino acid metabolism.degradation.branched chain group.shared
GRMZM2G088870	3.06761	9.64008	1.65193	0.03875	not assigned.unknown
GRMZM2G089713	216.887	792.479	1.86943	0.00355	major CHO metabolism.degradation.sucrose.Susy
GRMZM2G089952	32.4174	74.996	1.21004	0.0067	protein.targeting.secretory pathway.unspecified
GRMZM2G090226	6.36645	25.4433	1.99873	0.0232	signalling.in sugar and nutrient physiology
GRMZM2G090584	11.2633	32.3664	1.52286	0.00415	not assigned.unknown
GRMZM2G090736	12.6342	32.9545	1.38315	0.0028	redox.thioredoxin
GRMZM2G090865	28.2253	97.422	1.78726	0.00105	not assigned.unknown
GRMZM2G091044	10.502	28.321	1.43122	0.01965	RNA.regulation of transcription.unclassified
GRMZM2G091243	0	2.03098	inf	5e-05	protein.postranslational modification.kinase.receptor like cytoplasmatic kinase VII
GRMZM2G091293	11.0602	22.7444	1.04013	0.04675	not assigned.unknown
GRMZM2G091837	24.5396	58.6951	1.25813	0.00405	not assigned.unknown
GRMZM2G092101	31.1613	64.2995	1.04505	0.004	protein.degradation.ubiquitin.E3.SCF.FBOX
GRMZM2G092137	63.8065	166.615	1.38474	0.00115	not assigned.unknown
GRMZM2G092146	0	12.9151	inf	5e-05	not assigned.unknown
GRMZM2G092244	6.47209	16.5908	1.35808	0.0263	protein.degradation.ubiquitin.E3.RING
GRMZM2G092474	20.3977	133.558	2.71099	5e-05	stress.biotic
GRMZM2G092743	22.609	55.9091	1.30619	0.02815	not assigned.unknown
GRMZM2G092746	0	2.56581	inf	0.00025	cell wall.degradation.pectate lyases and polygalacturonases
GRMZM2G092888	2.26536	5.78852	1.35345	0.03955	protein.postranslational modification
GRMZM2G093020	22.598	46.2351	1.0328	0.0305	not assigned.unknown
GRMZM2G093276	4.44579	29.4746	2.72896	0.0039	transport.metal
GRMZM2G093441	17.6862	37.2259	1.07368	0.01325	not assigned.unknown
GRMZM2G094352	1.29757	7.93755	2.61288	0.0332	RNA.regulation of transcription.bZIP transcription factor family
GRMZM2G094353	44.7829	96.7389	1.11115	0.00645	signalling.G-proteins
GRMZM2G094375	13.9732	160.667	3.52334	5e-05	secondary metabolism.simple phenols
GRMZM2G094589	15.0351	54.6029	1.86064	0.0036	not assigned.unknown
GRMZM2G094712	77.0988	178.557	1.2116	0.00145	amino acid metabolism.synthesis.central amino acid metabolism.aspartate.aspartate aminotransferase
GRMZM2G094867	29.671	78.081	1.39592	0.0013	not assigned.unknown
GRMZM2G095025	0	5.40767	inf	5e-05	protein.degradation.ubiquitin.E3.RING
GRMZM2G095126	33.1685	119.921	1.85419	5e-05	minor CHO metabolism.galactose.alpha-galactosidases
GRMZM2G095689	12.7677	43.1387	1.75648	0.0086	not assigned.unknown
GRMZM2G095964	59.3185	127.728	1.10652	0.00485	not assigned.unknown
GRMZM2G095968	41.5847	309.723	2.89685	5e-05	cell wall.modification
GRMZM2G096407	20.1275	65.7924	1.70875	0.0006	transport.amino acids
GRMZM2G096475	13.5013	126.768	3.23103	5e-05	not assigned.unknown
GRMZM2G096591	4.34125	45.9203	3.40295	0.0235	misc.beta 1,3 glucan hydrolases.glucan endo-1,3-beta-glucosidase
GRMZM2G096682	5.0074	15.8725	1.6644	0.0223	amino acid metabolism.misc
GRMZM2G096683	2.93953	21.5516	2.87414	0.01185	transport.sugars
GRMZM2G096753	4.07564	23.4118	2.52214	0.011	protein.postranslational modification
GRMZM2G097820	7.42177	20.9009	1.49373	0.0374	Co-factor and vitamine metabolism.riboflavin.riboflavin synthase
GRMZM2G098904	20.8462	49.1691	1.23797	0.0034	RNA.regulation of transcription.bZIP transcription factor family
GRMZM2G099002	29.928	107.154	1.84012	5e-05	protein.postranslational modification
GRMZM2G099049	193.209	678.698	1.81261	5e-05	not assigned.unknown
GRMZM2G099337	13.4877	27.7319	1.0399	0.0025	RNA.regulation of transcription.unclassified
GRMZM2G099382	12.655	28.5338	1.17296	0.01975	transport.unspecified cations
GRMZM2G099481	22.4866	51.4692	1.19465	0.00135	not assigned.unknown
GRMZM2G099622	3.87418	14.3405	1.88813	0.01385	RNA.regulation of transcription.C3H zinc finger family
GRMZM2G100583	56.8271	176.668	1.63639	5e-05	development.unspecified
GRMZM2G100750	8.52591	43.0993	2.33774	0.00435	not assigned.unknown
GRMZM2G100758	20.3341	44.6418	1.1345	0.0475	not assigned.unknown
GRMZM2G100988	38.9945	163.107	2.06447	5e-05	not assigned.unknown
GRMZM2G101117	9.85923	23.8989	1.2774	0.029	not assigned.unknown
GRMZM2G101125	31.8406	91.1582	1.5175	0.0006	transport.amino acids
GRMZM2G101741	0	12.6105	inf	0.0022	not assigned.unknown
GRMZM2G101938	37.3496	79.8844	1.09682	0.0051	signalling.G-proteins
GRMZM2G101958	1622.71	4265.13	1.39419	0.04955	lipid metabolism.lipid transfer proteins etc
GRMZM2G102183	14.9624	101.773	2.76594	5e-05	gluconeogenesis / glyoxylate cycle.malate synthase
GRMZM2G102365	24.5765	73.4232	1.57895	0.0005	redox.thioredoxin
GRMZM2G102382	15.0415	60.7725	2.01447	0.00015	redox.thioredoxin
GRMZM2G102802	62.3602	164.272	1.39739	0.0008	not assigned.unknown
GRMZM2G102912	24.4204	58.1147	1.25082	0.02735	stress.biotic
GRMZM2G102959	12.3043	43.469	1.82082	0.00085	N-metabolism.nitrate metabolism.nitrite reductase
GRMZM2G103137	6.30986	41.1062	2.70367	0.0001	not assigned.no ontology
GRMZM2G103771	6.63213	44.9538	2.7609	0.0064	protein.targeting.mitochondria
GRMZM2G103773	4.2259	17.5642	2.05531	0.0107	misc.cytochrome P450
GRMZM2G103812	134.09	269.208	1.00551	0.0059	metal handling
GRMZM2G103900	34.4655	86.1281	1.32133	0.00175	not assigned.unknown
GRMZM2G104041	72.0616	157.462	1.1277	0.00245	metal handling.binding, chelation and storage
GRMZM2G104325	61.441	131.859	1.10172	0.00335	transport.p- and v-ATPases
GRMZM2G104347	9.63481	25.9165	1.42754	0.01745	not assigned.unknown
GRMZM2G104783	18.8911	45.3935	1.26478	0.00345	misc.cytochrome P450
GRMZM2G105297	20.9681	54.1411	1.36853	0.04145	not assigned.unknown
GRMZM2G105330	14.0919	35.8432	1.34683	0.0085	lipid metabolism.FA synthesis and FA elongation.acyl coa ligase
GRMZM2G105348	16.8694	89.8077	2.41243	5e-05	RNA.regulation of transcription.HSF,Heat-shock transcription factor family
GRMZM2G105415	8.10902	20.5814	1.34374	0.04175	protein.postranslational modification
GRMZM2G105523	36.9641	87.4946	1.24307	0.00175	protein.degradation
GRMZM2G105901	5.02324	24.1574	2.26577	0.0186	not assigned.unknown
GRMZM2G105991	6.91708	21.1323	1.61121	0.011	misc.UDP glucosyl and glucoronyl transferases
GRMZM2G106250	30.7553	119.346	1.95624	5e-05	Biodegradation of Xenobiotics.3-hydroxybutyryl-CoA dehydrogenase
GRMZM2G106344	34.9067	228.607	2.71129	5e-05	not assigned.unknown
GRMZM2G106412	17.0113	35.0257	1.04192	0.03895	not assigned.unknown
GRMZM2G106479	4.53495	14.8703	1.71328	0.02405	not assigned.unknown
GRMZM2G106560	0	9.38947	inf	5e-05	RNA.regulation of transcription.WRKY domain transcription factor family
GRMZM2G106622	6.01866	57.9551	3.26742	0.0002	hormone metabolism.abscisic acid.induced-regulated-responsive-activated
GRMZM2G106690	9.59811	31.3953	1.70972	0.0079	stress.abiotic.unspecified
GRMZM2G106819	29.1921	109.446	1.90657	0.0007	not assigned.unknown
GRMZM2G107570	0	10.4117	inf	5e-05	not assigned.unknown
GRMZM2G107896	28.6157	75.2504	1.39489	0.00115	RNA.processing.splicing
GRMZM2G107987	2.27832	8.00953	1.81375	0.0355	DNA.synthesis/chromatin structure
GRMZM2G108003	13.2182	102.35	2.95291	5e-05	not assigned.unknown
GRMZM2G108273	57.3391	221.719	1.95114	5e-05	transport.Major Intrinsic Proteins.TIP
GRMZM2G108537	22.9046	55.5046	1.27697	0.005	development.unspecified
GRMZM2G109130	2.19925	13.9509	2.66527	0.00315	hormone metabolism.jasmonate.synthesis-degradation.lipoxygenase
GRMZM2G109315	15.1152	34.8588	1.20552	0.01125	misc.calcineurin-like phosphoesterase family protein
GRMZM2G109332	0	2.65998	inf	0.00015	mitochondrial electron transport / ATP synthesis.cytochrome c oxidase
GRMZM2G109627	15.7665	46.135	1.549	0.00105	development.unspecified
GRMZM2G109680	0.51503	6.00213	3.54275	0.0458	not assigned.unknown
GRMZM2G109959	39.5825	173.831	2.13475	0.0003	not assigned.unknown
GRMZM2G110000	1.0145	6.23942	2.62064	0.0406	not assigned.unknown
GRMZM2G110027	36.6145	80.3768	1.13436	0.00405	protein.degradation
GRMZM2G110423	0.849552	9.96291	3.55179	0.0197	protein.degradation.ubiquitin.E3.RING
GRMZM2G111143	29.1159	77.5911	1.41408	0.00075	misc.beta 1,3 glucan hydrolases.glucan endo-1,3-beta-glucosidase
GRMZM2G111224	3.121	10.0501	1.68713	0.0145	stress.biotic.PR-proteins.proteinase inhibitors.trypsin inhibitor
GRMZM2G111225	6.40984	26.8329	2.06564	0.0037	secondary metabolism.sulfur-containing.glucosinolates.degradation.nitrilase
GRMZM2G111475	10.0986	24.2046	1.26113	0.00715	stress.abiotic.heat
GRMZM2G111922	7.02412	25.6869	1.87064	0.0367	hormone metabolism.abscisic acid.induced-regulated-responsive-activated
GRMZM2G112284	5.56366	15.8979	1.51473	0.03725	not assigned.unknown
GRMZM2G112402	1.70108	24.1021	3.82463	0.0148	not assigned.unknown
GRMZM2G112538	21.6875	48.6379	1.16521	0.0379	RNA.processing.ribonucleases
GRMZM2G112951	28.1526	57.853	1.03912	0.018	not assigned.unknown
GRMZM2G113002	4.51591	14.2897	1.66189	0.04895	cell.organisation
GRMZM2G113480	18.468	53.469	1.53368	0.0307	not assigned.unknown
GRMZM2G113796	50.3428	103.215	1.03579	0.0035	not assigned.unknown
GRMZM2G113800	7.1029	21.2384	1.58019	0.0168	transport.nucleotides
GRMZM2G113917	0	7.75634	inf	0.0437	not assigned.unknown
GRMZM2G113967	21.4832	64.4873	1.58581	0.0001	protein.postranslational modification
GRMZM2G114044	81.9297	164.907	1.0092	0.00395	not assigned.unknown
GRMZM2G114048	1.84507	13.9119	2.91458	0.0189	cell wall.cell wall proteins
GRMZM2G114394	3.46731	8.33658	1.26564	0.03845	protein.degradation.subtilases
GRMZM2G114992	0	27.5511	inf	5e-05	not assigned.unknown
GRMZM2G115047	20.731	44.0156	1.08622	0.0356	cell.organisation
GRMZM2G115395	5.13588	14.0317	1.45001	0.02695	protein.degradation.ubiquitin.E3.SCF.FBOX
GRMZM2G115422	8.93255	44.7866	2.32592	0.00025	secondary metabolism.phenylpropanoids
GRMZM2G115633	4.37212	9.4691	1.11489	0.02415	RNA.processing.RNA helicase
GRMZM2G115841	22.6781	73.6974	1.70031	0.0007	amino acid metabolism.synthesis.aromatic aa.phenylalanine.arogenate dehydratase / prephenate dehydratase
GRMZM2G115963	13.165	31.2736	1.24824	0.02035	not assigned.unknown
GRMZM2G116557	37.6561	88.5974	1.23438	0.0003	RNA.regulation of transcription.ARF, Auxin Response Factor family
GRMZM2G116840	0.988424	6.14394	2.63596	0.0463	not assigned.unknown
GRMZM2G117164	9.94091	56.5055	2.50694	0.00025	RNA.regulation of transcription.HB,Homeobox transcription factor family
GRMZM2G117439	61.2115	157.505	1.36352	0.00035	not assigned.unknown
GRMZM2G117989	7.7205	40.9604	2.40746	0.0018	stress.biotic
GRMZM2G118104	12.084	26.6077	1.13875	0.03415	not assigned.unknown
GRMZM2G118770	5.76541	18.3591	1.671	0.00725	TCA / org transformation.other organic acid transformatons.malic
GRMZM2G119116	15.8268	36.7926	1.21705	0.01715	hormone metabolism.ethylene.synthesis-degradation
GRMZM2G119133	7.50484	15.7189	1.06661	0.0265	RNA.regulation of transcription.MYB domain transcription factor family
GRMZM2G119258	61.3698	229.351	1.90196	5e-05	stress.abiotic.unspecified
GRMZM2G119305	2.52941	14.7175	2.54066	0.03755	lipid metabolism.FA synthesis and FA elongation.ACP desaturase
GRMZM2G119583	12.3673	27.5728	1.15671	0.0327	amino acid metabolism.synthesis.glutamate family.arginine.acetylornithine aminotransferase
GRMZM2G120163	5.40341	12.0445	1.15643	0.01765	transport.potassium
GRMZM2G120304	444.372	1064.96	1.26096	0.0092	not assigned.no ontology.hydroxyproline rich proteins
GRMZM2G120530	11.0831	27.3034	1.30072	0.03395	protein.targeting.mitochondria
GRMZM2G120539	3.06383	11.6126	1.92228	0.04475	lipid metabolism.FA synthesis and FA elongation.acyl coa ligase
GRMZM2G120572	13.4851	32.8532	1.28467	0.0023	not assigned.unknown
GRMZM2G120918	76.203	154.889	1.02332	0.01065	not assigned.unknown
GRMZM2G120933	11.1521	24.5167	1.13644	0.02605	protein.degradation.ubiquitin.E3.RING
GRMZM2G121520	2.66089	16.3935	2.62314	0.048	amino acid metabolism.synthesis.aromatic aa.tryptophan.anthranilate phosphoribosyltransferase
GRMZM2G121928	40.7271	288.51	2.82456	5e-05	not assigned.unknown
GRMZM2G121942	6.22911	21.2683	1.77161	0.02085	not assigned.unknown
GRMZM2G122072	3.06988	18.6757	2.60491	0.0015	misc.UDP glucosyl and glucoronyl transferases
GRMZM2G122231	42.5287	148.678	1.80568	5e-05	minor CHO metabolism.trehalose.potential TPS/TPP
GRMZM2G122276	94.2219	521.389	2.46823	5e-05	not assigned.unknown
GRMZM2G122431	19.6046	60.8006	1.6329	0.0002	cell wall.cellulose synthesis.cellulose synthase
GRMZM2G122584	79.4052	186.488	1.23178	0.00195	not assigned.unknown
GRMZM2G122846	0	9.09715	inf	5e-05	not assigned.unknown
GRMZM2G123394	1.52165	8.99461	2.56342	0.04355	not assigned.unknown
GRMZM2G123667	14.9467	32.3191	1.11256	0.02665	RNA.regulation of transcription.NAC domain transcription factor family
GRMZM2G123986	3.52992	18.4489	2.38583	0.0119	development.unspecified
GRMZM2G124079	9.06335	19.8569	1.13152	0.0316	not assigned.unknown
GRMZM2G124209	3.73884	29.424	2.97633	0.00035	nucleotide metabolism.degradation
GRMZM2G124229	4.55453	34.064	2.90287	0.00345	Biodegradation of Xenobiotics
GRMZM2G124371	1.84457	6.93999	1.91165	0.0152	cell.division
GRMZM2G124540	5.95254	37.4387	2.65296	0.0013	RNA.regulation of transcription.G2-like transcription factor family, GARP
GRMZM2G125032	24.5435	81.2957	1.72784	0.00035	misc.beta 1,3 glucan hydrolases.glucan endo-1,3-beta-glucosidase
GRMZM2G125411	33.8517	74.8844	1.14544	0.00125	protein.degradation.ubiquitin.E3.SCF.FBOX
GRMZM2G125529	7.12657	19.799	1.47414	0.0271	RNA.RNA binding
GRMZM2G125813	5.8948	47.5755	3.0127	0.02905	not assigned.unknown
GRMZM2G126062	19.4082	42.2257	1.12145	0.0218	minor CHO metabolism.others
GRMZM2G126199	4.90039	18.874	1.94544	0.02945	misc.short chain dehydrogenase/reductase (SDR)
GRMZM2G126386	23.5572	52.0422	1.14351	0.01505	not assigned.unknown
GRMZM2G126505	6.72803	42.4617	2.65791	0.0001	misc.cytochrome P450
GRMZM2G126541	2.13077	19.5427	3.19719	0.01045	protein.degradation.serine protease
GRMZM2G126732	6.02348	20.2938	1.75237	0.0232	hormone metabolism.ethylene.synthesis-degradation
GRMZM2G126765	7.79324	26.1058	1.74408	0.01695	protein.postranslational modification
GRMZM2G126808	2.03472	13.6841	2.7496	0.0234	not assigned.unknown
GRMZM2G127080	8.62115	19.6536	1.18884	0.01975	development.unspecified
GRMZM2G127134	3.05456	10.1027	1.72571	0.0437	transport.peptides and oligopeptides
GRMZM2G127350	8.23408	22.0403	1.42047	0.00865	amino acid metabolism.degradation.branched chain group.shared
GRMZM2G127379	27.0275	127.057	2.23298	5e-05	development.unspecified
GRMZM2G127416	4.53219	16.6627	1.87835	0.01185	misc.UDP glucosyl and glucoronyl transferases
GRMZM2G127776	29.2231	125.005	2.0968	0.002	not assigned.unknown
GRMZM2G128114	5.81412	14.55	1.32339	0.0448	TCA / org transformation.other organic acid transformatons.misc
GRMZM2G128131	4.25256	15.2507	1.84247	0.0306	not assigned.unknown
GRMZM2G128399	13.9903	35.6057	1.34768	0.0113	protein.postranslational modification
GRMZM2G128515	19.0604	64.143	1.75071	5e-05	development.unspecified
GRMZM2G129083	31.4661	138.627	2.13934	0.0001	not assigned.unknown
GRMZM2G129238	54.7599	110.665	1.015	0.007	signalling.phosphinositides.phosphoinositide phospholipase C
GRMZM2G130002	12.9461	25.9663	1.00413	0.0103	protein.degradation.ubiquitin.E3.RING
GRMZM2G130440	98.0772	247.634	1.33622	0.0005	TCA / org transformation.other organic acid transformatons.misc
GRMZM2G131155	0	5.43103	inf	5e-05	not assigned.unknown
GRMZM2G131165	14.5701	39.5244	1.43973	0.007	secondary metabolism.phenylpropanoids
GRMZM2G131340	19.0125	42.1027	1.14697	0.0291	not assigned.unknown
GRMZM2G132069	17.1022	43.9972	1.36323	0.0019	glycolysis.plastid branch.phosphofructokinase (PFK)
GRMZM2G132547	17.0736	53.6621	1.65214	0.0001	nucleotide metabolism.synthesis.pyrimidine.CTP synthetase
GRMZM2G133021	9.97555	29.4452	1.56156	0.0013	protein.degradation.ubiquitin.E3.SCF.FBOX
GRMZM2G133023	9.85888	23.5988	1.25922	0.0294	hormone metabolism.auxin.induced-regulated-responsive-activated
GRMZM2G133203	7.68603	23.4479	1.60915	0.046	not assigned.unknown
GRMZM2G133958	36.054	91.2192	1.33918	0.0005	not assigned.no ontology
GRMZM2G134389	16.0543	38.4564	1.26026	0.01175	protein.postranslational modification
GRMZM2G134396	70.0887	197.924	1.49769	0.00065	nucleotide metabolism.degradation
GRMZM2G134628	17.7373	46.7713	1.39883	0.00055	protein.postranslational modification
GRMZM2G134759	28.2475	59.062	1.06411	0.03225	RNA.regulation of transcription.C2H2 zinc finger family
GRMZM2G134878	16.4686	43.8546	1.41301	0.0395	not assigned.unknown
GRMZM2G134888	11.5959	46.3908	2.00023	0.0002	transport.amino acids
GRMZM2G134903	7.41308	28.0531	1.92001	0.00105	DNA.unspecified
GRMZM2G134941	0	4.80872	inf	0.01615	not assigned.unknown
GRMZM2G135091	14.9166	121.141	3.02169	5e-05	signalling.calcium
GRMZM2G135320	3.79649	13.7555	1.85727	0.0083	RNA.regulation of transcription.PWWP domain protein
GRMZM2G135366	4.38716	18.9802	2.11314	0.0459	RNA.regulation of transcription.PWWP domain protein
GRMZM2G135743	8.87219	21.0529	1.24666	0.00515	cell wall.hemicellulose synthesis.glucuronoxylan
GRMZM2G135763	7.4619	16.8393	1.17421	0.0291	cell wall.degradation.pectate lyases and polygalacturonases
GRMZM2G135940	3.31143	11.7661	1.82911	0.0234	RNA.regulation of transcription.putative transcription regulator
GRMZM2G136237	19.2707	44.6959	1.21374	0.0221	not assigned.unknown
GRMZM2G136364	20.7516	64.9578	1.64628	0.0034	misc.protease inhibitor/seed storage/lipid transfer protein (LTP) family protein
GRMZM2G136439	15.8549	56.8869	1.84317	0.0357	cell wall.precursor synthesis.UGE
GRMZM2G136453	25.5327	71.8882	1.49341	0.00505	misc.acid and other phosphatases
GRMZM2G136469	0	12.836	inf	0.0003	not assigned.unknown
GRMZM2G136495	6.39854	31.7247	2.30979	0.0014	protein.degradation.serine protease
GRMZM2G136534	5.74927	16.8041	1.54736	0.0223	misc.peroxidases
GRMZM2G136538	2.22028	13.4945	2.60355	0.01165	not assigned.unknown
GRMZM2G136567	1.29726	18.7624	3.85431	0.0284	development.unspecified
GRMZM2G137077	7.08018	16.1025	1.18542	0.04335	cell wall.degradation.pectate lyases and polygalacturonases
GRMZM2G137321	26.4115	62.9103	1.25213	0.00115	protein.degradation.AAA type
GRMZM2G137329	533.355	1769.24	1.72996	5e-05	not assigned.unknown
GRMZM2G137535	12.9463	66.9195	2.36988	5e-05	misc.beta 1,3 glucan hydrolases.glucan endo-1,3-beta-glucosidase
GRMZM2G137673	12.2047	27.3311	1.16311	0.04705	not assigned.unknown
GRMZM2G137802	5.24998	21.7155	2.04834	0.00575	RNA.regulation of transcription.WRKY domain transcription factor family
GRMZM2G138074	53.0146	130.799	1.30289	0.00015	misc.cytochrome P450
GRMZM2G138176	10.1046	27.868	1.46359	0.016	protein.degradation.ubiquitin.E3.SCF.FBOX
GRMZM2G138455	2.84502	12.7387	2.16271	0.01565	RNA.regulation of transcription.C2C2(Zn) DOF zinc finger family
GRMZM2G138468	0	6.47859	inf	5e-05	major CHO metabolism.degradation.starch.starch cleavage
GRMZM2G138475	9.82931	22.1874	1.17458	0.0268	not assigned.no ontology
GRMZM2G138896	0.426863	6.54631	3.93884	0.02185	stress.biotic
GRMZM2G139223	3.86811	14.0141	1.85718	0.01905	protein.postranslational modification.kinase.receptor like cytoplasmatic kinase VII
GRMZM2G139293	30.8241	113.594	1.88175	0.00125	not assigned.unknown
GRMZM2G139300	18.3616	83.5035	2.18515	5e-05	major CHO metabolism.degradation.sucrose.invertases.cell wall
GRMZM2G140669	5.35318	16.7085	1.64212	0.0431	RNA.regulation of transcription.C2C2(Zn) GATA transcription factor family
GRMZM2G140924	12.4433	30.2662	1.28234	0.0129	protein.degradation.ubiquitin.E3.RING
GRMZM2G141636	9.15906	24.379	1.41237	0.031	transport.metal
GRMZM2G141723	0	2.51609	inf	0.00065	not assigned.unknown
GRMZM2G141776	2.31917	8.95734	1.94946	0.03495	protein.degradation
GRMZM2G142063	12.144	52.7369	2.11857	0.00015	transport.sugars
GRMZM2G142207	3.748	9.99299	1.4148	0.0277	signalling.receptor kinases.misc
GRMZM2G142409	71.7107	203.734	1.50642	0.0001	not assigned.no ontology
GRMZM2G142443	9.97021	20.9886	1.07391	0.028	not assigned.unknown
GRMZM2G142553	17.5191	45.9995	1.39269	0.0152	protein.degradation
GRMZM2G142802	56.7216	275.769	2.28149	5e-05	hormone metabolism.auxin.induced-regulated-responsive-activated
GRMZM2G143235	5.80563	17.02	1.5517	0.02775	misc.cytochrome P450
GRMZM2G144021	30.1494	68.4347	1.1826	0.0145	not assigned.unknown
GRMZM2G144668	23.9249	51.4235	1.10391	0.00835	hormone metabolism.ethylene.synthesis-degradation
GRMZM2G144782	78.6714	157.665	1.00295	0.00325	protein.degradation.ubiquitin.E3.RING
GRMZM2G145034	11.0731	23.3031	1.07346	0.0494	DNA.repair
GRMZM2G145095	0	4.55677	inf	0.01615	not assigned.unknown
GRMZM2G145107	10.1471	20.9377	1.04503	0.0197	transport.sugars.sucrose
GRMZM2G145133	79.1587	222.065	1.48816	0.0001	not assigned.unknown
GRMZM2G145633	8.34246	23.0609	1.46691	0.0318	not assigned.unknown
GRMZM2G145816	2.45253	10.7013	2.12544	0.0216	not assigned.unknown
GRMZM2G145914	10.2366	25.0043	1.28844	0.00895	not assigned.no ontology
GRMZM2G146380	5.75223	43.7855	2.92826	0.01665	development.unspecified
GRMZM2G146614	2.39966	31.65	3.7213	0.01055	not assigned.unknown
GRMZM2G146913	2.28662	25.4422	3.47594	0.0377	misc.glutathione S transferases
GRMZM2G146981	2.40666	15.4338	2.68099	0.03675	not assigned.unknown
GRMZM2G147014	110.273	363.531	1.72099	5e-05	not assigned.unknown
GRMZM2G147399	0	6.50801	inf	5e-05	not assigned.unknown
GRMZM2G147430	20.0162	45.2672	1.17729	0.00225	nucleotide metabolism.salvage.nucleoside kinases.uridine kinase
GRMZM2G147884	40.4335	81.9306	1.01885	0.0132	misc.oxidases - copper, flavone etc
GRMZM2G147966	3.65272	15.2139	2.05835	0.01825	stress.biotic.respiratory burst
GRMZM2G148176	10.992	23.9513	1.12365	0.0207	misc.gluco-, galacto- and mannosidases
GRMZM2G148272	14.5841	45.6633	1.64664	0.0175	not assigned.unknown
GRMZM2G148333	29.0277	72.482	1.32019	0.0008	RNA.regulation of transcription.AP2/EREBP, APETALA2/Ethylene-responsive element binding protein family
GRMZM2G148460	13.673	34.0631	1.31687	0.00605	misc.GDSL-motif lipase
GRMZM2G149422	0	5.97744	inf	5e-05	signalling.in sugar and nutrient physiology
GRMZM2G149543	5.70546	13.6149	1.25477	0.0481	not assigned.unknown
GRMZM2G149553	11.0274	26.6452	1.27278	0.01755	transport.misc
GRMZM2G149647	0	2.61284	inf	0.0017	stress.abiotic.heat
GRMZM2G149800	19.1949	40.9366	1.09267	0.01785	not assigned.unknown
GRMZM2G149865	2.68774	9.8663	1.87612	0.0295	not assigned.unknown
GRMZM2G149894	23.2324	49.2226	1.08318	0.0319	not assigned.unknown
GRMZM2G150160	50.1547	115.694	1.20586	0.00095	protein.degradation.ubiquitin.ubiquitin
GRMZM2G150688	21.9832	182.665	3.05473	5e-05	not assigned.unknown
GRMZM2G150813	6.80113	15.1506	1.15553	0.04515	not assigned.unknown
GRMZM2G150906	9.61228	88.9346	3.20979	5e-05	minor CHO metabolism.raffinose family.raffinose synthases.known
GRMZM2G151516	34.6105	106.27	1.61845	0.0003	not assigned.unknown
GRMZM2G152287	0	24.1921	inf	5e-05	not assigned.unknown
GRMZM2G152417	15.3661	50.1558	1.70667	5e-05	lipid metabolism.FA synthesis and FA elongation.acyl coa ligase
GRMZM2G152477	58.4405	159.919	1.4523	5e-05	misc.acid and other phosphatases
GRMZM2G152739	15.6669	49.2899	1.65357	0.00045	stress.biotic
GRMZM2G153358	13.7901	41.134	1.5767	0.00595	development.unspecified
GRMZM2G153369	59.1418	139.579	1.23883	0.0035	not assigned.unknown
GRMZM2G153523	3.50296	12.729	1.86147	0.02355	RNA.regulation of transcription.unclassified
GRMZM2G153536	14.8057	48.2038	1.703	0.0017	amino acid metabolism.synthesis.branched chain group.common.branched-chain amino acid aminotransferase
GRMZM2G153920	22.7101	48.6515	1.09915	0.01105	transport.sugars
GRMZM2G154036	27.8382	124.028	2.15553	0.00015	not assigned.unknown
GRMZM2G154093	36.5242	150.307	2.04099	5e-05	amino acid metabolism.degradation.aromatic aa.tyrosine
GRMZM2G154332	11.4997	43.8827	1.93205	0.02855	not assigned.unknown
GRMZM2G154422	1.24423	10.0321	3.0113	0.0403	not assigned.unknown
GRMZM2G154449	2.31709	17.3858	2.90752	0.0476	stress.biotic
GRMZM2G154463	2.31743	11.1905	2.27168	0.04985	not assigned.unknown
GRMZM2G154735	65.5681	237.756	1.85842	5e-05	hormone metabolism.abscisic acid.induced-regulated-responsive-activated
GRMZM2G154747	3.9323	20.6442	2.39229	0.02335	transport.misc
GRMZM2G156255	2.86734	10.0448	1.80866	0.0167	transport.potassium
GRMZM2G156296	25.5755	69.2668	1.4374	0.00335	secondary metabolism.phenylpropanoids
GRMZM2G156351	16.8012	34.264	1.02814	0.0095	stress.biotic.PR-proteins
GRMZM2G156459	13.9098	32.272	1.21418	0.0176	misc.misc2
GRMZM2G156632	22.6328	70.0358	1.62967	0.01525	not assigned.unknown
GRMZM2G157113	10.4187	44.6469	2.09939	0.00045	lipid metabolism.FA synthesis and FA elongation.acyl coa ligase
GRMZM2G157168	8.51383	22.6061	1.40883	0.0265	transport.amino acids
GRMZM2G157458	22.6956	85.8595	1.91956	0.00505	redox.thioredoxin
GRMZM2G157675	4.67773	26.7736	2.51693	0.0144	development.unspecified
GRMZM2G157806	0	7.85573	inf	0.0001	not assigned.unknown
GRMZM2G158045	2.59526	12.3631	2.25209	0.03555	protein.postranslational modification.kinase.receptor like cytoplasmatic kinase VII
GRMZM2G158232	22.7032	54.3221	1.25865	0.01755	stress.abiotic.heat
GRMZM2G158446	11.906	24.1756	1.02187	0.0149	not assigned.unknown
GRMZM2G158758	0	4.02844	inf	0.00515	not assigned.unknown
GRMZM2G159013	37.7578	76.038	1.00995	0.00525	tetrapyrrole synthesis.ferrochelatase
GRMZM2G159811	3.5732	46.1417	3.69078	0.00035	protein.postranslational modification
GRMZM2G159926	16.6319	41.9903	1.3361	0.00855	RNA.regulation of transcription.putative transcription regulator
GRMZM2G160922	6.81223	21.2501	1.64127	0.0052	protein.postranslational modification
GRMZM2G160996	8.02507	17.0375	1.08613	0.03655	not assigned.unknown
GRMZM2G161274	12.7335	89.8853	2.81946	5e-05	RNA.processing.ribonucleases
GRMZM2G161299	32.0551	79.851	1.31676	0.0011	transport.metabolite transporters at the mitochondrial membrane
GRMZM2G161335	103.548	319.3	1.6246	5e-05	misc.UDP glucosyl and glucoronyl transferases
GRMZM2G161534	19.8023	49.6337	1.32565	0.004	major CHO metabolism.degradation.starch.D enzyme
GRMZM2G162127	12.28	53.9629	2.13565	0.00665	not assigned.unknown
GRMZM2G162295	2.7294	24.1384	3.14467	0.00815	development.unspecified
GRMZM2G162329	13.8793	30.9885	1.1588	0.022	not assigned.unknown
GRMZM2G162359	8.27159	73.0642	3.14293	0.0001	stress.biotic
GRMZM2G162768	23.0974	61.999	1.42452	0.0314	misc.beta 1,3 glucan hydrolases
GRMZM2G164482	0	12.2785	inf	5e-05	signalling.receptor kinases.leucine rich repeat I
GRMZM2G164547	0	39.5684	inf	0.00035	not assigned.unknown
GRMZM2G165044	16.6789	39.7316	1.25226	0.00225	protein.degradation.ubiquitin.E3.RING
GRMZM2G165098	6.60991	23.7323	1.84415	0.02095	misc.myrosinases-lectin-jacalin
GRMZM2G165177	0	3.90074	inf	5e-05	not assigned.unknown
GRMZM2G165192	10.0088	105.808	3.4021	5e-05	secondary metabolism.phenylpropanoids
GRMZM2G165919	94.5811	270.561	1.51633	5e-05	minor CHO metabolism.raffinose family.galactinol synthases.putative
GRMZM2G166297	31.5126	95.8336	1.6046	5e-05	protein.postranslational modification
GRMZM2G166452	3.62267	32.3988	3.16081	0.02175	not assigned.unknown
GRMZM2G166753	1.75736	7.90558	2.16946	0.0386	lipid metabolism.lipid degradation.lipases
GRMZM2G167387	43.6372	91.1699	1.063	0.0058	not assigned.unknown
GRMZM2G167658	1.07156	8.67117	3.01651	0.0081	transport.ABC transporters and multidrug resistance systems
GRMZM2G168365	6.48922	54.709	3.07566	0.0002	development.unspecified
GRMZM2G168382	46.545	122.15	1.39196	0.00045	misc.cytochrome P450
GRMZM2G168618	0	7.65925	inf	0.0026	not assigned.unknown
GRMZM2G168651	1.57575	18.6375	3.5641	0.0189	not assigned.unknown
GRMZM2G168758	0	12.8541	inf	0.00275	not assigned.unknown
GRMZM2G169121	2.06029	15.814	2.94028	0.03665	not assigned.unknown
GRMZM2G169182	36.9732	88.9342	1.26626	0.0002	not assigned.no ontology
GRMZM2G169571	0	3.381	inf	5e-05	not assigned.unknown
GRMZM2G169654	3.58355	13.5772	1.92173	0.0305	RNA.regulation of transcription.AP2/EREBP, APETALA2/Ethylene-responsive element binding protein family
GRMZM2G170008	66.571	200.228	1.58868	0.00015	redox.thioredoxin
GRMZM2G170934	27.2054	61.7195	1.18183	0.0013	cell wall.cell wall proteins.HRGP
GRMZM2G171468	17.8226	88.1273	2.30588	5e-05	RNA.regulation of transcription.G2-like transcription factor family, GARP
GRMZM2G171569	14.9178	60.5001	2.0199	0.00195	not assigned.unknown
GRMZM2G172204	257.37	969.8	1.91384	5e-05	misc.myrosinases-lectin-jacalin
GRMZM2G172834	45.8226	166.628	1.8625	5e-05	cell.organisation
GRMZM2G173124	9.65788	28.7514	1.57385	0.0063	RNA.regulation of transcription.C3H zinc finger family
GRMZM2G173137	1.55959	15.7236	3.3337	0.0494	not assigned.unknown
GRMZM2G173315	15.3974	49.1753	1.67525	0.00085	misc.UDP glucosyl and glucoronyl transferases
GRMZM2G173429	7.96124	20.9596	1.39655	0.02935	development.unspecified
GRMZM2G173579	7.27147	17.9549	1.30406	0.0316	signalling.unspecified
GRMZM2G173597	25.8081	104.458	2.01703	5e-05	transport.amino acids
GRMZM2G173630	26.7929	87.1606	1.70182	5e-05	hormone metabolism.gibberelin.signal transduction
GRMZM2G173967	35.9417	102.089	1.50609	0.0005	transport.amino acids
GRMZM2G174114	6.03615	12.8746	1.09283	0.046	not assigned.unknown
GRMZM2G174449	8.22499	24.3281	1.56454	0.02275	not assigned.unknown
GRMZM2G174562	0	4.21687	inf	0.0016	not assigned.unknown
GRMZM2G174671	9.27434	30.9974	1.74083	0.0036	amino acid metabolism.degradation.glutamate family.arginine
GRMZM2G174719	43.4527	109.02	1.32708	0.00675	not assigned.unknown
GRMZM2G175140	12.015	25.4683	1.08386	0.0367	transport.ammonium
GRMZM2G175171	12.2985	30.0876	1.29069	0.0053	fermentation.PDC
GRMZM2G175423	40.5401	93.4695	1.20514	0.00275	minor CHO metabolism.sugar alcohols
GRMZM2G175444	0	18.1733	inf	5e-05	not assigned.unknown
GRMZM2G176085	30.8867	62.2049	1.01004	0.01205	misc.peroxidases
GRMZM2G176253	9.19678	64.2202	2.80383	5e-05	transport.peptides and oligopeptides
GRMZM2G176506	15.1152	35.9987	1.25195	0.007	signalling.light
GRMZM2G176998	9.97147	26.3269	1.40066	0.005	not assigned.no ontology
GRMZM2G177050	1.99191	14.717	2.88526	0.03865	protein.postranslational modification
GRMZM2G177213	4.73034	13.0054	1.4591	0.04775	transport.metabolite transporters at the mitochondrial membrane
GRMZM2G177386	76.0376	197.604	1.37782	0.0003	protein.postranslational modification
GRMZM2G177901	0	3.5167	inf	0.00195	not assigned.unknown
GRMZM2G178074	18.6865	63.6924	1.76912	0.0002	protein.postranslational modification
GRMZM2G178517	24.0711	48.2867	1.00433	0.01055	secondary metabolism.sulfur-containing.glucosinolates.degradation.nitrilase
GRMZM2G178756	14.9316	33.794	1.1784	0.0096	protein.postranslational modification
GRMZM2G178839	15.9447	51.1978	1.683	0.00045	stress.abiotic.cold
GRMZM2G178916	4.63308	11.2521	1.28015	0.04455	cell wall.pectin*esterases.PME
GRMZM2G179349	146.642	403.216	1.45925	0.0001	development.unspecified
GRMZM2G179462	40.6399	144.077	1.82588	0.00115	not assigned.unknown
GRMZM2G179465	6.25586	18.3427	1.55193	0.0065	not assigned.unknown
GRMZM2G179473	6.33707	16.5137	1.38178	0.0361	signalling.phosphinositides.inositol-1,3,4-trisphosphate 5/6-kinase
GRMZM2G179523	88.5578	189.612	1.09836	0.00235	protein.degradation.ubiquitin
GRMZM2G179797	18.4916	48.6908	1.39678	0.0043	amino acid metabolism.synthesis.aspartate family.threonine.threonine synthase
GRMZM2G180328	7.24582	39.4973	2.44653	0.0021	development.unspecified
GRMZM2G180435	0	14.1582	inf	0.0041	not assigned.unknown
GRMZM2G180947	3.35856	15.4271	2.19955	0.04405	RNA.regulation of transcription.CCAAT box binding factor family, HAP3
GRMZM2G181135	5.10052	29.6165	2.53768	0.00205	secondary metabolism.sulfur-containing.misc.alliinase
GRMZM2G181236	9.35484	25.491	1.4462	0.00795	misc.cytochrome P450
GRMZM2G181336	55.6521	113.903	1.0333	0.0139	protein.synthesis.ribosomal protein.eukaryotic.60S subunit.L35A
GRMZM2G181362	70.5003	197.338	1.48497	0.00105	amino acid metabolism.degradation.aspartate family.lysine
GRMZM2G181522	11.4141	24.6522	1.1109	0.01155	cell.organisation
GRMZM2G300135	6.31056	16.9944	1.42922	0.0432	development.unspecified
GRMZM2G300801	39.7384	89.8582	1.17712	0.0023	amino acid metabolism.synthesis.serine-glycine-cysteine group.serine.phosphoserine aminotransferase
GRMZM2G301885	13.7064	28.2525	1.04353	0.0258	transport.sugars
GRMZM2G301934	3.81535	39.085	3.35673	0.00095	Biodegradation of Xenobiotics
GRMZM2G302074	17.0383	65.7353	1.94789	5e-05	misc.cytochrome P450
GRMZM2G303149	12.0016	56.7416	2.24118	0.00505	not assigned.unknown
GRMZM2G304474	0	4.10244	inf	0.0186	not assigned.unknown
GRMZM2G305446	0	10.2961	inf	0.0001	transport.Major Intrinsic Proteins.TIP
GRMZM2G307088	0.790413	6.67415	3.07791	0.02905	protein.targeting.secretory pathway.unspecified
GRMZM2G307992	101.478	229.582	1.17783	0.0008	not assigned.no ontology
GRMZM2G308615	1.23371	21.4474	4.11973	0.02435	protein.postranslational modification
GRMZM2G308860	27.2111	60.8796	1.16176	0.0021	transport.ABC transporters and multidrug resistance systems
GRMZM2G310368	29.367	84.1833	1.51934	0.00205	hormone metabolism.ethylene.signal transduction
GRMZM2G310431	20.9557	54.022	1.3662	0.00055	stress.abiotic.heat
GRMZM2G311182	6.63046	31.6057	2.253	0.0002	major CHO metabolism.degradation.sucrose.Susy
GRMZM2G311347	2.08179	17.1419	3.04163	0.04735	not assigned.unknown
GRMZM2G311500	0	9.82425	inf	0.00725	not assigned.unknown
GRMZM2G312521	10.9766	73.9604	2.75232	5e-05	minor CHO metabolism.trehalose.potential TPS/TPP
GRMZM2G312877	3.65649	19.1021	2.3852	0.0177	Biodegradation of Xenobiotics.lactoylglutathione lyase
GRMZM2G313867	3.737	15.2434	2.02823	0.02335	not assigned.unknown
GRMZM2G315431	4.43246	33.6454	2.92423	0.00015	protein.degradation.ubiquitin.E3.RING
GRMZM2G316232	5.60069	15.1305	1.43378	0.0329	protein.synthesis.elongation
GRMZM2G317426	0	3.42116	inf	0.0026	not assigned.unknown
GRMZM2G317584	77.216	164.418	1.0904	0.0024	RNA.regulation of transcription.EIN3-like(EIL) transcription factor family
GRMZM2G318780	24.3259	77.0987	1.66421	0.00015	major CHO metabolism.degradation.sucrose.Susy
GRMZM2G319781	17.3249	47.791	1.46389	0.00535	not assigned.unknown
GRMZM2G319955	0	4.81144	inf	0.00065	not assigned.unknown
GRMZM2G320373	36.8191	200.506	2.44512	5e-05	not assigned.unknown
GRMZM2G322129	4.61034	11.8246	1.35884	0.017	not assigned.unknown
GRMZM2G322351	0	3.07538	inf	0.0231	not assigned.unknown
GRMZM2G322641	23.6929	55.3419	1.22392	0.04155	not assigned.unknown
GRMZM2G323013	4.23391	36.7477	3.11759	0.00515	protein.degradation.ubiquitin.E3.RING
GRMZM2G323888	21.5332	161.887	2.91035	5e-05	not assigned.unknown
GRMZM2G324248	23.7519	53.8453	1.18077	0.0401	not assigned.unknown
GRMZM2G324903	17.5395	43.6301	1.31472	0.0089	development.unspecified
GRMZM2G325650	16.408	65.1898	1.99024	5e-05	protein.degradation.ubiquitin.E3.SCF.FBOX
GRMZM2G328341	0	7.70409	inf	5e-05	not assigned.unknown
GRMZM2G329532	8.36647	29.7902	1.83215	0.0117	not assigned.no ontology
GRMZM2G329909	8.97342	20.3489	1.18122	0.0175	minor CHO metabolism.myo-inositol.inositol phosphatase
GRMZM2G330019	304.099	634.837	1.06184	0.0491	not assigned.unknown
GRMZM2G330049	3.85509	19.8984	2.36781	0.0039	protein.postranslational modification
GRMZM2G331015	10.812	38.6312	1.83713	0.0254	RNA.regulation of transcription.unclassified
GRMZM2G331811	8.3617	19.1474	1.19528	0.03875	RNA.processing.splicing
GRMZM2G332505	17.9661	51.3154	1.51412	0.0035	transport.amino acids
GRMZM2G332562	18.0792	64.6498	1.83831	5e-05	transport.amino acids
GRMZM2G333875	9.32522	24.5813	1.39835	0.0045	signalling.receptor kinases.S-locus glycoprotein like
GRMZM2G335618	96.0752	439.58	2.19389	5e-05	misc.glutathione S transferases
GRMZM2G335685	0	4.58897	inf	0.00065	not assigned.unknown
GRMZM2G336448	5.91376	14.6131	1.30512	0.02805	transport.misc
GRMZM2G336766	0	4.01633	inf	0.00235	not assigned.unknown
GRMZM2G338259	43.1324	111.871	1.37499	0.0002	RNA.regulation of transcription.ARF, Auxin Response Factor family
GRMZM2G338465	4.02558	17.8936	2.15218	0.02065	misc.UDP glucosyl and glucoronyl transferases
GRMZM2G339327	45.6506	437.366	3.26014	5e-05	not assigned.unknown
GRMZM2G340257	14.326	109.541	2.93476	5e-05	cell wall.degradation.mannan-xylose-arabinose-fucose
GRMZM2G340656	394.918	2793.63	2.82252	0.0094	minor CHO metabolism.raffinose family.raffinose synthases.putative
GRMZM2G343588	3.82661	13.2113	1.78763	0.03025	lipid metabolism.lipid degradation.lysophospholipases.phospholipase D
GRMZM2G344630	8.24062	46.9474	2.51022	0.00825	not assigned.unknown
GRMZM2G346133	50.9264	171.981	1.75576	0.0002	cell.organisation
GRMZM2G347043	96.0355	232.422	1.27511	0.00075	development.unspecified
GRMZM2G351330	15.7436	95.1986	2.59618	5e-05	RNA.regulation of transcription.HB,Homeobox transcription factor family
GRMZM2G351482	8.21187	27.3722	1.73693	0.025	Biodegradation of Xenobiotics
GRMZM2G352415	108.429	218.439	1.01049	0.0039	development.late embryogenesis abundant
GRMZM2G354909	6.99253	23.6505	1.75798	0.00965	misc.short chain dehydrogenase/reductase (SDR)
GRMZM2G356034	4.32576	13.7029	1.66346	0.0042	not assigned.no ontology
GRMZM2G356076	0.595798	5.16578	3.11609	0.0373	signalling.receptor kinases.leucine rich repeat XI
GRMZM2G356894	8.33692	22.2873	1.41863	0.01185	DNA.repair
GRMZM2G357620	16.3914	33.1109	1.01437	0.00655	signalling.calcium
GRMZM2G358153	9.70049	42.9803	2.14755	0.0008	not assigned.unknown
GRMZM2G360234	26.8588	81.8754	1.60804	0.00015	not assigned.unknown
GRMZM2G361256	16.5071	40.3574	1.28975	0.0003	transport.ABC transporters and multidrug resistance systems
GRMZM2G361475	0	11.7196	inf	5e-05	misc.peroxidases
GRMZM2G361652	16.3839	45.7191	1.48051	5e-05	transport.peptides and oligopeptides
GRMZM2G361842	3.65969	13.8064	1.91554	0.04835	RNA.regulation of transcription.CCAAT box binding factor family, HAP2
GRMZM2G362298	2.81291	11.1402	1.98564	0.0362	secondary metabolism.phenylpropanoids
GRMZM2G363554	13.2946	41.247	1.63345	0.0063	misc.UDP glucosyl and glucoronyl transferases
GRMZM2G363926	0	7.13568	inf	5e-05	protein.degradation.cysteine protease
GRMZM2G364272	0	7.37537	inf	0.0017	not assigned.unknown
GRMZM2G364748	140.631	348.976	1.31121	0.0003	cell wall.modification
GRMZM2G366065	20.7797	46.5877	1.16477	0.0127	development.unspecified
GRMZM2G366392	120.276	271.293	1.1735	0.00185	polyamine metabolism.synthesis.SAM decarboxylase
GRMZM2G366532	6.9944	41.1524	2.5567	5e-05	stress.abiotic.heat
GRMZM2G367023	9.37779	24.6359	1.39345	0.03505	stress.abiotic.heat
GRMZM2G367026	9.30334	22.6588	1.28425	0.02145	nucleotide metabolism.synthesis.pyrimidine.orotate phosphoribosyltransferase
GRMZM2G367234	0	3.05595	inf	5e-05	not assigned.no ontology.pentatricopeptide (PPR) repeat-containing protein
GRMZM2G367638	10.1023	33.8466	1.74433	0.0143	glycolysis.unclear/dually targeted.phosphoglycerate mutase
GRMZM2G369703	3.81143	9.40012	1.30235	0.03905	not assigned.unknown
GRMZM2G371079	10.9173	66.7504	2.61215	0.0064	not assigned.unknown
GRMZM2G373522	302.689	1126.51	1.89595	0.00035	not assigned.unknown
GRMZM2G373589	0	8.24421	inf	0.02805	not assigned.unknown
GRMZM2G374302	94.3021	213.177	1.17669	0.0013	not assigned.unknown
GRMZM2G376743	0	12.9077	inf	5e-05	not assigned.unknown
GRMZM2G378040	10.6071	31.3136	1.56176	0.01285	not assigned.unknown
GRMZM2G378762	13.9598	50.4512	1.85361	0.00135	not assigned.unknown
GRMZM2G378872	0	2.4172	inf	0.00035	protein.postranslational modification.kinase.receptor like cytoplasmatic kinase VII
GRMZM2G380088	8.8902	32.0481	1.84995	0.01115	nucleotide metabolism.degradation
GRMZM2G382534	9.55357	45.3941	2.24839	0.0003	secondary metabolism.isoprenoids.carotenoids.carotenoid beta ring hydroxylase
GRMZM2G382785	8.55667	21.2606	1.31306	0.02825	secondary metabolism.flavonoids.anthocyanins.anthocyanin 5-aromatic acyltransferase
GRMZM2G384528	24.7809	128.388	2.37321	5e-05	RNA.regulation of transcription.CCAAT box binding factor family, HAP3
GRMZM2G385338	2.31467	4.91507	1.0864	0.03025	RNA.regulation of transcription.Methyl binding domain proteins
GRMZM2G386209	4.50618	30.2055	2.74483	0.0021	hormone metabolism.auxin.induced-regulated-responsive-activated
GRMZM2G387360	22.9812	155.009	2.75383	0.00015	not assigned.unknown
GRMZM2G388045	2.4935	7.51653	1.59189	0.04915	not assigned.unknown
GRMZM2G390150	0	11.3983	inf	0.0008	not assigned.unknown
GRMZM2G391794	5.65208	35.4883	2.65049	5e-05	signalling.receptor kinases.leucine rich repeat XI
GRMZM2G393337	2.73578	16.481	2.59078	0.0046	secondary metabolism.isoprenoids.mevalonate pathway.HMG-CoA reductase
GRMZM2G393897	5.6985	14.5241	1.34979	0.0458	lipid metabolism.FA synthesis and FA elongation.beta ketoacyl CoA synthase
GRMZM2G395121	1.15974	9.2482	2.99537	0.025	not assigned.unknown
GRMZM2G396169	0	2.55321	inf	0.0057	RNA.regulation of transcription.MADS box transcription factor family
GRMZM2G396527	27.2396	120.092	2.14036	0.0054	RNA.regulation of transcription.HB,Homeobox transcription factor family
GRMZM2G396553	25.4351	53.7673	1.07991	0.0043	polyamine metabolism.synthesis.arginine decarboxylase
GRMZM2G396856	7.75881	20.2578	1.38457	0.0104	misc.oxidases - copper, flavone etc
GRMZM2G397261	18.6301	85.3877	2.1964	0.00255	not assigned.unknown
GRMZM2G398275	4.62884	16.6311	1.84516	0.0206	cell.cycle.peptidylprolyl isomerase
GRMZM2G399136	28.9408	67.4155	1.21998	0.0156	not assigned.unknown
GRMZM2G402088	8.57577	17.8353	1.0564	0.011	protein.degradation.metalloprotease
GRMZM2G402564	12.9696	95.5052	2.88044	0.0008	not assigned.unknown
GRMZM2G403007	0	3.02639	inf	0.00115	not assigned.unknown
GRMZM2G403076	2.08118	15.6804	2.91349	0.0135	misc.nitrilases, *nitrile lyases, berberine bridge enzymes, reticuline oxidases, troponine reductases
GRMZM2G404056	1.63064	8.68826	2.41363	0.03035	DNA.repair
GRMZM2G405094	16.5189	60.0425	1.86186	0.00225	RNA.regulation of transcription.MYB domain transcription factor family
GRMZM2G406101	37.9173	83.157	1.13298	0.0153	RNA.regulation of transcription.Orphan family
GRMZM2G408768	67.6961	169.288	1.32233	0.00055	signalling.14-3-3 proteins
GRMZM2G409104	4.55303	10.5336	1.21009	0.0327	DNA.unspecified
GRMZM2G409430	6.30009	12.7947	1.0221	0.03735	not assigned.unknown
GRMZM2G410623	2.62615	5.56434	1.08326	0.03535	not assigned.no ontology.pentatricopeptide (PPR) repeat-containing protein
GRMZM2G410710	0	13.9531	inf	5e-05	cell.division
GRMZM2G410766	458.014	1096.48	1.25941	0.00285	not assigned.no ontology.hydroxyproline rich proteins
GRMZM2G413113	13.3929	32.6222	1.28438	0.04855	signalling.light
GRMZM2G414047	3.91017	31.2587	2.99895	0.00315	development.storage proteins
GRMZM2G414373	6.47114	23.8421	1.88142	0.0266	protein.postranslational modification
GRMZM2G414813	64.7858	168.745	1.3811	0.0007	transport.misc
GRMZM2G416388	417.426	892.871	1.09693	0.0159	not assigned.no ontology
GRMZM2G416632	84.9926	302.992	1.83387	5e-05	misc.glutathione S transferases
GRMZM2G416817	12.392	41.9158	1.75808	0.00025	lipid metabolism.lipid degradation.lipases.triacylglycerol lipase
GRMZM2G417859	3.18305	13.0794	2.03882	0.03775	not assigned.no ontology
GRMZM2G418160	8.69338	27.9198	1.6833	0.00195	development.unspecified
GRMZM2G420801	3.78082	10.102	1.41787	0.0183	hormone metabolism.ethylene.signal transduction
GRMZM2G420882	6.23673	26.2965	2.07601	0.00045	signalling.receptor kinases.S-locus glycoprotein like
GRMZM2G421033	7.77142	26.1747	1.75192	0.01595	RNA.regulation of transcription.AP2/EREBP, APETALA2/Ethylene-responsive element binding protein family
GRMZM2G422240	0	9.97049	inf	0.00115	stress.abiotic.heat
GRMZM2G425230	0	11.2127	inf	0.01115	not assigned.unknown
GRMZM2G425427	0	8.22536	inf	5e-05	RNA.regulation of transcription.MYB domain transcription factor family
GRMZM2G425482	13.7244	57.5664	2.06848	0.00145	not assigned.unknown
GRMZM2G425629	11.3881	56.8913	2.32069	0.0011	not assigned.unknown
GRMZM2G426175	3.20494	15.2464	2.2501	0.0433	hormone metabolism.ethylene.synthesis-degradation
GRMZM2G428040	8.81346	102.162	3.53501	0.004	not assigned.unknown
GRMZM2G428179	8.34049	29.1341	1.80451	0.013	not assigned.unknown
GRMZM2G428216	11.527	65.7852	2.51275	0.01235	not assigned.unknown
GRMZM2G429842	8.18036	21.3317	1.38276	0.0132	protein.degradation.subtilases
GRMZM2G430152	0	5.24772	inf	5e-05	not assigned.unknown
GRMZM2G430362	2.57634	11.1319	2.11131	0.0219	RNA.transcription
GRMZM2G432128	135.01	288.671	1.09636	0.00595	TCA / org transformation.TCA.IDH
GRMZM2G434219	4.99718	19.0185	1.92822	0.04525	not assigned.no ontology
GRMZM2G436020	0	36.6967	inf	5e-05	not assigned.unknown
GRMZM2G437100	4.18367	51.7116	3.62765	0.005	stress.abiotic.heat
GRMZM2G438007	5.11855	10.5968	1.04982	0.0365	protein.postranslational modification.kinase.receptor like cytoplasmatic kinase VII
GRMZM2G438299	3.30044	23.6689	2.84227	0.0197	not assigned.unknown
GRMZM2G439246	0	7.64044	inf	0.0001	not assigned.unknown
GRMZM2G439337	2.24048	13.886	2.63175	0.04365	not assigned.unknown
GRMZM2G441541	6.9256	18.246	1.39757	0.01365	stress.biotic.respiratory burst
GRMZM2G442387	5.46007	17.4837	1.67902	0.00655	not assigned.unknown
GRMZM2G442658	23.8468	48.7607	1.03192	0.0103	misc.alcohol dehydrogenases
GRMZM2G443332	27.8126	128.887	2.2123	5e-05	not assigned.unknown
GRMZM2G443728	21.3345	56.8085	1.41292	0.00025	transport.potassium
GRMZM2G444075	6.65987	19.9281	1.58124	0.02075	signalling.light
GRMZM2G444801	9.65205	32.9524	1.77148	0.0007	transport.sulphate
GRMZM2G445634	24.651	73.9006	1.58394	0.01035	not assigned.unknown
GRMZM2G447632	14.3128	85.2846	2.57498	0.0012	misc.glutathione S transferases
GRMZM2G447785	217.85	446.188	1.03431	0.003	not assigned.unknown
GRMZM2G447795	2.72659	20.3245	2.89805	0.0252	stress.biotic
GRMZM2G448001	35.6589	179.591	2.33238	5e-05	not assigned.no ontology
GRMZM2G449094	0	3.29768	inf	0.0011	stress.biotic
GRMZM2G449681	30.5761	79.2745	1.37445	0.00015	RNA.regulation of transcription.WRKY domain transcription factor family
GRMZM2G449709	2.49833	16.3333	2.70878	0.034	not assigned.unknown
GRMZM2G450125	11.8453	61.2269	2.36985	5e-05	major CHO metabolism.degradation.starch.starch cleavage.beta amylase
GRMZM2G450273	0	3.86838	inf	0.0025	not assigned.unknown
GRMZM2G450498	10.6491	66.5994	2.64477	0.00195	amino acid metabolism.degradation.aspartate family.methionine.methionine gamma-lyase
GRMZM2G450512	156.64	321.214	1.03608	0.0126	not assigned.unknown
GRMZM2G453078	0	2.75297	inf	0.00605	not assigned.unknown
GRMZM2G453805	214.082	1079.6	2.33426	5e-05	stress.biotic
GRMZM2G455075	10.0537	23.776	1.24177	0.02705	misc.UDP glucosyl and glucoronyl transferases
GRMZM2G455321	7.10815	20.9828	1.56166	0.0437	not assigned.unknown
GRMZM2G455440	22.1143	71.0556	1.68397	0.00905	not assigned.unknown
GRMZM2G456997	13.2095	66.4004	2.32962	0.00295	stress.biotic
GRMZM2G457346	3.98407	51.733	3.69877	0.028	not assigned.unknown
GRMZM2G457929	2.31922	21.0271	3.18054	0.0135	misc.UDP glucosyl and glucoronyl transferases
GRMZM2G460138	0	24.3068	inf	5e-05	not assigned.unknown
GRMZM2G460571	0	9.39152	inf	0.00015	not assigned.unknown
GRMZM2G467338	109.79	293.389	1.41807	0.00195	TCA / org transformation.TCA.aconitase
GRMZM2G467370	26.8744	81.6988	1.60408	0.0082	not assigned.unknown
GRMZM2G467682	6.40541	14.9196	1.21984	0.044	not assigned.unknown
GRMZM2G472248	79.0998	208.66	1.39941	0.00025	not assigned.unknown
GRMZM2G473367	19.1854	43.1939	1.17082	0.02325	stress.abiotic.heat
GRMZM2G473976	2.55745	9.99219	1.96609	0.02895	not assigned.no ontology
GRMZM2G474119	126.456	405.022	1.67937	0.00015	not assigned.unknown
GRMZM2G475984	7.63014	31.1878	2.0312	0.0271	RNA.regulation of transcription.WRKY domain transcription factor family
GRMZM2G476699	7.99657	27.0288	1.75705	0.00245	not assigned.unknown
GRMZM2G477205	4.69008	18.8591	2.00758	0.00865	stress.abiotic.heat
GRMZM2G477632	0	2.73877	inf	0.00605	protein.synthesis.ribosomal protein.eukaryotic.60S subunit.P0
GRMZM2G477872	4.9646	23.1104	2.21879	5e-05	transport.ABC transporters and multidrug resistance systems
GRMZM2G478417	10.2182	22.7233	1.15303	0.03865	hormone metabolism.abscisic acid.signal transduction
GRMZM2G479112	7.89674	17.1006	1.11472	0.04905	lipid metabolism.lipid degradation.lysophospholipases
GRMZM2G481005	11.6108	30.2972	1.38372	0.0008	not assigned.no ontology
GRMZM2G509537	0	9.66411	inf	0.0078	not assigned.unknown
GRMZM2G510796	0	2.86549	inf	0.00995	not assigned.unknown
GRMZM2G515580	0	6.79889	inf	0.0148	not assigned.unknown
GRMZM2G517972	38.4772	87.4501	1.18446	0.0323	not assigned.unknown
GRMZM2G545326	6.38735	20.9145	1.71121	0.01405	not assigned.unknown
GRMZM2G557158	0	16.841	inf	5e-05	not assigned.unknown
GRMZM2G590771	0	7.24876	inf	0.0041	not assigned.unknown
GRMZM2G700291	0	1.92538	inf	5e-05	protein.postranslational modification.kinase.receptor like cytoplasmatic kinase VII
GRMZM2G700891	0	3.58587	inf	0.0217	not assigned.unknown
GRMZM2G701082	126.118	259.474	1.04081	0.0048	not assigned.unknown
GRMZM2G701553	0	4.6797	inf	0.00045	not assigned.unknown
GRMZM2G701781	0	5.32372	inf	0.0092	not assigned.unknown
GRMZM2G703928	8.68534	21.378	1.29947	0.0216	not assigned.no ontology
GRMZM5G800586	343.755	1449.98	2.07658	0.0001	stress.abiotic.drought/salt
GRMZM5G800598	3.04083	10.3527	1.76747	0.0097	not assigned.no ontology.C2 domain-containing protein
GRMZM5G801627	22.2037	79.432	1.83892	5e-05	RNA.regulation of transcription.C3H zinc finger family
GRMZM5G805609	12.1311	56.0093	2.20696	0.0005	misc.beta 1,3 glucan hydrolases.glucan endo-1,3-beta-glucosidase
GRMZM5G806622	28.1256	67.3978	1.26082	0.0116	not assigned.unknown
GRMZM5G809178	0	4.42994	inf	0.0003	not assigned.unknown
GRMZM5G811908	0	9.70853	inf	0.00365	signalling.receptor kinases.misc
GRMZM5G815369	5.87422	13.9046	1.24309	0.04665	protein.degradation.ubiquitin.E3.RING
GRMZM5G817173	3.947	46.2365	3.5502	0.001	hormone metabolism.cytokinin.synthesis-degradation
GRMZM5G820343	8.00026	35.1106	2.13379	0.0219	not assigned.unknown
GRMZM5G821411	0	5.75374	inf	0.00195	misc.gluco-, galacto- and mannosidases
GRMZM5G822237	0	4.45924	inf	0.0006	not assigned.unknown
GRMZM5G827286	9.18646	21.3046	1.21358	0.00625	lipid metabolism.Phospholipid synthesis.diacylglycerol kinase
GRMZM5G827496	6.83729	33.2272	2.28087	0.00065	transport.peptides and oligopeptides
GRMZM5G827611	0	7.64565	inf	0.0093	not assigned.unknown
GRMZM5G831224	24.272	96.858	1.99658	0.00025	not assigned.unknown
GRMZM5G831577	15.3623	41.6784	1.43991	0.0055	not assigned.unknown
GRMZM5G833332	30.1144	91.5154	1.60356	0.01325	not assigned.unknown
GRMZM5G834354	14.302	33.1429	1.21248	0.04265	protein.synthesis.ribosome biogenesis.Pre-rRNA processing and modifications.methylotransferases
GRMZM5G834833	0	8.37469	inf	0.02805	not assigned.unknown
GRMZM5G835794	4.79947	18.397	1.93853	0.0284	not assigned.unknown
GRMZM5G838098	10.2141	34.753	1.76658	0.0085	not assigned.unknown
GRMZM5G839518	1.69472	8.78442	2.3739	0.0256	RNA.regulation of transcription.bHLH,Basic Helix-Loop-Helix family
GRMZM5G843748	32.8231	83.503	1.34712	0.0013	misc.peroxidases
GRMZM5G846057	4.58199	32.9278	2.84526	0.002	RNA.regulation of transcription.AP2/EREBP, APETALA2/Ethylene-responsive element binding protein family
GRMZM5G846097	0	82.2329	inf	0.00025	not assigned.unknown
GRMZM5G847982	18.1232	40.5041	1.16023	0.01615	not assigned.unknown
GRMZM5G848182	5.51468	40.4571	2.87504	0.03385	not assigned.unknown
GRMZM5G848822	0	21.928	inf	5e-05	RNA.regulation of transcription.unclassified
GRMZM5G849284	9.78191	33.344	1.76924	0.01275	not assigned.unknown
GRMZM5G851654	161.619	416.591	1.36603	0.00015	not assigned.no ontology
GRMZM5G851862	4.38377	16.0931	1.8762	0.01995	misc.cytochrome P450
GRMZM5G853245	5.78945	29.8002	2.36383	0.00105	RNA.regulation of transcription.C3H zinc finger family
GRMZM5G853361	8.59361	25.3361	1.55986	0.01335	development.unspecified
GRMZM5G855629	0	13.6333	inf	0.0008	not assigned.unknown
GRMZM5G858197	16.336	59.6634	1.86879	0.00055	not assigned.unknown
GRMZM5G859316	12.7377	80.5022	2.65992	5e-05	cell wall.modification
GRMZM5G860137	18.7099	43.4635	1.216	0.00415	secondary metabolism.isoprenoids.mevalonate pathway.acetyl-CoA C-acyltransferase
GRMZM5G862325	2.022	14.0727	2.79905	0.04885	transport.sugars
GRMZM5G862331	21.3153	47.9281	1.16898	0.01445	RNA.processing
GRMZM5G865319	1.18157	13.1033	3.47116	0.01995	protein.degradation.serine protease
GRMZM5G867030	5.62632	16.9166	1.58818	0.0269	not assigned.unknown
GRMZM5G867185	23.131	48.4149	1.06562	0.02855	not assigned.unknown
GRMZM5G868296	2.47785	11.6691	2.23553	0.03065	not assigned.unknown
GRMZM5G870077	59.7629	120.521	1.01196	0.0036	protein.degradation.ubiquitin.E3.SCF.FBOX
GRMZM5G871336	15.8537	34.0324	1.10209	0.01395	not assigned.unknown
GRMZM5G871839	0	4.257	inf	0.0437	not assigned.unknown
GRMZM5G872256	313.682	1510.26	2.26742	0.0001	minor CHO metabolism.raffinose family.galactinol synthases.putative
GRMZM5G873359	0	12.7016	inf	0.0078	not assigned.unknown
GRMZM5G873431	0	3.07255	inf	0.0024	not assigned.unknown
GRMZM5G874608	0	5.47183	inf	0.0344	not assigned.unknown
GRMZM5G874612	0	22.8767	inf	5e-05	not assigned.unknown
GRMZM5G874697	0	6.39597	inf	0.0166	not assigned.unknown
GRMZM5G874955	10.9383	27.9105	1.35142	0.00365	transport.ABC transporters and multidrug resistance systems
GRMZM5G877198	0	12.4965	inf	5e-05	not assigned.unknown
GRMZM5G878270	0	5.58871	inf	0.0365	not assigned.unknown
GRMZM5G878732	2.82653	23.2588	3.04068	0.03015	not assigned.unknown
GRMZM5G879527	10.5559	28.2116	1.41824	0.0111	RNA.regulation of transcription.bHLH,Basic Helix-Loop-Helix family
GRMZM5G881902	0	5.57346	inf	0.00455	not assigned.unknown
GRMZM5G882378	2.8836	11.1615	1.95258	0.0249	protein.synthesis.ribosomal protein.eukaryotic.40S subunit.S14
GRMZM5G883417	5.48647	18.7211	1.77072	0.0218	lipid metabolism.FA synthesis and FA elongation.ACP desaturase
GRMZM5G887303	6.44425	13.2489	1.03979	0.03065	protein.aa activation.leucine-tRNA ligase
GRMZM5G888502	0	2.78684	inf	5e-05	not assigned.unknown
GRMZM5G890190	13.9162	31.3577	1.17206	0.0344	stress.abiotic.unspecified
GRMZM5G893252	160.671	334.484	1.05783	0.00235	transport.p- and v-ATPases.H+-transporting two-sector ATPase
GRMZM5G894233	38.2791	77.811	1.02342	0.0032	transport.amino acids
GRMZM5G896294	13.93	37.1283	1.41432	0.0411	DNA.synthesis/chromatin structure
GRMZM5G898290	42.0276	84.6277	1.00979	0.01085	development.unspecified
GRMZM5G898740	17.0705	52.179	1.61197	0.0012	not assigned.no ontology

## Sheet: Upregulated genes at re-watered
Gene_id	FPKM of control	FPKM of re-watered	Log2 fold change	q_value	Gene annotation
AC149818.2_FG004	0	19.5021	inf	0.0233	cell.cycle
AC184130.4_FG012	0	3.22277	inf	0.00195	not assigned.unknown
AC190623.3_FG001	2160.12	4712.94	1.12552	0.00795	not assigned.unknown
AC191771.3_FG008	0	16.2131	inf	0.00065	not assigned.unknown
AC194022.3_FG013	0	60.2307	inf	0.00045	not assigned.unknown
AC194157.3_FG001	0	105.925	inf	0.0024	not assigned.unknown
AC194965.4_FG004	0	48.5064	inf	5e-05	not assigned.unknown
AC196158.3_FG002	0	15.5266	inf	5e-05	not assigned.unknown
AC196278.2_FG003	0	7.54614	inf	0.00045	DNA.synthesis/chromatin structure
AC196489.3_FG002	62.2422	235.34	1.91878	0.01355	protein.synthesis.ribosomal protein.eukaryotic.60S subunit.L12
AC197047.3_FG001	0	37.779	inf	0.0024	not assigned.unknown
AC197267.3_FG001	0	13.8449	inf	0.0448	not assigned.unknown
AC197387.3_FG004	0	57.8601	inf	5e-05	not assigned.unknown
AC198418.3_FG005	94.5736	189.673	1.00401	0.0109	RNA.processing.RNA helicase
AC198699.3_FG004	2.75054	16.1687	2.55541	0.0313	not assigned.unknown
AC199487.4_FG003	0	22.4229	inf	0.0273	not assigned.unknown
AC203966.5_FG002	0	3.76371	inf	0.00515	PS.lightreaction.cyclic electron flow-chlororespiration
AC203966.5_FG003	0	5.50564	inf	0.00295	not assigned.unknown
AC203972.3_FG001	1.82644	12.3043	2.75205	0.0107	stress.biotic.PR-proteins
AC204539.4_FG002	0	20.2729	inf	0.00295	not assigned.unknown
AC204772.2_FG002	0	12.0948	inf	0.00605	not assigned.unknown
AC204887.4_FG003	0	16.6245	inf	0.00015	not assigned.unknown
AC205175.3_FG002	0	7.71274	inf	0.00875	not assigned.unknown
AC205664.3_FG001	0	27.1329	inf	0.0092	not assigned.unknown
AC206165.3_FG019	0	13.9185	inf	5e-05	not assigned.unknown
AC206642.4_FG001	47.4653	165.365	1.80071	0.00305	protein.synthesis.ribosomal protein.eukaryotic.60S subunit.L35
AC208576.3_FG001	0	4.45098	inf	0.0001	not assigned.unknown
AC210013.4_FG019	28.8671	127.04	2.13778	0.01475	protein.synthesis.ribosomal protein.eukaryotic.40S subunit.S2
AC210027.3_FG003	0	13.9036	inf	0.0161	not assigned.unknown
AC212023.4_FG004	0	57.806	inf	5e-05	not assigned.unknown
AC212835.3_FG002	0	10.8995	inf	0.00085	misc.plastocyanin-like
AC213612.3_FG001	87.0425	221.823	1.34962	0.02925	not assigned.unknown
AC214438.3_FG002	0	8.96895	inf	0.009	not assigned.unknown
AC215201.3_FG008	0	4.58559	inf	0.03115	not assigned.unknown
AC217499.3_FG003	7.71129	25.1687	1.70659	0.0433	not assigned.no ontology
AC217841.3_FG001	0	9.53297	inf	0.0233	not assigned.unknown
AC217975.3_FG001	23.0283	57.7949	1.32754	0.0232	signalling.in sugar and nutrient physiology.pyruvate dehydrogenase kinase
AC219190.3_FG002	0	14.973	inf	0.00605	cell wall.modification
AC230013.2_FG002	0	9.31934	inf	5e-05	misc.peroxidases
AC230013.2_FG007	72.8041	232.443	1.67479	0.00995	protein.synthesis.ribosomal protein.eukaryotic.60S subunit.L18A
AC233865.1_FG001	35.8555	280.501	2.96774	0.04405	DNA.synthesis/chromatin structure.histone.core.H4
AC233870.1_FG003	7.45472	53.5967	2.84592	0.0013	RNA.regulation of transcription.ELF3
AC233893.1_FG006	7.11499	25.9255	1.86544	0.04645	signalling.receptor kinases.leucine rich repeat III
AC234156.1_FG005	9.07111	73.1615	3.01173	0.0475	cell wall.cell wall proteins.AGPs.AGP
AC234157.1_FG002	112.238	278.302	1.31009	0.01465	protein.synthesis.ribosomal protein.prokaryotic.chloroplast.30S subunit.S9
GRMZM2G000221	0	56.4487	inf	5e-05	not assigned.unknown
GRMZM2G000268	11.3386	61.2636	2.43379	0.0049	secondary metabolism.flavonoids.chalcones
GRMZM2G000775	0	5.29747	inf	0.00125	not assigned.unknown
GRMZM2G000818	5.34609	27.1788	2.34593	0.02155	RNA.regulation of transcription.MYB domain transcription factor family
GRMZM2G000923	23.257	80.7442	1.7957	0.00535	protein.synthesis.elongation
GRMZM2G000980	5.46028	14.5657	1.41553	0.0409	RNA.processing.splicing
GRMZM2G001169	0	10.3686	inf	0.0002	not assigned.unknown
GRMZM2G001327	89.7648	315.545	1.81362	5e-05	protein.synthesis.elongation
GRMZM2G001696	328.355	892.612	1.44278	0.0005	gluconeogenesis / glyoxylate cycle.PEPCK
GRMZM2G001956	34.3973	94.6228	1.45989	0.00905	protein.folding
GRMZM2G001973	18.7766	58.8442	1.64797	0.0016	RNA.regulation of transcription.unclassified
GRMZM2G002578	3.44308	41.0427	3.57535	0.02225	not assigned.unknown
GRMZM2G002754	24.058	69.0494	1.52111	0.02035	misc. other Ferredoxins and Rieske domain
GRMZM2G003138	0	14.0753	inf	5e-05	lipid metabolism.FA synthesis and FA elongation.beta ketoacyl CoA synthase
GRMZM2G003384	34.3604	73.0876	1.08888	0.0308	protein.synthesis.ribosomal protein.eukaryotic.60S subunit.L6
GRMZM2G003750	8.93356	51.3802	2.52391	0.0082	protein.degradation
GRMZM2G003762	159.721	370.917	1.21554	0.0021	hormone metabolism.auxin.induced-regulated-responsive-activated
GRMZM2G003765	113.843	282.367	1.31052	0.00255	development.unspecified
GRMZM2G003909	7.3683	31.1433	2.07952	0.02675	not assigned.unknown
GRMZM2G004106	0	3.39672	inf	0.0161	misc.plastocyanin-like
GRMZM2G004377	17.0921	37.4881	1.13311	0.0472	not assigned.unknown
GRMZM2G004523	19.4067	63.3689	1.70722	0.0068	signalling.light
GRMZM2G004696	11.7202	59.1181	2.3346	0.01065	RNA.regulation of transcription.Aux/IAA family
GRMZM2G004748	5.14052	17.1113	1.73496	0.02855	transport.ABC transporters and multidrug resistance systems
GRMZM2G005146	13.418	191.838	3.83765	0.00165	not assigned.unknown
GRMZM2G005233	0	5.86501	inf	0.00215	nucleotide metabolism.salvage.NUDIX hydrolases
GRMZM2G005260	58.177	154.403	1.40818	0.0015	not assigned.unknown
GRMZM2G005710	0	3.79348	inf	0.00025	redox.ascorbate and glutathione.ascorbate
GRMZM2G005771	13.2852	34.5535	1.37901	0.0276	C1-metabolism
GRMZM2G006565	0	6.17033	inf	5e-05	misc.UDP glucosyl and glucoronyl transferases
GRMZM2G006765	32.4285	86.8253	1.42085	0.0053	cell.organisation
GRMZM2G007249	7.02118	33.3981	2.24998	0.0232	hormone metabolism.ethylene.synthesis-degradation
GRMZM2G007441	16.2244	64.3539	1.98786	0.0127	protein.targeting.chloroplast
GRMZM2G007695	5.08691	30.3845	2.57848	0.0282	protein.synthesis.ribosomal protein.eukaryotic.60S subunit.L4/L1
GRMZM2G008108	63.4458	197.351	1.63716	0.00175	not assigned.unknown
GRMZM2G008578	0	7.89868	inf	0.0273	not assigned.unknown
GRMZM2G008748	26.692	89.1004	1.73902	0.00705	protein.synthesis.ribosomal protein.eukaryotic.60S subunit.L6
GRMZM2G009070	9.84878	24.6597	1.32414	0.0297	development.unspecified
GRMZM2G009189	7.32024	91.5262	3.64422	0.02185	not assigned.unknown
GRMZM2G009223	44.5768	126.211	1.50147	0.0056	transport.metabolite transporters at the envelope membrane
GRMZM2G009412	88.162	179.699	1.02735	0.032	protein.synthesis.ribosomal protein.eukaryotic.60S subunit.L36A
GRMZM2G009465	418.144	854.717	1.03145	0.02595	not assigned.unknown
GRMZM2G009724	5.44391	25.3601	2.21984	0.03575	protein.degradation.ubiquitin.E3.BTB/POZ Cullin3.BTB/POZ
GRMZM2G009792	127.199	310.853	1.28915	0.01625	not assigned.unknown
GRMZM2G009958	13.5199	72.8658	2.43016	0.00305	not assigned.unknown
GRMZM2G010034	101.1	347.728	1.78218	5e-05	not assigned.unknown
GRMZM2G010056	15.8005	40.6463	1.36315	0.04215	RNA.RNA binding
GRMZM2G010196	121.401	253.606	1.0628	0.01115	not assigned.unknown
GRMZM2G010460	22.3272	65.6705	1.55644	0.0066	protein.degradation.ubiquitin.E2
GRMZM2G010731	0	3.2097	inf	0.0004	hormone metabolism.salicylic acid.synthesis-degradation
GRMZM2G010801	34.9746	94.1119	1.42807	0.04285	protein.synthesis.ribosome biogenesis.Pre-rRNA processing and modifications.methylotransferases
GRMZM2G010884	1062.87	2152.82	1.01826	0.0277	PS.lightreaction.photosystem II.LHC-II
GRMZM2G010973	12.0276	53.8597	2.16286	0.0388	not assigned.unknown
GRMZM2G011079	17.8849	46.4952	1.37834	0.00335	not assigned.unknown
GRMZM2G011129	138.965	281.446	1.01814	0.0114	RNA.RNA binding
GRMZM2G011213	144.666	435.238	1.58908	5e-05	not assigned.no ontology
GRMZM2G011367	0	36.3867	inf	5e-05	not assigned.unknown
GRMZM2G011590	11.4412	65.5896	2.51923	0.0135	transport.peptides and oligopeptides
GRMZM2G011636	12.9478	32.2566	1.31689	0.03255	protein.targeting.secretory pathway.unspecified
GRMZM2G012126	44.8012	108.684	1.27853	0.03555	not assigned.unknown
GRMZM2G012276	135.384	474.745	1.81009	0.00015	redox.peroxiredoxin
GRMZM2G012397	380.421	996.097	1.38869	0.033	PS.lightreaction.photosystem I.PSI polypeptide subunits
GRMZM2G012717	3.13112	82.6815	4.72282	0.00655	RNA.regulation of transcription.C2C2(Zn) CO-like, Constans-like zinc finger family
GRMZM2G013170	3.38117	10.2564	1.60093	0.0491	stress.biotic.PR-proteins
GRMZM2G013318	51.4592	107.428	1.06187	0.0101	protein.synthesis.ribosome biogenesis.export from nucleus
GRMZM2G013342	1265.95	2593.23	1.03452	0.0171	PS.lightreaction.photosystem I.PSI polypeptide subunits
GRMZM2G013398	2.89461	15.6042	2.4305	0.0452	RNA.regulation of transcription.C2C2(Zn) CO-like, Constans-like zinc finger family
GRMZM2G013612	0	2.76975	inf	0.0007	RNA.regulation of transcription.ARR
GRMZM2G013726	0	2.76795	inf	0.0048	secondary metabolism.flavonoids.dihydroflavonols.dihydroflavonol 4-reductase
GRMZM2G013853	0	3.84628	inf	0.0361	not assigned.unknown
GRMZM2G013920	3.26818	17.2832	2.40281	0.04545	not assigned.unknown
GRMZM2G014069	6.86361	22.6274	1.72103	0.03535	not assigned.no ontology
GRMZM2G014558	4.96169	54.962	3.46953	0.0088	cell wall.cellulose synthesis.cellulose synthase
GRMZM2G014653	26.2329	70.4676	1.42558	0.0256	development.unspecified
GRMZM2G014914	73.2714	215.017	1.55312	0.00035	transport.Major Intrinsic Proteins.PIP
GRMZM2G014951	0	3.58573	inf	0.00195	misc.sulfotransferase
GRMZM2G014975	47.5358	123.584	1.3784	0.03855	protein.degradation.autophagy
GRMZM2G015136	2.6104	21.0681	3.01272	0.0426	signalling.receptor kinases.misc
GRMZM2G015692	0	2.87651	inf	0.0051	lipid metabolism.lipid degradation.lysophospholipases.carboxylesterase
GRMZM2G016088	48.3807	119.21	1.301	0.02725	not assigned.unknown
GRMZM2G016250	22.9661	67.8384	1.56259	0.0036	protein.synthesis.ribosomal protein.eukaryotic.60S subunit.L27
GRMZM2G016434	0	7.24731	inf	0.0024	RNA.regulation of transcription.AP2/EREBP, APETALA2/Ethylene-responsive element binding protein family
GRMZM2G016677	505.478	1276.6	1.33659	0.0011	PS.lightreaction.photosystem II.PSII polypeptide subunits
GRMZM2G016890	48.7148	137.987	1.5021	0.00175	misc.gluco-, galacto- and mannosidases
GRMZM2G016928	41.3296	115.763	1.48592	0.03605	protein.synthesis.ribosomal protein.eukaryotic.60S subunit.L37A
GRMZM2G017186	195.083	479.68	1.29799	0.00165	cell wall.degradation.cellulases and beta -1,4-glucanases
GRMZM2G017290	476.548	1232.78	1.37122	0.0015	PS.lightreaction.photosystem I.PSI polypeptide subunits
GRMZM2G017419	193.615	445.681	1.20282	0.00175	redox.thioredoxin
GRMZM2G018197	6.44258	40.0778	2.63709	0.00965	protein.synthesis.ribosomal protein.eukaryotic.60S subunit.L4/L1
GRMZM2G018375	924.675	2022.88	1.12939	0.00965	Co-factor and vitamine metabolism.thiamine
GRMZM2G018770	26.5561	66.7184	1.32904	0.02265	protein.synthesis.ribosomal protein.eukaryotic.60S subunit.L11
GRMZM2G018771	12.7986	52.9045	2.0474	0.0269	misc.misc2
GRMZM2G018837	31.7118	72.9047	1.20099	0.008	signalling.calcium
GRMZM2G018876	42.9698	198.199	2.20556	0.0173	RNA.regulation of transcription.C2C2(Zn) CO-like, Constans-like zinc finger family
GRMZM2G019183	13.0282	35.6411	1.4519	0.0085	minor CHO metabolism.trehalose.potential TPS/TPP
GRMZM2G019353	0	6.92521	inf	0.00035	not assigned.unknown
GRMZM2G019363	8.3031	110.021	3.72799	0.00855	not assigned.unknown
GRMZM2G020156	15.8467	46.9822	1.56794	0.0387	signalling.light
GRMZM2G020761	12.6246	49.9954	1.98555	0.0034	misc.cytochrome P450
GRMZM2G021149	0	19.0637	inf	5e-05	RNA.processing
GRMZM2G021427	0	4.26224	inf	0.00115	cell wall.modification
GRMZM2G021794	17.1119	71.6716	2.0664	0.0489	cell wall.cell wall proteins.AGPs.AGP
GRMZM2G021796	0	8.87532	inf	0.01815	protein.degradation.ubiquitin.E3.RING
GRMZM2G021807	0	4.23512	inf	0.00185	lipid metabolism.lipid degradation.lipases.triacylglycerol lipase
GRMZM2G022130	16.7122	46.1365	1.46501	0.02415	minor CHO metabolism.others
GRMZM2G022159	6.93476	19.2039	1.46948	0.0484	cell.vesicle transport
GRMZM2G022253	0	8.06184	inf	0.0008	not assigned.unknown
GRMZM2G022611	0	2.82086	inf	0.0024	not assigned.unknown
GRMZM2G022726	0	5.02221	inf	5e-05	not assigned.no ontology
GRMZM2G022931	37.6299	120.738	1.68193	0.00235	cell wall.cell wall proteins.AGPs.AGP
GRMZM2G023748	102.228	221.372	1.11468	0.01145	protein.synthesis.ribosomal protein.prokaryotic.unknown organellar.50S subunit.L10A
GRMZM2G024155	0	9.17522	inf	0.009	not assigned.unknown
GRMZM2G024354	47.9515	227.334	2.24516	0.0007	protein.synthesis.ribosomal protein.eukaryotic.60S subunit.L15
GRMZM2G024647	42.5812	109.917	1.36812	0.0173	protein.synthesis.ribosomal protein.eukaryotic.60S subunit.L6
GRMZM2G024739	23.4169	47.0523	1.00671	0.04635	signalling.light
GRMZM2G024806	1.82285	21.7017	3.57355	0.04035	protein.degradation.ubiquitin.E3.SCF.FBOX
GRMZM2G025171	175.608	456.319	1.37768	0.0017	PS.lightreaction.ATP synthase.delta chain
GRMZM2G025281	18.6378	38.325	1.04005	0.0418	RNA.processing.splicing
GRMZM2G025448	0	11.3254	inf	0.0053	not assigned.unknown
GRMZM2G025458	0	11.2919	inf	0.0273	not assigned.unknown
GRMZM2G025459	8.10004	61.4646	2.92375	0.01295	protein.postranslational modification
GRMZM2G025989	0	8.73414	inf	5e-05	RNA.regulation of transcription.AS2,Lateral Organ Boundaries Gene Family
GRMZM2G025992	45.5817	96.6807	1.08477	0.0416	redox.dismutases and catalases
GRMZM2G026157	0	8.03762	inf	0.00395	not assigned.unknown
GRMZM2G026216	40.0539	132.77	1.72891	0.0046	protein.synthesis.ribosomal protein.eukaryotic.60S subunit.L21
GRMZM2G026346	0	2.43223	inf	0.00025	cell.cycle
GRMZM2G027098	33.2273	229.782	2.78982	0.0004	transport.Major Intrinsic Proteins.TIP
GRMZM2G028054	6.59011	20.2108	1.61675	0.0394	RNA.regulation of transcription.MYB domain transcription factor family
GRMZM2G028302	72.6224	185.938	1.35634	0.00425	PS.lightreaction.photosystem I.PSI polypeptide subunits
GRMZM2G028730	44.4039	102.607	1.20838	0.03895	not assigned.unknown
GRMZM2G029039	1.03335	13.424	3.69942	0.01885	protein.degradation.ubiquitin.E3.SCF.FBOX
GRMZM2G029055	21.4563	43.337	1.01419	0.0317	protein.aa activation.methionine-tRNA ligase
GRMZM2G029455	0	17.6259	inf	5e-05	not assigned.unknown
GRMZM2G029685	9.97382	62.1692	2.63998	0.01855	protein.synthesis.ribosomal protein.eukaryotic.40S subunit.S24
GRMZM2G029856	4.92218	32.8836	2.74	0.0069	cell wall.precursor synthesis.GER
GRMZM2G029868	26.1118	69.5557	1.41347	0.01405	not assigned.unknown
GRMZM2G029912	4.44263	28.9218	2.70267	0.0463	secondary metabolism.wax
GRMZM2G030016	135.671	311.09	1.19722	0.00245	protein.synthesis.ribosomal protein.eukaryotic.40S subunit.S7
GRMZM2G030169	11.6399	34.509	1.56789	0.0269	cell.organisation
GRMZM2G030252	9.29422	53.3518	2.52113	0.00825	development.unspecified
GRMZM2G030293	79.3545	197.966	1.31887	0.01585	not assigned.unknown
GRMZM2G030731	42.0426	162.456	1.95012	0.00315	protein.synthesis.ribosomal protein.eukaryotic.60S subunit.L27A
GRMZM2G030762	25.274	57.7091	1.19115	0.0486	RNA.regulation of transcription.bHLH,Basic Helix-Loop-Helix family
GRMZM2G031177	34.8323	81.5071	1.2265	0.02375	transport.misc
GRMZM2G031398	4.71431	12.5706	1.41493	0.04055	development.unspecified
GRMZM2G031441	0	12.4395	inf	0.03115	not assigned.unknown
GRMZM2G031586	12.4875	34.2314	1.45484	0.02095	not assigned.unknown
GRMZM2G031615	0	10.4861	inf	5e-05	hormone metabolism.auxin.induced-regulated-responsive-activated
GRMZM2G031724	0	7.0724	inf	5e-05	hormone metabolism.ethylene.synthesis-degradation
GRMZM2G031733	0	11.0977	inf	0.00605	not assigned.unknown
GRMZM2G031761	106.56	221.251	1.05401	0.0108	tetrapyrrole synthesis.regulation
GRMZM2G031904	30.674	99.9464	1.70414	0.0442	not assigned.unknown
GRMZM2G032244	0	7.84461	inf	0.02835	protein.synthesis.ribosome biogenesis.Pre-rRNA processing and modifications.methylotransferases
GRMZM2G032350	0	3.72613	inf	0.0026	not assigned.unknown
GRMZM2G032430	23.4233	103.514	2.14381	0.01215	not assigned.unknown
GRMZM2G032478	0	7.65927	inf	0.0005	not assigned.unknown
GRMZM2G032619	10.2525	43.908	2.09851	0.0177	protein.postranslational modification
GRMZM2G032706	0	2.71566	inf	0.0132	not assigned.unknown
GRMZM2G033626	33.4088	72.0303	1.10837	0.0256	protein.degradation.ubiquitin.proteasom
GRMZM2G033894	75.2636	157.013	1.06085	0.01095	TCA / org transformation.TCA.pyruvate DH.E1
GRMZM2G034061	19.2606	51.803	1.42738	0.01875	transport.sugars
GRMZM2G034206	0	30.9566	inf	0.0018	not assigned.unknown
GRMZM2G034243	63.3911	140.152	1.14464	0.0133	PS.lightreaction.cyclic electron flow-chlororespiration
GRMZM2G034526	2.00905	12.4522	2.63181	0.0437	cell wall.cell wall proteins.HRGP
GRMZM2G034794	39.408	93.1536	1.24113	0.02375	protein.synthesis.ribosomal protein.eukaryotic.60S subunit.L15
GRMZM2G035017	73.5678	201.53	1.45385	0.00115	protein.synthesis.ribosomal protein.eukaryotic.40S subunit.S4
GRMZM2G035222	0	8.8467	inf	5e-05	not assigned.unknown
GRMZM2G035503	7.47721	26.0713	1.80189	0.0466	cell wall.degradation.mannan-xylose-arabinose-fucose
GRMZM2G035749	25.7015	122.405	2.25174	0.00065	major CHO metabolism.degradation.starch.starch cleavage.beta amylase
GRMZM2G035848	0	8.92464	inf	0.02765	not assigned.unknown
GRMZM2G036455	15.4664	66.7748	2.11017	0.031	tetrapyrrole synthesis.protochlorophyllide reductase
GRMZM2G036590	25.6482	53.504	1.06079	0.0409	protein.folding
GRMZM2G036629	0	8.53151	inf	0.0068	not assigned.unknown
GRMZM2G036861	15.8782	37.0575	1.22272	0.04485	amino acid metabolism.synthesis.aromatic aa.chorismate.chorismate synthase
GRMZM2G037255	6.73845	84.0757	3.6412	0.0459	misc.protease inhibitor/seed storage/lipid transfer protein (LTP) family protein
GRMZM2G037334	0	6.49045	inf	5e-05	not assigned.unknown
GRMZM2G037644	74.5867	159.032	1.09232	0.01005	not assigned.unknown
GRMZM2G037882	0	2.37799	inf	0.0006	not assigned.unknown
GRMZM2G038032	49.6891	164.927	1.73083	0.0023	development.unspecified
GRMZM2G038301	36.4296	86.8853	1.254	0.00445	mitochondrial electron transport / ATP synthesis.cytochrome c
GRMZM2G038365	190.273	403.675	1.08513	0.0065	PS.lightreaction.cytochrome b6/f.iron sulfur subunit
GRMZM2G038833	163.328	499.095	1.61154	0.00015	protein.synthesis.ribosomal protein.prokaryotic.chloroplast.50S subunit.L28
GRMZM2G038922	6.57338	42.6746	2.69867	0.0128	Co-factor and vitamine metabolism
GRMZM2G038973	31.6008	108.554	1.78038	0.0011	misc.gluco-, galacto- and mannosidases.alpha-mannosidase
GRMZM2G039365	263.226	667.188	1.34179	0.0012	development.unspecified
GRMZM2G039586	17.7865	77.5661	2.12465	0.00115	RNA.regulation of transcription.C2C2(Zn) GATA transcription factor family
GRMZM2G039996	131.371	379.419	1.53015	0.00455	PS.lightreaction.photosystem II.LHC-II
GRMZM2G040477	46.4336	119.175	1.35984	0.00945	development.unspecified
GRMZM2G041238	18.5217	88.4197	2.25515	0.01545	protein.synthesis.ribosomal protein.eukaryotic.60S subunit.L26
GRMZM2G041381	9.85227	41.095	2.06043	0.01135	DNA.synthesis/chromatin structure.histone
GRMZM2G041493	0	10.4354	inf	0.0037	not assigned.unknown
GRMZM2G042061	17.9579	71.9732	2.00284	0.0062	protein.synthesis.ribosomal protein.prokaryotic.chloroplast.50S subunit.L28
GRMZM2G042080	25.9779	60.1583	1.21148	0.03065	redox.dismutases and catalases
GRMZM2G042855	1.024	4.88889	2.25529	0.0456	DNA.synthesis/chromatin structure
GRMZM2G043075	21.4241	52.3757	1.28967	0.04095	transport.misc
GRMZM2G043279	39.2362	111.809	1.51078	0.02825	protein.synthesis.ribosomal protein.eukaryotic.60S subunit.L35
GRMZM2G043737	135.743	286.326	1.07679	0.02925	protein.synthesis.ribosomal protein.eukaryotic.40S subunit.S10
GRMZM2G043822	65.6813	159.747	1.28224	0.0038	cell.organisation
GRMZM2G043980	19.9539	63.3407	1.66646	0.0192	RNA.regulation of transcription.SET-domain transcriptional regulator family
GRMZM2G044004	9.71908	32.6512	1.74824	0.0379	RNA.regulation of transcription.unclassified
GRMZM2G044137	53.2122	151.091	1.50559	0.0113	protein.synthesis.ribosomal protein.eukaryotic.60S subunit.L30
GRMZM2G044194	0	7.16739	inf	0.0273	not assigned.unknown
GRMZM2G044247	59.5642	128.81	1.11273	0.01395	amino acid metabolism.synthesis.aspartate family.lysine.dihydrodipicolinate reductase
GRMZM2G044697	68.0821	147.997	1.12023	0.0066	protein.degradation
GRMZM2G044947	9.44698	50.236	2.4108	0.04285	misc.GDSL-motif lipase
GRMZM2G045706	17.6191	48.9206	1.47331	0.04855	protein.degradation.cysteine protease
GRMZM2G046009	0	6.66005	inf	0.00395	not assigned.unknown
GRMZM2G046782	2.09774	31.8695	3.92527	0.0494	hormone metabolism.abscisic acid.induced-regulated-responsive-activated
GRMZM2G046841	26.1978	112.682	2.10475	0.0014	DNA.synthesis/chromatin structure.histone
GRMZM2G047055	57.182	161.586	1.49867	0.0005	cell.organisation
GRMZM2G047513	98.6946	236.836	1.26284	0.00285	protein.synthesis.ribosomal protein.prokaryotic.chloroplast.30S subunit.S10
GRMZM2G047732	137.758	449.001	1.70458	0.00105	protein.degradation.ubiquitin.ubiquitin
GRMZM2G047813	17.196	46.4704	1.43424	0.0198	DNA.synthesis/chromatin structure.histone
GRMZM2G047919	22.154	55.9061	1.33544	0.0255	not assigned.unknown
GRMZM2G047971	11.1341	34.5981	1.63572	0.02605	protein.synthesis.ribosomal protein.eukaryotic.60S subunit.L32
GRMZM2G048281	23.2831	54.3476	1.22293	0.00775	signalling.light
GRMZM2G048313	126.934	267.44	1.07514	0.02615	PS.lightreaction.other electron carrier (ox/red).ferredoxin
GRMZM2G048551	0	6.5046	inf	5e-05	RNA.RNA binding
GRMZM2G048907	605.343	1378.71	1.1875	0.00465	PS.lightreaction.ATP synthase.gamma chain
GRMZM2G049390	14.1516	54.2597	1.93892	0.03455	protein.folding	CYCP2;1
GRMZM2G049510	6.11	13.8699	1.18271	0.0381	protein.postranslational modification
GRMZM2G049549	15.2703	61.436	2.00835	0.0042	signalling.light
GRMZM2G049906	0	6.73413	inf	5e-05	signalling.receptor kinases.misc
GRMZM2G049952	0	4.92244	inf	0.0361	not assigned.unknown
GRMZM2G050570	10.4906	43.2096	2.04226	0.0089	amino acid metabolism.synthesis.aspartate family.threonine.threonine synthase
GRMZM2G050596	5.24358	36.9364	2.81642	0.0117	not assigned.no ontology
GRMZM2G050915	0	6.93086	inf	0.001	misc.short chain dehydrogenase/reductase (SDR)
GRMZM2G050925	23.7677	63.6414	1.42097	0.03175	protein.synthesis.ribosomal protein.eukaryotic.40S subunit.S10
GRMZM2G050961	36.4566	196.147	2.42769	0.0004	protein.folding
GRMZM2G051355	3.355	18.0331	2.42627	0.0403	minor CHO metabolism.others
GRMZM2G051403	32.1342	67.8496	1.07823	0.0398	not assigned.unknown
GRMZM2G051848	36.538	76.5748	1.06747	0.0439	protein.synthesis.ribosomal protein.eukaryotic.40S subunit.S8
GRMZM2G052667	42.6362	181.726	2.09161	0.0015	RNA.regulation of transcription.AP2/EREBP, APETALA2/Ethylene-responsive element binding protein family
GRMZM2G052796	0	44.3675	inf	5e-05	redox.glutaredoxins
GRMZM2G053019	63.7342	134.179	1.07402	0.00935	protein.targeting.chloroplast
GRMZM2G053206	16.1482	75.4114	2.22341	0.0205	protein.degradation.aspartate protease
GRMZM2G053236	167.959	342.318	1.02723	0.0117	protein.degradation.serine protease
GRMZM2G053315	14.5603	69.2072	2.24888	0.00275	misc.oxidases - copper, flavone etc
GRMZM2G053652	47.7957	137.003	1.51926	0.00335	protein.synthesis.ribosomal protein.eukaryotic.40S subunit.S7
GRMZM2G053882	0	7.04631	inf	5e-05	protein.degradation.ubiquitin.E3.RING
GRMZM2G053916	16.0452	35.8263	1.15888	0.0499	mitochondrial electron transport / ATP synthesis.electron transfer flavoprotein
GRMZM2G053955	0	13.3245	inf	0.0001	not assigned.unknown
GRMZM2G054115	11.8609	52.1892	2.13753	0.00905	secondary metabolism.sulfur-containing.misc.alliinase
GRMZM2G054125	0	9.92619	inf	5e-05	RNA.regulation of transcription.WRKY domain transcription factor family
GRMZM2G054221	25.8942	66.8602	1.36852	0.0273	signalling.receptor kinases.leucine rich repeat VIII.VIII-2
GRMZM2G054267	24.9289	91.955	1.88311	0.03965	not assigned.unknown
GRMZM2G055154	0	7.01061	inf	0.00015	protein.postranslational modification.kinase.receptor like cytoplasmatic kinase VII
GRMZM2G055802	21.5368	74.7588	1.79544	0.00845	not assigned.unknown
GRMZM2G055999	10.389	29.7903	1.51978	0.04345	not assigned.no ontology
GRMZM2G056582	0	7.3822	inf	0.0024	not assigned.unknown
GRMZM2G056629	0	4.00346	inf	0.00025	minor CHO metabolism.others
GRMZM2G056804	0	2.91827	inf	0.0092	not assigned.unknown
GRMZM2G056975	46.9566	95.1933	1.01953	0.01545	secondary metabolism.isoprenoids.non-mevalonate pathway.DXR
GRMZM2G057374	112.495	344.08	1.61289	0.0065	protein.folding
GRMZM2G057616	12.1874	28.5129	1.22623	0.0233	transport.unspecified anions
GRMZM2G057820	24.9425	64.555	1.37192	0.0037	transport.metal
GRMZM2G057955	81.3415	231.815	1.51091	0.00685	not assigned.unknown
GRMZM2G058036	0	23.5774	inf	5e-05	not assigned.unknown
GRMZM2G058250	213.611	487.71	1.19103	0.004	not assigned.unknown
GRMZM2G058450	21.4314	77.8274	1.86055	0.00225	protein.degradation.ubiquitin.E3.RING
GRMZM2G058522	33.5533	125.011	1.89753	0.00335	redox.dismutases and catalases
GRMZM2G058595	4.82491	36.772	2.93003	0.01185	signalling.light
GRMZM2G059010	0	4.42675	inf	5e-05	DNA.synthesis/chromatin structure
GRMZM2G059138	0	7.28048	inf	5e-05	hormone metabolism.auxin.induced-regulated-responsive-activated
GRMZM2G059282	16.0462	54.4736	1.76333	0.0442	protein.degradation.ubiquitin.E3.SCF.SKP
GRMZM2G059580	52.4165	110.761	1.07935	0.0131	protein.synthesis.elongation
GRMZM2G060106	50.2943	151.767	1.59339	0.0021	not assigned.unknown
GRMZM2G060156	31.1556	96.566	1.63202	0.008	Co-factor and vitamine metabolism.folate & vitamine K.vitamine K.naphthoate synthase
GRMZM2G060481	12.345	94.5913	2.93778	0.00125	lipid metabolism.FA synthesis and FA elongation.beta ketoacyl CoA synthase
GRMZM2G061126	9.54944	169.777	4.15208	0.00145	not assigned.unknown
GRMZM2G061232	0	3.21964	inf	0.0361	not assigned.unknown
GRMZM2G061439	0	6.10972	inf	0.0032	not assigned.unknown
GRMZM2G061602	6.23014	18.3968	1.56212	0.03655	signalling.light
GRMZM2G062129	4.36024	16.4947	1.91953	0.0396	development.unspecified
GRMZM2G062218	0	4.60964	inf	0.0005	not assigned.unknown
GRMZM2G062470	11.9363	55.6378	2.22071	0.01455	protein.degradation.metalloprotease
GRMZM2G062885	9.56465	25.1854	1.39681	0.0433	not assigned.unknown
GRMZM2G063133	0	9.14143	inf	5e-05	misc.UDP glucosyl and glucoronyl transferases
GRMZM2G063244	19.7524	68.3649	1.79123	0.0165	cell.cycle.peptidylprolyl isomerase
GRMZM2G063617	99.5646	247.89	1.316	0.02115	protein.synthesis.ribosomal protein.eukaryotic.60S subunit.L22
GRMZM2G063717	6.05905	24.9609	2.04251	0.04285	development.unspecified
GRMZM2G063896	10.9085	46.38	2.08805	0.0355	DNA.synthesis/chromatin structure.histone.core.H4
GRMZM2G064008	0	3.95208	inf	0.0098	not assigned.unknown
GRMZM2G064663	34.0854	86.8651	1.34962	0.0303	not assigned.no ontology
GRMZM2G065040	0	7.87859	inf	0.0001	not assigned.unknown
GRMZM2G065374	6.63963	29.7722	2.16479	0.0054	RNA.regulation of transcription.bHLH,Basic Helix-Loop-Helix family
GRMZM2G065868	43.828	179.502	2.03407	0.00185	protein.synthesis.ribosomal protein.eukaryotic.60S subunit.L32
GRMZM2G065953	0	6.66261	inf	0.0006	not assigned.unknown
GRMZM2G066460	81.1648	229.387	1.49886	0.00105	protein.synthesis.ribosomal protein.eukaryotic.60S subunit.P0
GRMZM2G066528	5.30943	48.6775	3.19663	0.01385	RNA.regulation of transcription.Nucleosome/chromatin assembly factor group
GRMZM2G066602	0	3.28452	inf	0.0068	stress.abiotic
GRMZM2G066609	0	13.2387	inf	5e-05	not assigned.unknown
GRMZM2G066784	0	2.77825	inf	0.0132	misc.cytochrome P450
GRMZM2G066961	0	10.5607	inf	0.03115	hormone metabolism.ethylene.induced-regulated-responsive-activated
GRMZM2G067456	26.8762	125.571	2.2241	0.0034	protein.synthesis.ribosomal protein.eukaryotic.60S subunit.L8
GRMZM2G068557	5.92449	22.2527	1.90922	0.0192	metal handling.acquisition
GRMZM2G068590	0	18.981	inf	5e-05	not assigned.unknown
GRMZM2G068672	0	7.44133	inf	5e-05	RNA.regulation of transcription.HB,Homeobox transcription factor family
GRMZM2G068707	7.22204	47.0409	2.70344	0.04345	not assigned.unknown
GRMZM2G068963	115.807	335.439	1.53433	0.0126	protein.folding
GRMZM2G069260	2.95937	15.579	2.39624	0.04125	mitochondrial electron transport / ATP synthesis.NADH-DH.type II.internal matrix
GRMZM2G070011	79.2368	365.514	2.20568	5e-05	protein.degradation.cysteine protease
GRMZM2G070659	46.089	97.7316	1.0844	0.0408	not assigned.no ontology
GRMZM2G070865	0	4.0671	inf	5e-05	RNA.regulation of transcription.G2-like transcription factor family, GARP
GRMZM2G070873	0	3.82341	inf	0.01945	not assigned.unknown
GRMZM2G071089	63.9142	144.678	1.17864	0.0079	signalling.phosphinositides
GRMZM2G071450	1150.61	5309.56	2.2062	5e-05	PS.lightreaction.other electron carrier (ox/red).plastocyanin
GRMZM2G071871	11.9487	29.5781	1.30768	0.02855	protein.aa activation.aspartate-tRNA ligase
GRMZM2G071996	47.7633	107.415	1.16922	0.026	protein.folding
GRMZM2G072315	47.3725	111.355	1.23304	0.02905	protein.synthesis.ribosomal protein.eukaryotic.60S subunit.L13A
GRMZM2G072578	0	7.94782	inf	5e-05	lipid metabolism.lipid degradation.lysophospholipases.phospholipase A2
GRMZM2G073150	44.4107	107.517	1.27558	0.0182	protein.synthesis.ribosomal protein.eukaryotic.40S subunit.S17
GRMZM2G073351	200.692	614.644	1.61477	5e-05	tetrapyrrole synthesis.protochlorophyllide reductase
GRMZM2G073427	115.175	316.304	1.45749	0.00105	not assigned.unknown
GRMZM2G073465	185.351	375.93	1.02021	0.0137	protein.degradation.cysteine protease
GRMZM2G073755	23.3962	112.946	2.27129	0.0073	not assigned.unknown
GRMZM2G073969	0	13.7573	inf	0.0002	not assigned.unknown
GRMZM2G074083	6.13129	74.4978	3.60294	0.0074	not assigned.unknown
GRMZM2G074103	18.8263	50.0452	1.41048	0.00295	transport.ABC transporters and multidrug resistance systems
GRMZM2G074107	12.6095	92.013	2.86733	0.00245	DNA.unspecified
GRMZM2G074267	29.8274	61.2847	1.03889	0.03595	hormone metabolism.auxin.signal transduction
GRMZM2G074300	76.6612	165.633	1.11142	0.02375	protein.synthesis.ribosomal protein.eukaryotic.40S subunit.S3
GRMZM2G074307	10.0933	89.5597	3.14945	5e-05	not assigned.unknown
GRMZM2G074401	223.605	456.536	1.02978	0.0089	lipid metabolism.FA desaturation.omega 3 desaturase
GRMZM2G074496	3.44768	12.9299	1.90702	0.0175	stress.biotic.PR-proteins
GRMZM2G074898	68.5214	207.548	1.59882	0.0022	protein.synthesis.ribosomal protein.eukaryotic.60S subunit.L24
GRMZM2G074987	0	23.2507	inf	0.0001	not assigned.unknown
GRMZM2G075348	5.20725	29.3343	2.49399	0.02285	not assigned.unknown
GRMZM2G075502	27.5342	67.6606	1.29709	0.02845	not assigned.unknown
GRMZM2G075562	16.5474	67.9374	2.0376	0.00035	RNA.regulation of transcription.C2C2(Zn) CO-like, Constans-like zinc finger family
GRMZM2G075594	2.32939	19.6552	3.07689	0.0175	transport.misc
GRMZM2G075925	0	3.69846	inf	0.00545	stress.abiotic.unspecified
GRMZM2G076152	12.2491	39.9055	1.70391	0.0057	not assigned.unknown
GRMZM2G076239	1.81489	13.0138	2.84209	0.0353	PS.photorespiration.glycolate oxydase
GRMZM2G076257	5.84014	14.4704	1.30903	0.0374	not assigned.no ontology.pentatricopeptide (PPR) repeat-containing protein
GRMZM2G076844	0	28.6375	inf	5e-05	not assigned.unknown
GRMZM2G077002	8.89615	23.1219	1.37801	0.04815	RNA.regulation of transcription.C2C2(Zn) GATA transcription factor family
GRMZM2G077127	4.03841	65.1165	4.01116	0.0034	not assigned.unknown
GRMZM2G077181	15.8993	68.9247	2.11606	0.00395	minor CHO metabolism.raffinose family.raffinose synthases.putative
GRMZM2G077183	28.5829	65.1287	1.18814	0.0107	misc.glutathione S transferases
GRMZM2G077333	402.213	917.712	1.19008	0.0055	PS.lightreaction.photosystem II.PSII polypeptide subunits
GRMZM2G077356	11.0684	45.3811	2.03564	0.01225	RNA.regulation of transcription.Aux/IAA family
GRMZM2G077776	0	3.05996	inf	0.0006	RNA.regulation of transcription.unclassified
GRMZM2G077851	70.0104	318.353	2.18498	0.00075	protein.synthesis.ribosomal protein.eukaryotic.60S subunit.L8
GRMZM2G078210	0	3.44455	inf	0.0008	not assigned.unknown
GRMZM2G078314	15.6661	69.4004	2.1473	0.01385	DNA.synthesis/chromatin structure.histone.core.H3
GRMZM2G078465	0	4.93376	inf	0.0003	hormone metabolism.salicylic acid.synthesis-degradation
GRMZM2G078526	10.4747	32.1789	1.61921	0.03945	protein.degradation.ubiquitin.E3.RING
GRMZM2G078638	20.6966	49.1092	1.2466	0.03255	cell.cycle.peptidylprolyl isomerase
GRMZM2G078985	49.1909	138.907	1.49766	0.00255	protein.synthesis.ribosomal protein.eukaryotic.40S subunit.S5
GRMZM2G079200	0	4.47227	inf	0.00025	RNA.regulation of transcription.Aux/IAA family
GRMZM2G079256	14.2545	43.8325	1.62059	0.02915	lipid metabolism.FA synthesis and FA elongation.enoyl ACP reductase
GRMZM2G079348	266.163	762.167	1.5178	0.0001	redox.dismutases and catalases
GRMZM2G079381	26.7535	68.0945	1.34781	0.04415	N-metabolism.nitrate metabolism.nitrite reductase
GRMZM2G079683	0	17.4975	inf	5e-05	not assigned.unknown
GRMZM2G079790	0	20.5209	inf	5e-05	not assigned.unknown
GRMZM2G080274	44.2682	171.464	1.95357	0.00195	not assigned.unknown
GRMZM2G080450	21.2432	58.2143	1.45437	0.0033	transport.misc
GRMZM2G080466	15.3114	59.9876	1.97006	0.02815	not assigned.unknown
GRMZM2G081102	99.0993	212.875	1.10306	0.01365	protein.synthesis.ribosomal protein.eukaryotic.60S subunit.L13
GRMZM2G081363	0	7.04167	inf	0.0001	not assigned.unknown
GRMZM2G081519	26.6819	66.1031	1.30885	0.01405	DNA.synthesis/chromatin structure
GRMZM2G081603	9.93927	28.6713	1.52839	0.0456	not assigned.unknown
GRMZM2G081652	12.7334	29.4255	1.20845	0.04305	protein.targeting.secretory pathway.unspecified
GRMZM2G081910	4.67367	24.5597	2.39367	0.04955	protein.folding
GRMZM2G081955	50.8089	148.682	1.54908	0.00845	not assigned.unknown
GRMZM2G082118	0	8.2533	inf	5e-05	not assigned.unknown
GRMZM2G082174	49.0459	98.6983	1.00889	0.02355	RNA.processing
GRMZM2G082830	0	2.76769	inf	0.0005	protein.postranslational modification
GRMZM2G082924	29.1297	73.4354	1.33399	0.04915	nucleotide metabolism.degradation
GRMZM2G083128	6.54049	32.2384	2.30131	0.03755	not assigned.unknown
GRMZM2G083195	29.7689	78.3615	1.39634	0.00685	lipid metabolism.Phospholipid synthesis
GRMZM2G083410	4.36482	17.1117	1.97099	0.04005	not assigned.no ontology
GRMZM2G083497	33.085	83.8394	1.34145	0.0409	protein.synthesis.ribosomal protein.eukaryotic.40S subunit.S15A
GRMZM2G083841	1489.31	5037.7	1.75812	0.00065	not assigned.unknown
GRMZM2G083847	10.9771	28.3587	1.36929	0.04595	not assigned.unknown
GRMZM2G083855	0	5.24471	inf	0.0048	not assigned.unknown
GRMZM2G083932	0	18.5469	inf	5e-05	not assigned.no ontology
GRMZM2G084327	0	5.02205	inf	0.00235	not assigned.unknown
GRMZM2G084609	0	7.809	inf	5e-05	signalling.phosphinositides.inositol-1,3,4-trisphosphate 5/6-kinase
GRMZM2G084739	56.655	178.514	1.65576	0.0165	protein.synthesis.ribosomal protein.eukaryotic.60S subunit.L9
GRMZM2G084757	15.9684	41.1515	1.36573	0.016	protein.synthesis.ribosomal protein.eukaryotic.60S subunit.L15
GRMZM2G084868	53.9045	119.325	1.14642	0.0468	protein.synthesis.ribosomal protein.eukaryotic.40S subunit.S25
GRMZM2G084958	210.337	492.842	1.22842	0.00275	tetrapyrrole synthesis.protochlorophyllide reductase
GRMZM2G085646	471.017	1042.06	1.14559	0.0042	PS.lightreaction.photosystem I.PSI polypeptide subunits
GRMZM2G085909	4.33014	17.6029	2.02333	0.037	protein.folding
GRMZM2G086136	0	3.87004	inf	0.00065	cell.vesicle transport
GRMZM2G086876	17.9272	48.4031	1.43295	0.01735	RNA.regulation of transcription.putative transcription regulator
GRMZM2G086906	71.1063	194.362	1.4507	0.00965	protein.synthesis.ribosomal protein.eukaryotic.40S subunit.S17
GRMZM2G087435	33.8907	82.6942	1.2869	0.03785	PS.lightreaction.photosystem II.PSII polypeptide subunits
GRMZM2G088243	0	4.12537	inf	0.01945	not assigned.unknown
GRMZM2G088349	0	2.59939	inf	0.00125	not assigned.unknown
GRMZM2G088727	3.10778	11.352	1.86899	0.0259	cell.vesicle transport
GRMZM2G088880	15.8954	73.8464	2.21592	0.02025	protein.synthesis.ribosomal protein.eukaryotic.60S subunit.L37A
GRMZM2G089106	0	16.1384	inf	0.00125	not assigned.unknown
GRMZM2G089136	409.02	1039.44	1.34557	0.00185	PS.calvin cycle.phosphoglycerate kinase
GRMZM2G089397	0	7.42572	inf	0.00125	not assigned.unknown
GRMZM2G089491	13.7477	63.445	2.20631	0.0276	protein.targeting.secretory pathway.unspecified
GRMZM2G089528	8.98654	25.9516	1.52999	0.0498	misc.cytochrome P450
GRMZM2G089549	0	22.6322	inf	5e-05	not assigned.unknown
GRMZM2G089655	0	5.32437	inf	5e-05	not assigned.unknown
GRMZM2G089812	58.5132	309.44	2.40283	0.00145	RNA.regulation of transcription.CCAAT box binding factor family, HAP5
GRMZM2G090245	0	56.5013	inf	5e-05	stress.abiotic.unspecified
GRMZM2G090271	36.5784	159.784	2.12706	0.00025	RNA.RNA binding
GRMZM2G090422	93.597	223.142	1.25343	0.00635	protein.synthesis.ribosomal protein.eukaryotic.60S subunit.L13A
GRMZM2G090432	7.15229	32.4863	2.18335	0.016	misc.cytochrome P450
GRMZM2G090568	64.5116	197.973	1.61767	0.00055	redox.dismutases and catalases
GRMZM2G090626	0	18.2755	inf	0.02765	not assigned.unknown
GRMZM2G090744	0	4.13562	inf	0.00025	not assigned.unknown
GRMZM2G090865	11.2911	87.9752	2.96192	0.0302	not assigned.unknown
GRMZM2G091811	14.5219	34.2462	1.23771	0.0233	stress.abiotic.heat
GRMZM2G091825	25.5385	71.8584	1.49248	0.0416	not assigned.unknown
GRMZM2G092427	338.142	1123.48	1.73228	0.0001	PS.lightreaction.photosystem II.LHC-II
GRMZM2G092632	93.6364	239.988	1.35782	0.0005	protein.degradation.serine protease
GRMZM2G092663	10.3914	41.6879	2.00424	0.0348	protein.synthesis.ribosomal protein.eukaryotic.40S subunit.S2
GRMZM2G092925	0	3.8695	inf	0.0022	hormone metabolism.abscisic acid.induced-regulated-responsive-activated
GRMZM2G093325	81.6777	327.929	2.00537	5e-05	not assigned.unknown
GRMZM2G093574	17.555	98.0666	2.48188	0.00145	protein.synthesis.ribosomal protein.eukaryotic.40S subunit.S21
GRMZM2G093736	0	6.93276	inf	5e-05	protein.postranslational modification
GRMZM2G094017	21.2663	50.8961	1.25899	0.03975	secondary metabolism.phenylpropanoids
GRMZM2G094051	54.4889	250.725	2.20207	5e-05	protein.synthesis.ribosomal protein.eukaryotic.60S subunit.L7
GRMZM2G094165	278.399	578.751	1.05579	0.01355	TCA / org transformation.carbonic anhydrases
GRMZM2G094224	375.303	1075.62	1.51904	0.00145	PS.lightreaction.photosystem I.PSI polypeptide subunits
GRMZM2G095082	150.556	318.62	1.08153	0.006	not assigned.no ontology.hydroxyproline rich proteins
GRMZM2G095851	0	4.94405	inf	5e-05	protein.synthesis.elongation
GRMZM2G095968	8.24445	47.2442	2.51864	0.0442	cell wall.modification
GRMZM2G096123	24.0799	146.517	2.60517	0.00125	not assigned.unknown
GRMZM2G096153	36.1884	100.857	1.47871	0.00845	misc.glutathione S transferases
GRMZM2G096680	0	4.95593	inf	0.0049	not assigned.unknown
GRMZM2G096695	260.303	531.792	1.03067	0.02765	not assigned.unknown
GRMZM2G096705	13.3538	35.5143	1.41115	0.01395	RNA.regulation of transcription.unclassified
GRMZM2G097297	56.2649	121.603	1.11187	0.048	misc.O-methyl transferases
GRMZM2G097313	0	7.86558	inf	5e-05	signalling.receptor kinases.proline extensin like
GRMZM2G098520	844.214	2439.23	1.53074	0.00295	PS.calvin cycle.rubisco small subunit
GRMZM2G098596	0	5.79498	inf	0.0233	lipid metabolism.FA synthesis and FA elongation.long chain fatty acid CoA ligase
GRMZM2G099049	29.8159	103.691	1.79813	0.04155	not assigned.unknown
GRMZM2G099413	0	3.55301	inf	0.0048	not assigned.unknown
GRMZM2G099981	4.32397	27.707	2.67982	0.03005	not assigned.no ontology
GRMZM2G099989	4.16528	49.5039	3.57106	0.0191	not assigned.unknown
GRMZM2G100114	0	3.8104	inf	0.0015	protein.postranslational modification
GRMZM2G100225	74.6894	181.429	1.28043	0.0061	protein.synthesis.ribosomal protein.eukaryotic.60S subunit.L7
GRMZM2G100462	10.5163	47.7481	2.18281	0.0241	protein.synthesis.ribosomal protein.eukaryotic.40S subunit.S14
GRMZM2G100467	49.3916	110.854	1.16633	0.04605	not assigned.unknown
GRMZM2G100484	3.3872	12.8506	1.92368	0.0465	transport.misc
GRMZM2G100505	0	2.10059	inf	0.0018	signalling.G-proteins
GRMZM2G100754	16.1901	59.8573	1.88641	0.0306	misc.O-methyl transferases
GRMZM2G100920	6.71352	19.2541	1.52002	0.0385	not assigned.unknown
GRMZM2G100976	20.4196	66.2852	1.69873	0.03105	protein.assembly and cofactor ligation
GRMZM2G101004	42.6231	86.0553	1.01363	0.04465	tetrapyrrole synthesis.heme oxygenase
GRMZM2G101413	2.35544	18.7509	2.99289	0.048	protein.targeting.secretory pathway.ER
GRMZM2G102346	8.4632	24.4955	1.53324	0.01925	not assigned.unknown
GRMZM2G102779	14.9243	34.2584	1.1988	0.03965	protein.synthesis.initiation
GRMZM2G102838	84.4388	200.314	1.24629	0.00345	protein.assembly and cofactor ligation
GRMZM2G102860	0	4.75528	inf	0.01035	not assigned.unknown
GRMZM2G102985	0	4.44387	inf	0.00395	not assigned.unknown
GRMZM2G103755	10.6261	60.1249	2.50035	0.02965	protein.degradation.ubiquitin.E3.RING
GRMZM2G103843	18.6728	37.881	1.02054	0.0259	major CHO metabolism.degradation.sucrose.fructokinase
GRMZM2G103900	27.5643	94.0065	1.76996	0.00695	not assigned.unknown
GRMZM2G104246	0	3.48773	inf	0.0002	RNA.regulation of transcription.CPP(Zn),CPP1-related transcription factor family
GRMZM2G104260	0	13.0137	inf	0.00235	hormone metabolism.ethylene.signal transduction
GRMZM2G104489	0	10.7079	inf	0.00055	not assigned.unknown
GRMZM2G104549	0	9.48196	inf	0.0031	PS.lightreaction.photosystem II.LHC-II
GRMZM2G104639	0	20.3445	inf	0.0005	not assigned.no ontology
GRMZM2G105004	8.13342	18.7485	1.20484	0.03905	development.unspecified
GRMZM2G105571	72.1612	146.842	1.02497	0.0151	transport.metabolite transporters at the mitochondrial membrane
GRMZM2G105644	168.946	499.704	1.56451	0.00025	secondary metabolism.isoprenoids.non-mevalonate pathway
GRMZM2G105827	19.6162	69.5103	1.82518	0.0006	not assigned.no ontology.pentatricopeptide (PPR) repeat-containing protein
GRMZM2G105901	0	6.58453	inf	5e-05	not assigned.unknown
GRMZM2G105982	0	3.78337	inf	0.04045	not assigned.unknown
GRMZM2G106061	279.922	663.816	1.24576	0.0023	protein.synthesis.elongation
GRMZM2G106164	19.3799	93.6713	2.27305	0.003	not assigned.unknown
GRMZM2G106276	0	6.36817	inf	0.0011	RNA.regulation of transcription.HB,Homeobox transcription factor family
GRMZM2G106673	14.4508	75.355	2.38255	0.00045	RNA.regulation of transcription.C2C2(Zn) GATA transcription factor family
GRMZM2G106903	4.60262	21.3568	2.21417	0.0024	signalling.G-proteins
GRMZM2G106928	56.0481	289.917	2.37091	5e-05	redox.dismutases and catalases
GRMZM2G107562	26.3103	210.165	2.99782	0.00165	misc.plastocyanin-like
GRMZM2G107945	29.6229	78.3049	1.40239	0.01145	protein.degradation.ubiquitin.E3.SCF.FBOX
GRMZM2G108228	44.0765	88.322	1.00277	0.02395	cell.organisation
GRMZM2G108285	54.8146	122.038	1.1547	0.02545	secondary metabolism.isoprenoids.mevalonate pathway.isopentenyl pyrophosphate:dimethyllallyl pyrophosphate isomerase
GRMZM2G108643	189.023	498.473	1.39895	0.00075	protein.synthesis.ribosomal protein.prokaryotic.chloroplast.50S subunit.L17
GRMZM2G109229	0	10.4324	inf	5e-05	not assigned.unknown
GRMZM2G109448	3.12033	63.8534	4.35499	0.0034	DNA.synthesis/chromatin structure.histone
GRMZM2G109830	15.0768	33.7459	1.16238	0.03555	signalling.receptor kinases.leucine rich repeat XI
GRMZM2G109959	0	9.27373	inf	0.00105	not assigned.unknown
GRMZM2G110023	18.3299	54.1234	1.56206	0.02755	protein.targeting.unknown
GRMZM2G110044	0	2.17589	inf	0.0008	not assigned.unknown
GRMZM2G110277	64.2367	177.144	1.46345	0.00585	PS.lightreaction.NADH DH
GRMZM2G110286	0	28.1286	inf	5e-05	redox.glutaredoxins
GRMZM2G110294	22.4021	92.926	2.05245	0.0216	not assigned.unknown
GRMZM2G110328	94.8674	210.689	1.15113	0.012	protein.synthesis.ribosomal protein.eukaryotic.60S subunit.L24
GRMZM2G110509	56.7298	167.101	1.55854	0.00055	protein.synthesis.elongation
GRMZM2G110908	38.6617	94.69	1.29231	0.015	protein.postranslational modification
GRMZM2G111117	0	3.19231	inf	0.00455	RNA.regulation of transcription.MYB domain transcription factor family
GRMZM2G111172	12.6359	88.9844	2.81603	0.00275	protein.synthesis.ribosomal protein.eukaryotic.40S subunit.S15
GRMZM2G111760	0	4.68952	inf	5e-05	RNA.regulation of transcription.Trihelix, Triple-Helix transcription factor family
GRMZM2G112165	68.1711	153.086	1.16711	0.00355	stress.abiotic.heat
GRMZM2G112244	0	18.7435	inf	5e-05	not assigned.unknown
GRMZM2G112530	20.1282	54.9662	1.44933	0.0449	hormone metabolism.auxin.induced-regulated-responsive-activated
GRMZM2G112656	10.4082	46.4528	2.15805	0.0404	not assigned.unknown
GRMZM2G113033	2100.38	4355.33	1.05213	0.0269	PS.calvin cycle.rubisco small subunit
GRMZM2G113181	17.9545	49.2572	1.45599	0.0492	RNA.regulation of transcription.unclassified
GRMZM2G113205	57.3358	216.346	1.91583	0.00105	not assigned.unknown
GRMZM2G113349	324.801	858.199	1.40176	0.0006	PS.lightreaction.photosystem II.PSII polypeptide subunits
GRMZM2G113421	8.90546	24.454	1.45731	0.01725	signalling.receptor kinases.S-locus glycoprotein like
GRMZM2G113583	0	15.7497	inf	0.0015	not assigned.unknown
GRMZM2G113720	66.7971	164.789	1.30276	0.0035	protein.synthesis.ribosomal protein.eukaryotic.60S subunit.L18A
GRMZM2G114098	4.49449	18.9496	2.07594	0.03205	misc.oxygenases
GRMZM2G114137	5.63159	43.4984	2.94935	0.01445	RNA.regulation of transcription.C2C2(Zn) CO-like, Constans-like zinc finger family
GRMZM2G114399	35.8682	77.9439	1.11973	0.04035	PS.lightreaction.photosystem II.PSII polypeptide subunits
GRMZM2G114469	37.1666	74.6185	1.00553	0.0396	not assigned.unknown
GRMZM2G114924	0	3.28804	inf	0.0448	not assigned.unknown
GRMZM2G115960	19.5267	39.8892	1.03055	0.03595	not assigned.unknown
GRMZM2G116258	134.821	326.334	1.2753	0.00165	tetrapyrrole synthesis.GSA
GRMZM2G116506	0	5.27689	inf	0.0035	development.unspecified
GRMZM2G116671	0	4.24474	inf	0.01315	not assigned.unknown
GRMZM2G116803	12.3457	49.3479	1.99898	0.00285	not assigned.unknown
GRMZM2G116981	0	16.1698	inf	0.00175	not assigned.unknown
GRMZM2G117412	92.2273	221.374	1.26322	0.01555	PS.lightreaction.photosystem II.LHC-II
GRMZM2G118005	85.3834	220.391	1.36804	0.04755	protein.synthesis.ribosomal protein.prokaryotic.chloroplast.30S subunit.S6
GRMZM2G118062	34.1438	79.5295	1.21987	0.0393	protein.aa activation.lysine-tRNA ligase
GRMZM2G118082	11.287	26.9488	1.25556	0.01925	not assigned.unknown
GRMZM2G118241	11.0855	79.7584	2.84696	0.0002	protein.degradation.serine protease
GRMZM2G118597	31.4089	65.1477	1.05254	0.03975	not assigned.no ontology
GRMZM2G118992	0	24.0935	inf	0.0048	not assigned.unknown
GRMZM2G119071	12.0544	44.7493	1.89231	0.0271	DNA.synthesis/chromatin structure.histone
GRMZM2G119322	0	11.0058	inf	5e-05	not assigned.unknown
GRMZM2G119471	145.556	528.445	1.86018	0.0002	protein.synthesis.ribosomal protein.prokaryotic.chloroplast.50S subunit.L5
GRMZM2G119906	39.7534	97.5156	1.29455	0.0496	not assigned.unknown
GRMZM2G119999	0	5.2256	inf	5e-05	RNA.regulation of transcription.HB,Homeobox transcription factor family
GRMZM2G120136	15.8295	32.2571	1.027	0.03965	not assigned.unknown
GRMZM2G120619	198.028	430.236	1.11942	0.00745	PS.lightreaction.photosystem II.LHC-II
GRMZM2G120652	84.7762	197.587	1.22076	0.01115	Co-factor and vitamine metabolism
GRMZM2G121075	85.905	194.34	1.17777	0.0385	protein.synthesis.ribosomal protein.eukaryotic.60S subunit.L12
GRMZM2G121128	37.7842	84.3256	1.15819	0.01225	minor CHO metabolism.others
GRMZM2G121210	1.30094	10.2059	2.97178	0.02795	DNA.synthesis/chromatin structure
GRMZM2G121360	19.0526	61.8113	1.69788	0.0118	not assigned.unknown
GRMZM2G121878	620.967	1601.45	1.36679	0.00265	TCA / org transformation.carbonic anhydrases
GRMZM2G121957	0	4.68774	inf	0.0004	not assigned.unknown
GRMZM2G122116	29.3579	61.6054	1.06931	0.01915	not assigned.no ontology.pentatricopeptide (PPR) repeat-containing protein
GRMZM2G122126	0	4.56859	inf	5e-05	OPP.oxidative PP.6-phosphogluconolactonase
GRMZM2G122231	35.9196	97.6112	1.44227	0.0121	minor CHO metabolism.trehalose.potential TPS/TPP
GRMZM2G122324	135.013	337.054	1.31988	0.00175	lipid metabolism.FA synthesis and FA elongation.ACP protein
GRMZM2G122431	15.2121	51.6968	1.76486	0.01205	cell wall.cellulose synthesis.cellulose synthase
GRMZM2G122447	16.1351	57.7124	1.83868	0.00525	not assigned.unknown
GRMZM2G122584	90.6088	250.424	1.46665	0.02225	not assigned.unknown
GRMZM2G122715	94.0135	189.692	1.01272	0.0253	not assigned.unknown
GRMZM2G123842	0	10.5634	inf	0.00015	not assigned.unknown
GRMZM2G123896	911.156	2118.47	1.21725	0.00565	not assigned.unknown
GRMZM2G124143	9.80321	64.5665	2.71946	0.00765	protein.synthesis.ribosomal protein.eukaryotic.40S subunit.S28
GRMZM2G124276	0	3.11552	inf	0.00135	lipid metabolism.'exotics' (steroids, squalene etc).sphingolipids
GRMZM2G124409	0	4.09755	inf	0.00135	not assigned.unknown
GRMZM2G124441	24.8027	68.2312	1.45993	0.00385	protein.degradation.ubiquitin.E3.RING
GRMZM2G125271	105.27	236.679	1.16883	0.00525	protein.synthesis.ribosomal protein.eukaryotic.40S subunit.S4
GRMZM2G125300	20.9934	70.2167	1.74188	0.0202	protein.synthesis.ribosomal protein.eukaryotic.40S subunit.S21
GRMZM2G126397	33.0424	110.393	1.74026	0.0358	lipid metabolism.lipid transfer proteins etc
GRMZM2G126580	38.502	116.526	1.59765	0.0452	protein.synthesis.ribosomal protein.prokaryotic.unknown organellar.50S subunit.L18
GRMZM2G126900	18.3414	54.8847	1.5813	0.0432	minor CHO metabolism.myo-inositol.myo inositol oxygenases
GRMZM2G126928	47.1799	111.121	1.23588	0.03495	protein.synthesis.ribosomal protein.eukaryotic.60S subunit.L18A
GRMZM2G127035	0	3.27074	inf	0.0361	not assigned.unknown
GRMZM2G127418	0	5.02932	inf	5e-05	secondary metabolism.phenylpropanoids
GRMZM2G127421	7.07685	34.9871	2.30565	0.02665	tetrapyrrole synthesis.unspecified
GRMZM2G128928	0	7.82197	inf	0.0068	not assigned.unknown
GRMZM2G129209	82.3267	216.601	1.39561	0.00135	lipid metabolism.FA desaturation.omega 3 desaturase
GRMZM2G129246	137.002	398.619	1.54081	0.00015	PS.photorespiration.glycolate oxydase
GRMZM2G129954	8.73797	61.3076	2.8107	0.0027	RNA.regulation of transcription.ARR
GRMZM2G130016	0	2.9552	inf	0.0004	not assigned.unknown
GRMZM2G130053	28.7027	70.7783	1.30212	0.0275	protein.degradation.cysteine protease
GRMZM2G130079	7.05301	89.6363	3.66777	0.0227	DNA.synthesis/chromatin structure.histone.core.H3
GRMZM2G130348	11.3086	26.822	1.246	0.04445	protein.degradation.ubiquitin.E3.SCF.FBOX
GRMZM2G130358	262.389	650.273	1.30934	0.0013	protein.synthesis.ribosomal protein.prokaryotic.chloroplast.50S subunit.L31
GRMZM2G130640	0	6.63995	inf	0.00125	not assigned.unknown
GRMZM2G130686	0	2.67889	inf	0.0017	stress.biotic
GRMZM2G130904	0	2.74653	inf	0.0048	misc.peroxidases
GRMZM2G131087	35.5317	215.138	2.59808	0.0021	development.unspecified
GRMZM2G131266	0	8.44526	inf	5e-05	RNA.regulation of transcription.AP2/EREBP, APETALA2/Ethylene-responsive element binding protein family
GRMZM2G131280	6.8479	45.7906	2.74132	0.01325	RNA.regulation of transcription.unclassified
GRMZM2G131575	26.8976	86.658	1.68786	0.0104	not assigned.unknown
GRMZM2G132121	28.8698	87.9749	1.60753	0.00775	not assigned.unknown
GRMZM2G132547	5.62874	19.3361	1.78041	0.0238	nucleotide metabolism.synthesis.pyrimidine.CTP synthetase
GRMZM2G132929	34.7338	117.871	1.7628	0.00765	protein.synthesis.ribosomal protein.eukaryotic.40S subunit.S12
GRMZM2G133121	4.89686	14.2121	1.53719	0.04505	nucleotide metabolism.synthesis.purine.AIR carboxylase
GRMZM2G133844	210.489	496.905	1.23923	0.00315	PS.lightreaction.NADH DH
GRMZM2G133926	9.24145	22.8859	1.30827	0.0425	misc.gluco-, galacto- and mannosidases
GRMZM2G134149	7.98305	48.0834	2.59053	0.01135	nucleotide metabolism.degradation.pyrimidine.uridine nucleosidase
GRMZM2G134182	10.2408	55.076	2.42709	0.0454	protein.targeting.nucleus
GRMZM2G134264	210.05	528.995	1.33252	0.0009	not assigned.unknown
GRMZM2G134398	31.4063	83.2184	1.40585	0.0067	development.unspecified
GRMZM2G134756	14.7573	37.5866	1.34879	0.0293	protein.aa activation.tyrosine-tRNA ligase
GRMZM2G134980	123.587	274.846	1.15309	0.01085	stress.abiotic.heat
GRMZM2G136072	0	5.97824	inf	5e-05	PS.photorespiration.hydroxypyruvate reductase
GRMZM2G136106	32.1072	66.2961	1.04603	0.04465	cell wall.pectin*esterases.PME
GRMZM2G136283	11.0667	27.4816	1.31224	0.02845	nucleotide metabolism.synthesis.purine.GMP synthetase
GRMZM2G136389	13.5415	39.6709	1.55069	0.0189	not assigned.unknown
GRMZM2G136624	1.2668	16.8625	3.73456	0.0106	not assigned.no ontology
GRMZM2G136887	4.53252	18.0405	1.99285	0.0309	RNA.regulation of transcription.MYB-related transcription factor family
GRMZM2G137151	70.2748	194.995	1.47236	0.0009	secondary metabolism.isoprenoids.non-mevalonate pathway.DXS
GRMZM2G137326	0	6.60376	inf	0.0033	not assigned.unknown
GRMZM2G137535	5.56228	84.0934	3.91824	0.0019	misc.beta 1,3 glucan hydrolases.glucan endo-1,3-beta-glucosidase
GRMZM2G137868	72.5064	224.04	1.62758	0.0004	PS.photorespiration.aminotransferases peroxisomal
GRMZM2G137964	72.6701	395.97	2.44596	5e-05	not assigned.unknown
GRMZM2G138029	0	3.5657	inf	0.00605	not assigned.unknown
GRMZM2G138258	431.471	1088.94	1.33559	0.00275	not assigned.unknown
GRMZM2G138419	19.4592	44.4353	1.19126	0.0293	stress.abiotic
GRMZM2G138527	84.0729	170.972	1.02404	0.0424	not assigned.unknown
GRMZM2G138949	0	3.0336	inf	0.00605	not assigned.unknown
GRMZM2G139193	0	8.89309	inf	0.00015	misc.plastocyanin-like
GRMZM2G139328	0	3.62285	inf	0.0015	not assigned.unknown
GRMZM2G139349	71.4331	225.151	1.65623	0.00255	protein.synthesis.ribosomal protein.eukaryotic.40S subunit.S25
GRMZM2G139574	3.93121	18.999	2.27288	0.04595	not assigned.unknown
GRMZM2G140116	63.9057	222.3	1.79849	0.0014	protein.synthesis.ribosomal protein.eukaryotic.60S subunit.L14
GRMZM2G140355	0	22.5214	inf	0.00055	RNA.regulation of transcription.bZIP transcription factor family
GRMZM2G140991	0	3.7467	inf	0.01035	not assigned.no ontology
GRMZM2G141353	0	47.6272	inf	5e-05	not assigned.unknown
GRMZM2G141411	9.60371	38.0258	1.98531	0.0184	not assigned.no ontology
GRMZM2G141707	36.5439	90.8558	1.31395	0.01605	redox.thioredoxin
GRMZM2G142802	8.34949	195.107	4.54644	0.00755	hormone metabolism.auxin.induced-regulated-responsive-activated
GRMZM2G143780	50.9899	162.876	1.67549	0.01705	DNA.synthesis/chromatin structure.histone.core.H4
GRMZM2G144273	12.6578	31.8673	1.33205	0.0323	secondary metabolism.isoprenoids.carotenoids
GRMZM2G144483	12.367	78.4861	2.66594	0.006	not assigned.unknown
GRMZM2G144638	0	9.37223	inf	5e-05	not assigned.unknown
GRMZM2G144742	22.687	54.1078	1.25397	0.0479	not assigned.unknown
GRMZM2G144782	40.529	105.376	1.37852	0.0132	protein.degradation.ubiquitin.E3.RING
GRMZM2G144995	16.2229	51.7697	1.67407	0.00355	RNA.regulation of transcription.putative transcription regulator
GRMZM2G145085	0	3.07017	inf	5e-05	RNA.transcription
GRMZM2G145562	0	23.5386	inf	5e-05	RNA.RNA binding
GRMZM2G145583	0	11.6726	inf	0.0001	not assigned.unknown
GRMZM2G145632	8.27666	75.1684	3.18301	0.0013	not assigned.unknown
GRMZM2G145962	99.3939	612.457	2.62338	5e-05	not assigned.unknown
GRMZM2G146173	52.4503	107.268	1.0322	0.04415	not assigned.unknown
GRMZM2G146246	134.248	345.107	1.36215	0.00145
GRMZM2G146599	9.49091	55.1616	2.53905	0.0464	not assigned.unknown
GRMZM2G146948	0	9.14365	inf	0.0002	signalling.calcium
GRMZM2G147452	6.68304	30.4977	2.19012	0.03535	not assigned.no ontology
GRMZM2G147791	74.239	192.034	1.37111	0.01145	not assigned.unknown
GRMZM2G147804	0	5.34154	inf	5e-05	not assigned.unknown
GRMZM2G148090	44.8481	166.279	1.89049	0.0002	RNA.regulation of transcription.unclassified
GRMZM2G148147	43.3437	124.289	1.51981	0.0441	not assigned.unknown
GRMZM2G148621	0	7.66138	inf	0.0019	not assigned.unknown
GRMZM2G148807	3.85084	12.347	1.68091	0.0405	signalling.in sugar and nutrient physiology
GRMZM2G148831	0	5.24197	inf	0.00015	not assigned.unknown
GRMZM2G149201	5.64517	18.5691	1.71781	0.0426	cell wall.cell wall proteins.LRR
GRMZM2G149326	2.8951	26.6508	3.20249	0.0044	not assigned.unknown
GRMZM2G149335	0	7.39986	inf	0.003	not assigned.unknown
GRMZM2G149481	0	5.46442	inf	0.0001	transport.amino acids
GRMZM2G149535	6.71957	25.1093	1.90178	0.03	nucleotide metabolism.phosphotransfer and pyrophosphatases.uridylate kinase
GRMZM2G149580	25.6958	89.5395	1.80099	0.0083	lipid metabolism.FA synthesis and FA elongation.ACP protein
GRMZM2G149649	58.0474	200.984	1.79178	0.0028	protein.synthesis.ribosomal protein.eukaryotic.60S subunit.L12
GRMZM2G149739	0	13.4019	inf	0.00055	not assigned.unknown
GRMZM2G149768	92.7825	200.504	1.11171	0.005	protein.synthesis.elongation
GRMZM2G150190	59.3829	143.125	1.26916	0.0078	not assigned.unknown
GRMZM2G151193	114.578	232.462	1.02067	0.00855	protein.synthesis.elongation
GRMZM2G151252	69.0819	152.75	1.1448	0.0114	protein.synthesis.ribosomal protein.eukaryotic.40S subunit.S24
GRMZM2G151365	0	27.0557	inf	5e-05	not assigned.unknown
GRMZM2G151738	8.275	28.7829	1.79838	0.03705	cell wall.cell wall proteins.LRR
GRMZM2G151826	31.9444	118.242	1.88811	0.00515	DNA.synthesis/chromatin structure.histone
GRMZM2G152025	18.7842	49.9978	1.41234	0.0142	transport.misc
GRMZM2G152328	18.1949	53.8184	1.56457	0.01235	cell.organisation
GRMZM2G152360	0	7.80551	inf	5e-05	cell.cycle
GRMZM2G152573	81.4427	181.159	1.1534	0.01505	protein.synthesis.ribosomal protein.eukaryotic.60S subunit.L34
GRMZM2G153103	26.9741	102.171	1.92133	0.00415	not assigned.unknown
GRMZM2G153378	0	3.92516	inf	0.0024	not assigned.unknown
GRMZM2G153450	22.9218	54.498	1.24948	0.0348	RNA.processing.splicing
GRMZM2G153476	171.258	385.553	1.17076	0.0048	protein.synthesis.ribosomal protein.prokaryotic.chloroplast.30S subunit.S13
GRMZM2G154078	0	15.4089	inf	5e-05	not assigned.unknown
GRMZM2G154317	0	21.322	inf	0.00045	not assigned.unknown
GRMZM2G154320	0	19.154	inf	5e-05	RNA.regulation of transcription.AS2,Lateral Organ Boundaries Gene Family
GRMZM2G154509	23.6643	63.4565	1.42305	0.00845	not assigned.unknown
GRMZM2G154549	25.5612	60.7352	1.24858	0.01955	not assigned.unknown
GRMZM2G154725	8.07187	35.3814	2.13202	0.03555	not assigned.unknown
GRMZM2G154789	58.6446	475.358	3.01894	5e-05	not assigned.unknown
GRMZM2G155111	15.9758	34.2749	1.10127	0.0173	signalling.calcium
GRMZM2G155216	530.975	1305.73	1.29814	0.0126	PS.lightreaction.photosystem II.LHC-II
GRMZM2G155242	2.44956	19.1999	2.97051	0.01945	minor CHO metabolism.myo-inositol.InsP Synthases
GRMZM2G155321	20.4205	53.2401	1.38249	0.0068	not assigned.unknown
GRMZM2G155370	10.5252	57.0908	2.43941	0.0012	RNA.regulation of transcription.C2C2(Zn) CO-like, Constans-like zinc finger family
GRMZM2G155662	44.1732	94.9334	1.10374	0.02645	RNA.regulation of transcription.putative transcription regulator
GRMZM2G155931	99.5842	285.267	1.51832	0.00085	protein.synthesis.ribosomal protein.eukaryotic.60S subunit.L32
GRMZM2G155962	24.1556	71.1662	1.55883	0.01045	not assigned.unknown
GRMZM2G156296	8.78029	43.0766	2.29456	0.0255	secondary metabolism.phenylpropanoids
GRMZM2G156351	2.82234	14.5432	2.36538	0.0162	stress.biotic.PR-proteins
GRMZM2G156372	0	2.71844	inf	5e-05	not assigned.unknown
GRMZM2G156392	0	6.38841	inf	0.0015	not assigned.unknown
GRMZM2G156673	95.5797	334.719	1.80817	5e-05	protein.synthesis.ribosomal protein.eukaryotic.40S subunit.S5
GRMZM2G156748	19.0924	38.6107	1.016	0.04115	secondary metabolism.isoprenoids.terpenoids
GRMZM2G157296	14.1304	43.5142	1.62269	0.0147	not assigned.unknown
GRMZM2G157616	0	3.18205	inf	5e-05	cell.organisation
GRMZM2G157727	10.7891	31.5332	1.5473	0.00265	signalling.light
GRMZM2G157953	23.9025	88.606	1.89024	0.0078	not assigned.unknown
GRMZM2G158034	44.7916	132.097	1.56029	0.00345	protein.synthesis.ribosomal protein.eukaryotic.40S subunit.S13
GRMZM2G158147	39.2536	86.6482	1.14235	0.01285	S-assimilation.ATPS
GRMZM2G158163	0	10.7313	inf	0.00115	not assigned.unknown
GRMZM2G158205	69.204	143.07	1.04779	0.0384	misc.GDSL-motif lipase
GRMZM2G158462	45.5767	142.742	1.64704	0.00135	RNA.RNA binding
GRMZM2G158568	83.4211	235.179	1.49527	0.00085	protein.synthesis.ribosomal protein.eukaryotic.60S subunit.L31
GRMZM2G159032	40.2084	96.1408	1.25765	0.0055	RNA.regulation of transcription.HDA
GRMZM2G159285	16.1464	78.1463	2.27496	0.0022	RNA.regulation of transcription.Aux/IAA family
GRMZM2G159456	0	6.41323	inf	5e-05	not assigned.unknown
GRMZM2G159592	0	11.2096	inf	5e-05	RNA.regulation of transcription.AP2/EREBP, APETALA2/Ethylene-responsive element binding protein family
GRMZM2G160005	4.91071	16.0574	1.70924	0.01125	RNA.regulation of transcription.ARF, Auxin Response Factor family
GRMZM2G160351	49.3756	116.769	1.24179	0.02975	protein.synthesis.ribosomal protein.eukaryotic.60S subunit.L36A
GRMZM2G160408	0	11.5871	inf	0.0001	not assigned.unknown
GRMZM2G160927	22.9961	46.4191	1.01333	0.0225	not assigned.unknown
GRMZM2G161313	0	6.56637	inf	0.0033	not assigned.unknown
GRMZM2G161668	12.066	46.9782	1.96105	0.01835	not assigned.unknown
GRMZM2G161673	54.8629	174.919	1.67279	0.0034	tetrapyrrole synthesis.magnesium protoporphyrin IX methyltransferase
GRMZM2G162200	558.825	1120.24	1.00334	0.02445	PS.calvin cycle.rubisco interacting
GRMZM2G162276	118.464	291.53	1.2992	0.0023	misc.protease inhibitor/seed storage/lipid transfer protein (LTP) family protein
GRMZM2G162336	0	5.48207	inf	0.00035	not assigned.unknown
GRMZM2G162369	56.0955	223.238	1.99262	0.0028	not assigned.unknown
GRMZM2G162505	0	5.07114	inf	0.0018	not assigned.unknown
GRMZM2G162749	15.4891	56.0988	1.85671	0.0074	RNA.regulation of transcription.C2C2(Zn) DOF zinc finger family
GRMZM2G163081	94.7173	313.094	1.72489	5e-05	protein.synthesis.ribosomal protein.eukaryotic.60S subunit.L5
GRMZM2G163542	0	8.40669	inf	5e-05	not assigned.unknown
GRMZM2G163561	42.3158	114.931	1.4415	0.0152	protein.synthesis.ribosomal protein.eukaryotic.40S subunit.S23
GRMZM2G163905	30.4429	232.251	2.9315	0.01245	not assigned.unknown
GRMZM2G163988	236.362	582.614	1.30154	0.00245	protein.synthesis.ribosomal protein.prokaryotic.chloroplast.30S subunit.S20
GRMZM2G164020	45.6354	194.515	2.09166	0.0012	DNA.synthesis/chromatin structure.histone.H1
GRMZM2G164558	166.033	552.881	1.7355	0.0005	not assigned.unknown
GRMZM2G164696	5.93795	39.5853	2.73693	0.0356	cell.organisation
GRMZM2G164781	6.94907	27.7313	1.99662	0.04955	not assigned.unknown
GRMZM2G164854	1.69121	6.87845	2.02403	0.0386	not assigned.no ontology
GRMZM2G165308	0	10.2274	inf	5e-05	not assigned.unknown
GRMZM2G165506	22.9194	119.462	2.38192	0.0219	stress.abiotic.unspecified
GRMZM2G165601	0	11.0475	inf	0.0051	not assigned.unknown
GRMZM2G165675	0	7.7595	inf	0.00015	not assigned.unknown
GRMZM2G165755	0.20497	3.46167	4.07798	0.00635	not assigned.unknown
GRMZM2G166407	2.48083	39.0122	3.97503	0.0477	not assigned.no ontology.pentatricopeptide (PPR) repeat-containing protein
GRMZM2G167018	5.85438	60.5891	3.37147	0.02665	development.unspecified
GRMZM2G167892	63.5977	141.323	1.15195	0.0205	not assigned.no ontology
GRMZM2G168149	58.0276	123.651	1.09146	0.0217	protein.synthesis.ribosomal protein.eukaryotic.40S subunit.S2
GRMZM2G168304	15.0341	92.8603	2.62682	0.0034	lipid metabolism.FA synthesis and FA elongation.beta ketoacyl CoA synthase
GRMZM2G168330	111.547	269.551	1.27291	0.0063	protein.synthesis.ribosomal protein.eukaryotic.60S subunit.L14
GRMZM2G168335	29.0167	97.2869	1.74536	0.00065	not assigned.unknown
GRMZM2G168382	7.28392	29.3832	2.0122	0.02435	misc.cytochrome P450
GRMZM2G168502	20.6554	70.7745	1.77671	0.00765	development.unspecified
GRMZM2G168590	18.2774	56.9793	1.64038	0.02165	not assigned.unknown
GRMZM2G169160	32.5185	86.5905	1.41295	0.0026	protein.aa activation.serine-tRNA ligase
GRMZM2G169220	14.4717	50.7574	1.81039	0.04415	not assigned.unknown
GRMZM2G169405	45.5605	99.2918	1.12389	0.0286	not assigned.unknown
GRMZM2G169597	0	10.0319	inf	0.00025	not assigned.unknown
GRMZM2G169669	0	3.57226	inf	5e-05	cell wall.cell wall proteins.LRR
GRMZM2G169994	0	7.42765	inf	5e-05	protein.degradation.ubiquitin.E3.RING
GRMZM2G170307	8.44942	35.5026	2.071	0.0394	stress.abiotic.heat
GRMZM2G170586	72.1163	162.579	1.17274	0.03505	not assigned.unknown
GRMZM2G170742	15.4225	243.549	3.9811	0.0003	not assigned.unknown
GRMZM2G171108	0	9.9853	inf	0.01315	not assigned.unknown
GRMZM2G171181	62.0852	253.558	2.02999	0.0003	protein.synthesis.ribosomal protein.eukaryotic.60S subunit.L23
GRMZM2G171426	120.301	253.782	1.07693	0.014	protein.synthesis.ribosomal protein.eukaryotic.40S subunit.S24
GRMZM2G171444	398.114	839.903	1.07704	0.00955	protein.synthesis.ribosomal protein.prokaryotic.chloroplast.50S subunit.L19
GRMZM2G171466	60.3161	185.33	1.61948	0.00215	protein.synthesis.elongation
GRMZM2G171565	0	3.12597	inf	0.0092	not assigned.unknown
GRMZM2G171994	4.29817	21.4276	2.31767	0.0386	not assigned.no ontology.pentatricopeptide (PPR) repeat-containing protein
GRMZM2G172297	0	6.31411	inf	0.00015	RNA.regulation of transcription.bHLH,Basic Helix-Loop-Helix family
GRMZM2G172834	13.4576	85.26	2.66345	0.0155	cell.organisation
GRMZM2G173674	0	8.65756	inf	5e-05	not assigned.unknown
GRMZM2G173732	0	4.0026	inf	0.002	not assigned.unknown
GRMZM2G173805	0	3.48049	inf	0.00575	not assigned.unknown
GRMZM2G174984	622.531	1360.16	1.12756	0.01615	PS.lightreaction.photosystem II.PSII polypeptide subunits
GRMZM2G175265	0	5.80935	inf	0.00595	RNA.regulation of transcription.MYB-related transcription factor family
GRMZM2G175288	0	1.81181	inf	5e-05	signalling.receptor kinases.S-locus glycoprotein like
GRMZM2G175423	38.1951	147.075	1.94509	0.00375	minor CHO metabolism.sugar alcohols
GRMZM2G175447	23.1647	86.0974	1.89404	0.03715	development.unspecified
GRMZM2G175562	1316.44	4478.14	1.76626	0.0007	PS.lightreaction.photosystem II.PSII polypeptide subunits
GRMZM2G176437	0	3.0681	inf	0.00025	not assigned.unknown
GRMZM2G176737	9.92719	32.0296	1.68995	0.039	not assigned.unknown
GRMZM2G177169	14.3869	58.8898	2.03326	0.00135	not assigned.no ontology.pentatricopeptide (PPR) repeat-containing protein
GRMZM2G177508	251.474	766.563	1.608	0.00025	not assigned.unknown
GRMZM2G177720	43.3027	147.799	1.7711	0.00175	protein.synthesis.ribosomal protein.eukaryotic.40S subunit.S15A
GRMZM2G178244	18.2837	69.4466	1.92534	0.01775	cell.vesicle transport
GRMZM2G178278	4.34061	17.3211	1.99656	0.04045	cell.vesicle transport
GRMZM2G178497	0	22.4007	inf	5e-05	not assigned.unknown
GRMZM2G178576	107.449	261.04	1.28061	0.00825	nucleotide metabolism.phosphotransfer and pyrophosphatases.nucleoside diphosphate kinase
GRMZM2G178797	8.95216	42.6416	2.25195	0.0038	signalling.unspecified
GRMZM2G179069	0	15.3545	inf	5e-05	RNA.regulation of transcription.C2C2(Zn) DOF zinc finger family
GRMZM2G179523	51.1285	126.28	1.30443	0.00275	protein.degradation.ubiquitin
GRMZM2G179703	16.3846	81.5781	2.31584	0.00385	not assigned.unknown
GRMZM2G179733	0	9.79281	inf	5e-05	secondary metabolism.isoprenoids
GRMZM2G180568	0	9.83261	inf	0.00105	RNA.regulation of transcription.TCP transcription factor family
GRMZM2G180724	11.6611	67.7389	2.53828	0.0069	protein.synthesis.ribosomal protein.eukaryotic.60S subunit.L15
GRMZM2G181258	269.095	741.491	1.46231	0.00085	redox.thioredoxin
GRMZM2G181371	76.5733	188.513	1.29975	0.0131	not assigned.unknown
GRMZM2G181546	89.1457	369.376	2.05085	0.00415	not assigned.unknown
GRMZM2G300784	0	2.42298	inf	0.00025	not assigned.unknown
GRMZM2G300788	0	7.54592	inf	0.00025	not assigned.unknown
GRMZM2G300916	0	17.279	inf	5e-05	not assigned.unknown
GRMZM2G305027	104.117	212.824	1.03146	0.0189	DNA.synthesis/chromatin structure.histone
GRMZM2G305046	25.1835	121.615	2.27177	0.0042	DNA.synthesis/chromatin structure.histone
GRMZM2G305154	21.7196	58.0132	1.41738	0.0349	protein.synthesis.ribosomal protein.eukaryotic.40S subunit.S29
GRMZM2G305856	56.3031	357.462	2.66651	5e-05	RNA.regulation of transcription.MYB domain transcription factor family
GRMZM2G306258	17.0115	83.2992	2.29179	0.0146	DNA.synthesis/chromatin structure.histone
GRMZM2G308944	144.068	304.14	1.07798	0.0259	PS.lightreaction.photosystem II.PSII polypeptide subunits
GRMZM2G309970	0	7.54309	inf	0.0002	not assigned.unknown
GRMZM2G310674	0	1.80569	inf	0.00025	DNA.unspecified
GRMZM2G313944	5.56148	17.7402	1.67348	0.02445	RNA.regulation of transcription.putative transcription regulator
GRMZM2G314679	11.232	32.1993	1.51941	0.0379	protein.targeting.secretory pathway.unspecified
GRMZM2G315767	0	9.0642	inf	0.0003	not assigned.no ontology
GRMZM2G316474	4.59143	38.9377	3.08415	0.02395	signalling.receptor kinases.misc
GRMZM2G317451	54.0537	136.425	1.33564	0.01385	not assigned.unknown
GRMZM2G318635	94.6382	194.253	1.03744	0.01465	not assigned.unknown
GRMZM2G319878	0	6.5426	inf	5e-05	not assigned.unknown
GRMZM2G322413	17.0508	61.4114	1.84866	0.0179	protein.synthesis.ribosomal protein.eukaryotic.60S subunit.L18
GRMZM2G323024	74.2412	241.776	1.70338	0.0001	tetrapyrrole synthesis.magnesium chelatase
GRMZM2G323413	0	3.07183	inf	0.00065	not assigned.unknown
GRMZM2G323844	3.38078	36.3083	3.42487	0.0153	lipid metabolism.lipid transfer proteins etc
GRMZM2G326066	29.1548	78.5586	1.43004	0.04255	protein.synthesis.ribosomal protein.eukaryotic.60S subunit.L27
GRMZM2G326235	22.8468	186.122	3.02619	0.00035	not assigned.unknown
GRMZM2G327564	63.3427	159.477	1.3321	0.02465	protein.synthesis.ribosomal protein.eukaryotic.60S subunit.L26
GRMZM2G328224	0	9.33574	inf	5e-05	misc.UDP glucosyl and glucoronyl transferases
GRMZM2G328785	4.918	18.8755	1.94037	0.0124	signalling.receptor kinases.misc
GRMZM2G329040	31.8391	72.3869	1.18493	0.01975	not assigned.no ontology
GRMZM2G329047	526.117	1341.46	1.35035	0.0013	PS.lightreaction.photosystem I.PSI polypeptide subunits
GRMZM2G331770	0	3.8419	inf	0.01315	not assigned.unknown
GRMZM2G333029	0	3.72314	inf	0.0001	not assigned.unknown
GRMZM2G334592	0	5.2552	inf	5e-05	signalling.receptor kinases.misc
GRMZM2G335046	0	8.21255	inf	0.0068	protein.postranslational modification.kinase.receptor like cytoplasmatic kinase VII
GRMZM2G335146	4.40646	21.5521	2.29014	0.04905	not assigned.unknown
GRMZM2G336815	31.656	66.7583	1.07647	0.02355	protein.degradation.ubiquitin.proteasom
GRMZM2G336908	50.7538	182.522	1.84648	5e-05	Co-factor and vitamine metabolism.riboflavin.GTP cyclohydrolase II
GRMZM2G337113	1266.47	3303.22	1.38306	0.00445	PS.calvin cycle.GAP
GRMZM2G337191	10.2341	66.9625	2.70996	0.0454	not assigned.unknown
GRMZM2G337242	21.9969	98.6685	2.16529	5e-05	misc.gluco-, galacto- and mannosidases.alpha-mannosidase
GRMZM2G339699	17.0158	45.9957	1.43463	0.03895	nucleotide metabolism.synthesis.purine.amidophosphoribosyltransferase
GRMZM2G341621	31.6569	111.827	1.82068	5e-05	not assigned.no ontology.pentatricopeptide (PPR) repeat-containing protein
GRMZM2G342515	27.4058	84.0857	1.61738	0.01645	DNA.synthesis/chromatin structure.histone
GRMZM2G343365	0	8.68608	inf	0.00025	not assigned.unknown
GRMZM2G343974	0	7.56186	inf	5e-05	stress.abiotic.unspecified
GRMZM2G344163	7.44939	39.2802	2.39861	0.0094	transport.unspecified anions
GRMZM2G344205	28.2455	120.444	2.09228	0.00235	not assigned.no ontology
GRMZM2G344521	8.70103	23.4445	1.42999	0.0173	not assigned.unknown
GRMZM2G345493	56.3932	167.21	1.56807	0.02675	PS.calvin cycle.aldolase
GRMZM2G345700	32.3697	181.651	2.48845	0.0015	misc.protease inhibitor/seed storage/lipid transfer protein (LTP) family protein
GRMZM2G345776	0	26.9348	inf	0.04045	not assigned.unknown
GRMZM2G346133	25.8667	100.882	1.9635	0.0303	cell.organisation
GRMZM2G347956	131.103	266.891	1.02555	0.0102	protein.synthesis.ribosomal protein.prokaryotic.chloroplast.30S subunit.S30A
GRMZM2G348956	11.1698	28.5503	1.3539	0.0113	DNA.repair
GRMZM2G351977	424.297	2081.76	2.29466	5e-05	PS.lightreaction.photosystem II.LHC-II
GRMZM2G352274	0	2.18289	inf	0.00265	not assigned.unknown
GRMZM2G353103	43.3439	112.227	1.37252	0.0027	protein.synthesis.ribosomal protein.eukaryotic.40S subunit.S16
GRMZM2G356938	13.7618	45.2219	1.71636	0.0172	hormone metabolism.auxin.induced-regulated-responsive-activated
GRMZM2G357296	100.981	256.669	1.34582	0.00305	protein.degradation.ubiquitin.ubiquitin
GRMZM2G358009	209.891	659.924	1.65266	0.0006	redox.thioredoxin
GRMZM2G359127	18.5157	129.321	2.80414	0.02605	misc. other Ferredoxins and Rieske domain
GRMZM2G360021	97.944	455.97	2.21891	5e-05	protein.synthesis.ribosomal protein.prokaryotic.chloroplast.50S subunit.L12
GRMZM2G360677	23.6394	56.7907	1.26446	0.04595	protein.synthesis.ribosomal protein.eukaryotic.40S subunit.S8
GRMZM2G361569	183.932	422.881	1.20108	0.00565	protein.synthesis.ribosomal protein.prokaryotic.chloroplast.30S subunit.PSRP3
GRMZM2G364748	52.3031	144.663	1.46772	0.0028	cell wall.modification
GRMZM2G365515	0	11.0669	inf	5e-05	transport.metabolite transporters at the mitochondrial membrane
GRMZM2G366077	28.8133	82.6126	1.51963	0.0086	protein.synthesis.ribosomal protein.eukaryotic.60S subunit.L27
GRMZM2G368058	0	2.79097	inf	0.03115	stress.abiotic
GRMZM2G368411	0	4.57487	inf	0.0007	hormone metabolism.gibberelin.synthesis-degradation.GA20 oxidase
GRMZM2G368755	0	3.05287	inf	0.01815	not assigned.no ontology.pentatricopeptide (PPR) repeat-containing protein
GRMZM2G368902	10.293	29.6914	1.52838	0.02495	nucleotide metabolism.synthesis.purine.AICAR transformylase
GRMZM2G369839	21.362	99.0317	2.21284	0.0206	not assigned.unknown
GRMZM2G370815	0	6.08111	inf	0.00025	not assigned.no ontology
GRMZM2G370863	0	9.08558	inf	0.01015	RNA.regulation of transcription.zf-HD
GRMZM2G371063	0	17.031	inf	0.01315	redox.glutaredoxins
GRMZM2G372058	2.19763	9.60793	2.12828	0.02625	stress.biotic.PR-proteins
GRMZM2G372074	33.7774	168.216	2.31618	5e-05	misc.protease inhibitor/seed storage/lipid transfer protein (LTP) family protein
GRMZM2G372495	0	9.73726	inf	0.0448	not assigned.unknown
GRMZM2G372632	17.8597	46.6843	1.38623	0.00235	not assigned.no ontology.pentatricopeptide (PPR) repeat-containing protein
GRMZM2G373124	13.789	67.6557	2.29469	0.0048	misc.UDP glucosyl and glucoronyl transferases
GRMZM2G374085	0	5.05803	inf	5e-05	not assigned.unknown
GRMZM2G374460	0	8.00211	inf	0.00455	not assigned.unknown
GRMZM2G374475	53.472	146.434	1.4534	0.0047	misc.GDSL-motif lipase
GRMZM2G374969	6.05302	20.0767	1.72979	0.03295	development.unspecified
GRMZM2G377131	6.07007	36.3575	2.58247	0.01565	not assigned.unknown
GRMZM2G377600	22.3808	79.9855	1.83748	0.03125	protein.synthesis.ribosomal protein.eukaryotic.40S subunit.S27
GRMZM2G379128	0	2.71962	inf	0.0011	protein.synthesis.ribosomal protein.eukaryotic.60S subunit.L34
GRMZM2G380668	7.31999	32.5495	2.15272	0.04885	not assigned.unknown
GRMZM2G380777	0	9.20471	inf	0.0003	not assigned.unknown
GRMZM2G381318	0	2.21257	inf	0.00215	not assigned.unknown
GRMZM2G382345	0	3.8384	inf	0.01945	not assigned.unknown
GRMZM2G383088	121.919	327.673	1.42633	0.0009	transport.metabolite transporters at the envelope membrane
GRMZM2G384780	50.7018	146.413	1.52993	0.0045	misc.GDSL-motif lipase
GRMZM2G385945	74.6611	169.409	1.18208	0.0408	RNA.regulation of transcription.C2H2 zinc finger family
GRMZM2G386228	6.06411	41.9437	2.79009	0.042	not assigned.unknown
GRMZM2G387076	24.4109	101.613	2.05749	0.0017	DNA.synthesis/chromatin structure.histone.core.H3
GRMZM2G389379	0	2.79003	inf	0.00605	RNA.regulation of transcription.zf-HD
GRMZM2G393673	11.1791	50.0811	2.16347	0.0279	protein.degradation.serine protease
GRMZM2G394722	6.07925	27.7555	2.19081	0.00685	RNA.regulation of transcription.Histone acetyltransferases
GRMZM2G394827	163.254	394.329	1.27228	0.00165	protein.synthesis.ribosomal protein.eukaryotic.60S subunit.L28
GRMZM2G395114	14.0745	29.6067	1.07284	0.0418	transport.sulphate
GRMZM2G399183	160.92	347.625	1.11119	0.0132	PS.photorespiration.glycine cleavage.H protein
GRMZM2G401139	43.4218	92.2365	1.08692	0.03555	mitochondrial electron transport / ATP synthesis.cytochrome c reductase
GRMZM2G401147	21.0889	183.736	3.12308	0.00025	DNA.synthesis/chromatin structure.histone
GRMZM2G401308	50.381	195.813	1.95852	0.00055	not assigned.unknown
GRMZM2G405017	0	4.46101	inf	0.0048	not assigned.unknown
GRMZM2G406758	0	43.9896	inf	5e-05	protein.degradation.ubiquitin.E3.RING
GRMZM2G407146	0	13.3178	inf	0.00725	not assigned.unknown
GRMZM2G407996	109.577	276.269	1.33413	0.0012	protein.synthesis.elongation
GRMZM2G412161	0	10.0169	inf	0.00045	not assigned.unknown
GRMZM2G412296	16.0475	62.596	1.96372	0.0316	not assigned.unknown
GRMZM2G412846	0	28.5785	inf	5e-05	signalling.phosphinositides.phosphatidylinositol-4-phosphate 5-kinase
GRMZM2G412885	3.23248	22.0173	2.76792	0.0161	protein.postranslational modification.kinase.receptor like cytoplasmatic kinase VII
GRMZM2G414007	0	3.11884	inf	5e-05	RNA.regulation of transcription.bZIP transcription factor family
GRMZM2G416484	10.7467	49.181	2.19421	0.00075	not assigned.no ontology.C2 domain-containing protein
GRMZM2G417107	21.9237	84.9758	1.95456	0.04875	not assigned.unknown
GRMZM2G419806	58.1652	212.413	1.86864	5e-05	tetrapyrrole synthesis.magnesium chelatase
GRMZM2G419994	3.93469	24.2771	2.62527	0.0458	not assigned.unknown
GRMZM2G421491	7.48664	25.5171	1.76907	0.02635	transport.peptides and oligopeptides
GRMZM2G423137	50.6866	124.53	1.29682	0.04865	not assigned.unknown
GRMZM2G423169	2.63451	13.9516	2.40482	0.0409	protein.synthesis.ribosomal protein.prokaryotic.unknown organellar.50S subunit.L35
GRMZM2G423900	0	26.7148	inf	5e-05	not assigned.unknown
GRMZM2G425751	0	2.54796	inf	0.00175	protein.postranslational modification.kinase
GRMZM2G426108	0	6.18429	inf	0.0019	not assigned.unknown
GRMZM2G428362	0	20.0925	inf	5e-05	not assigned.unknown
GRMZM2G429163	0	1.67215	inf	0.0092	stress.biotic.PR-proteins
GRMZM2G429759	3.0427	18.0446	2.56815	0.02055	protein.postranslational modification.kinase.receptor like cytoplasmatic kinase VII
GRMZM2G431445	0	5.7504	inf	0.01035	misc.GCN5-related N-acetyltransferase
GRMZM2G432050	0	2.81911	inf	0.00015	not assigned.unknown
GRMZM2G433025	64.9698	147.975	1.18752	0.02245	not assigned.unknown
GRMZM2G435338	12.9777	84.3293	2.7	0.0006	protein.synthesis.ribosomal protein.eukaryotic.60S subunit.L11
GRMZM2G435986	0	4.42477	inf	0.0053	not assigned.unknown
GRMZM2G436328	7.28305	33.0348	2.18137	0.01925	transport.metal
GRMZM2G436986	90.2119	271.065	1.58725	0.0002	PS.lightreaction.photosystem II.PSII polypeptide subunits
GRMZM2G437100	0	4.94365	inf	0.0017	stress.abiotic.heat
GRMZM2G438524	7.31788	30.3966	2.05441	0.02395	not assigned.no ontology.pentatricopeptide (PPR) repeat-containing protein
GRMZM2G441144	21.6203	98.908	2.1937	0.03475	not assigned.unknown
GRMZM2G441444	0	11.1457	inf	5e-05	tetrapyrrole synthesis.protoporphyrin IX oxidase
GRMZM2G441656	51.8756	265.962	2.35809	0.00025	not assigned.unknown
GRMZM2G442523	7.70669	27.807	1.85127	0.04795	transport.sugars
GRMZM2G443888	75.4368	206.61	1.45357	0.0102	not assigned.unknown
GRMZM2G444075	2.91486	24.5745	3.07566	0.03535	signalling.light
GRMZM2G445163	11.5576	49.4416	2.09688	0.03705	protein.degradation.ubiquitin.E3.RING
GRMZM2G445602	73.985	295.175	1.99627	5e-05	lipid metabolism.FA synthesis and FA elongation.beta ketoacyl CoA synthase
GRMZM2G445616	0	46.3294	inf	5e-05	not assigned.unknown
GRMZM2G445958	0	3.41167	inf	5e-05	DNA.repair
GRMZM2G448282	0	5.31717	inf	5e-05	stress.biotic.PR-proteins
GRMZM2G448523	0.945566	5.15165	2.44578	0.0489	protein.targeting.chloroplast
GRMZM2G449552	0	3.34662	inf	0.0361	not assigned.unknown
GRMZM2G450048	0	3.14608	inf	0.01815	not assigned.unknown
GRMZM2G450233	52.8527	133.228	1.33385	0.0025	misc.peroxidases
GRMZM2G451224	632.345	1901.3	1.5882	0.00015	PS.lightreaction.photosystem I.PSI polypeptide subunits
GRMZM2G452807	0	6.00277	inf	0.00395	not assigned.unknown
GRMZM2G453078	0	9.36639	inf	0.00095	not assigned.unknown
GRMZM2G457621	8.83155	47.4585	2.42593	0.0431	not assigned.unknown
GRMZM2G460544	0	6.11442	inf	5e-05	development.squamosa promoter binding like (SPL)
GRMZM2G460576	0	6.54494	inf	0.0048	not assigned.unknown
GRMZM2G460617	0	11.668	inf	5e-05	not assigned.unknown
GRMZM2G463280	14.6337	58.3574	1.99562	0.01525	PS.calvin cycle.PRK
GRMZM2G463462	11.6754	47.2924	2.01814	0.0058	not assigned.no ontology
GRMZM2G463726	0	2.61611	inf	5e-05	not assigned.unknown
GRMZM2G464328	56.1461	195.262	1.79815	0.0017	tetrapyrrole synthesis.regulation
GRMZM2G467059	24.4596	59.7767	1.28918	0.04005	protein.degradation.ubiquitin.proteasom
GRMZM2G467576	0	5.81967	inf	0.0068	protein.degradation.ubiquitin.E3.RING
GRMZM2G467907	12.8864	44.1301	1.77591	0.0171	RNA.regulation of transcription.unclassified
GRMZM2G468140	0	2.85398	inf	0.00095	not assigned.unknown
GRMZM2G471600	0	13.7076	inf	0.00055	RNA.regulation of transcription.G2-like transcription factor family, GARP
GRMZM2G472453	0	11.3448	inf	0.00465	not assigned.unknown
GRMZM2G472696	6.92696	80.2591	3.53437	0.02875	DNA.synthesis/chromatin structure.histone
GRMZM2G472852	525.525	1123.86	1.09663	0.0076	not assigned.unknown
GRMZM2G474039	0	10.2593	inf	0.00095	not assigned.unknown
GRMZM2G474119	31.4719	103.483	1.71726	0.00175	not assigned.unknown
GRMZM2G474531	10.0377	48.9447	2.28573	0.00495	cell.organisation
GRMZM2G474777	0.968322	9.56837	3.30471	0.01775	signalling.receptor kinases.misc
GRMZM2G475984	0	18.0551	inf	5e-05	RNA.regulation of transcription.WRKY domain transcription factor family
GRMZM2G476637	1.54791	16.1559	3.38367	0.01965	signalling.light
GRMZM2G476914	2.4124	16.6306	2.7853	0.0385	RNA.regulation of transcription.PHOR1
GRMZM2G477236	45.6045	124.207	1.4455	0.00345	major CHO metabolism.degradation.sucrose.invertases.neutral
GRMZM2G477609	0	12.0497	inf	5e-05	not assigned.unknown
GRMZM2G478414	50.0264	171.883	1.78067	0.0051	misc.GDSL-motif lipase
GRMZM2G479110	11.3446	31.9223	1.49256	0.0056	RNA.regulation of transcription.ARR
GRMZM2G479684	7.64603	95.9514	3.64952	0.01415	DNA.synthesis/chromatin structure.histone.core.H4
GRMZM2G480074	0	2.48798	inf	0.00015	not assigned.unknown
GRMZM2G481069	1.51153	5.63916	1.89947	0.04025	not assigned.unknown
GRMZM2G484706	0	3.97929	inf	0.0053	not assigned.unknown
GRMZM2G487197	0	5.81797	inf	0.0068	not assigned.unknown
GRMZM2G487328	0	9.60549	inf	0.0012	protein.postranslational modification.kinase.receptor like cytoplasmatic kinase VII
GRMZM2G489651	0	8.69238	inf	0.0006	not assigned.unknown
GRMZM2G509537	0	11.5576	inf	0.0233	not assigned.unknown
GRMZM2G510127	0	12.0875	inf	0.0132	not assigned.unknown
GRMZM2G510387	0	3.54237	inf	0.0448	not assigned.unknown
GRMZM2G512938	0	6.80836	inf	0.0027	not assigned.unknown
GRMZM2G517408	35.3088	101.417	1.5222	0.03135	not assigned.unknown
GRMZM2G523064	12.9521	69.5116	2.42407	0.0162	not assigned.unknown
GRMZM2G524978	0	23.9481	inf	5e-05	not assigned.unknown
GRMZM2G527891	11.363	33.3047	1.55139	0.00295	minor CHO metabolism.trehalose.potential TPS/TPP
GRMZM2G528010	0	1.88973	inf	0.00115	not assigned.unknown
GRMZM2G535148	0	3.26757	inf	0.0051	not assigned.unknown
GRMZM2G540403	228.517	698.833	1.61265	0.0001	transport.metabolite transporters at the mitochondrial membrane
GRMZM2G543920	0	3.6929	inf	0.01815	not assigned.unknown
GRMZM2G556667	8.04191	31.8441	1.98541	0.0307	not assigned.unknown
GRMZM2G557158	0	8.06697	inf	0.0233	not assigned.unknown
GRMZM2G571844	0	3.1022	inf	0.0053	not assigned.unknown
GRMZM2G700665	10.8433	29.6439	1.45093	0.04435	not assigned.unknown
GRMZM2G700683	11.7413	30.2889	1.3672	0.0075	nucleotide metabolism.synthesis.pyrimidine.carbamoyl phosphate synthetase
GRMZM2G702426	73.3146	147.464	1.00819	0.0335	protein.synthesis.ribosomal protein.eukaryotic.60S subunit.L17
GRMZM2G702522	0	15.8034	inf	5e-05	not assigned.unknown
GRMZM2G702564	0	4.96331	inf	0.0078	not assigned.unknown
GRMZM2G703772	0	18.5771	inf	0.01945	not assigned.unknown
GRMZM5G804251	0	5.75549	inf	0.00065	not assigned.unknown
GRMZM5G805526	53.5505	134.188	1.32528	0.037	not assigned.unknown
GRMZM5G805627	32.142	184.987	2.52489	0.0006	protein.synthesis.ribosomal protein.eukaryotic.40S subunit.S14
GRMZM5G806774	0	433.173	inf	0.01315	not assigned.unknown
GRMZM5G809178	0	17.8684	inf	5e-05	not assigned.unknown
GRMZM5G809292	51.1713	106.724	1.06048	0.0258	not assigned.no ontology.pentatricopeptide (PPR) repeat-containing protein
GRMZM5G809417	0	3.28707	inf	0.00495	not assigned.unknown
GRMZM5G813474	0	6.62356	inf	5e-05	not assigned.unknown
GRMZM5G815358	33.8193	117.957	1.80235	0.00085	not assigned.unknown
GRMZM5G815768	0	12.1894	inf	0.01815	not assigned.unknown
GRMZM5G815808	37.6707	124.094	1.71992	0.0166	not assigned.no ontology
GRMZM5G817301	0	6.28306	inf	0.0273	not assigned.unknown
GRMZM5G820996	41.4227	101.358	1.29097	0.0357	protein.synthesis.ribosomal protein.eukaryotic.60S subunit.L34
GRMZM5G821637	79.0084	218.742	1.46915	0.00515	not assigned.no ontology.pentatricopeptide (PPR) repeat-containing protein
GRMZM5G821668	0	12.6379	inf	0.01815	not assigned.unknown
GRMZM5G822317	0	6.18076	inf	5e-05	not assigned.unknown
GRMZM5G822426	5.55928	21.2701	1.93586	0.0363	not assigned.no ontology.tetratricopeptide repeat (TPR)
GRMZM5G826020	0	18.8556	inf	0.0092	not assigned.unknown
GRMZM5G826801	26.3637	178.922	2.7627	0.001	protein.synthesis.ribosomal protein.prokaryotic.chloroplast.50S subunit.L12
GRMZM5G827207	0	10.4882	inf	0.02765	not assigned.unknown
GRMZM5G827266	167.546	525.374	1.64878	5e-05	protein.synthesis.ribosomal protein.eukaryotic.40S subunit.S26
GRMZM5G827611	0	13.6304	inf	0.01035	not assigned.unknown
GRMZM5G830329	0	4.74188	inf	0.0002	misc.cytochrome P450
GRMZM5G832108	64.1842	137.283	1.09686	0.0206	protein.synthesis.ribosomal protein.eukaryotic.40S subunit.S9
GRMZM5G832362	0	2.70778	inf	0.0233	not assigned.unknown
GRMZM5G832780	0.0109399	2.46374	7.81511	0.01315	not assigned.unknown
GRMZM5G833625	0	33.4832	inf	0.04045	not assigned.unknown
GRMZM5G833660	8.85864	66.8666	2.91613	0.03365	protein.targeting.secretory pathway.unspecified
GRMZM5G834171	0	47.7645	inf	0.0233	not assigned.unknown
GRMZM5G834952	363.557	907.87	1.3203	0.0059	not assigned.unknown
GRMZM5G835039	0	10.4619	inf	0.0013	not assigned.unknown
GRMZM5G835463	0	21.5462	inf	5e-05	not assigned.unknown
GRMZM5G836250	154.34	417.746	1.43652	0.00055	PS.calvin cycle.FBPase
GRMZM5G836322	0	9.21992	inf	0.00135	not assigned.unknown
GRMZM5G837822	0	2.68457	inf	0.0161	stress.biotic
GRMZM5G838511	0	12.5954	inf	0.0053	not assigned.unknown
GRMZM5G838907	0	10.8378	inf	5e-05	not assigned.unknown
GRMZM5G839518	0	6.53632	inf	5e-05	RNA.regulation of transcription.bHLH,Basic Helix-Loop-Helix family
GRMZM5G840582	24.9544	104.641	2.06808	0.0001	amino acid metabolism.synthesis.central amino acid metabolism.alanine.alanine aminotransferase
GRMZM5G841101	10.0341	49.3009	2.2967	0.01895	RNA.RNA binding
GRMZM5G841743	0	4.32498	inf	0.0031	not assigned.unknown
GRMZM5G842556	0	7.40805	inf	0.0161	not assigned.unknown
GRMZM5G843972	0	7.81004	inf	0.0161	not assigned.unknown
GRMZM5G845472	0	16.5384	inf	0.00095	not assigned.unknown
GRMZM5G845611	427.825	1850.91	2.11314	5e-05	PS.calvin cycle.GAP
GRMZM5G846343	18.5496	98.8663	2.41409	0.01935	not assigned.unknown
GRMZM5G846506	0	2.87361	inf	0.00295	RNA.regulation of transcription.G2-like transcription factor family, GARP
GRMZM5G848138	14.1884	164.818	3.53809	0.0027	minor CHO metabolism.sugar alcohols
GRMZM5G852801	0	13.4855	inf	0.0273	hormone metabolism.brassinosteroid.signal transduction.BZR
GRMZM5G852886	0	11.745	inf	0.0005	stress.biotic
GRMZM5G854036	0	3.7148	inf	0.02765	not assigned.unknown
GRMZM5G854185	0	1.86619	inf	0.0011	not assigned.unknown
GRMZM5G854533	154.353	321.885	1.06031	0.0148	not assigned.no ontology
GRMZM5G854551	0	6.9765	inf	0.0015	not assigned.unknown
GRMZM5G854710	0	2.0301	inf	0.0007	not assigned.unknown
GRMZM5G855743	0	10.8178	inf	5e-05	not assigned.unknown
GRMZM5G856297	11.1863	141.419	3.66017	0.00015	not assigned.unknown
GRMZM5G857998	0	6.89175	inf	0.02765	not assigned.unknown
GRMZM5G858884	0	10.2366	inf	0.01315	not assigned.unknown
GRMZM5G859315	0	4.94926	inf	0.00395	not assigned.unknown
GRMZM5G860607	0	69.623	inf	5e-05	redox.glutaredoxins
GRMZM5G861451	6.30733	30.8764	2.2914	0.0051	not assigned.unknown
GRMZM5G862663	262.885	937.454	1.83432	5e-05	not assigned.unknown
GRMZM5G863656	133.976	297.716	1.15196	0.0346	protein.synthesis.ribosomal protein.eukaryotic.40S subunit.S3A
GRMZM5G865579	0	20.7147	inf	0.0036	signalling.G-proteins
GRMZM5G866121	0	4.58559	inf	0.03115	not assigned.unknown
GRMZM5G866954	19.2639	42.8439	1.15319	0.03325	cell.organisation
GRMZM5G870077	29.703	283.679	3.25558	5e-05	protein.degradation.ubiquitin.E3.SCF.FBOX
GRMZM5G870219	95.9467	211.145	1.13793	0.04655	not assigned.unknown
GRMZM5G870752	82.8229	221.278	1.41776	0.0008	protein.synthesis.ribosomal protein.eukaryotic.60S subunit.L7A
GRMZM5G871000	0	2.06349	inf	0.00605	not assigned.unknown
GRMZM5G873455	115.908	298.159	1.3631	0.0047	not assigned.unknown
GRMZM5G873519	228.976	665.956	1.54023	0.0001	not assigned.no ontology
GRMZM5G873581	0	42.7763	inf	0.00015	not assigned.unknown
GRMZM5G874163	7.38972	18.5995	1.33167	0.03905	RNA.regulation of transcription.ARF, Auxin Response Factor family
GRMZM5G874167	13.4687	61.2555	2.18523	0.0158	RNA.transcription
GRMZM5G874568	0	26.1973	inf	0.0005	not assigned.unknown
GRMZM5G874756	0	5.55273	inf	5e-05	transport.ABC transporters and multidrug resistance systems
GRMZM5G876518	6.75848	56.4153	3.06132	0.0184	not assigned.unknown
GRMZM5G877489	0	8.04876	inf	5e-05	not assigned.unknown
GRMZM5G878270	0	26.5758	inf	0.00285	not assigned.unknown
GRMZM5G878603	0	12.1698	inf	0.00015	not assigned.unknown
GRMZM5G879665	35.4829	191.642	2.43321	0.01255	not assigned.unknown
GRMZM5G881775	48.4116	180.452	1.89819	0.0006	protein.synthesis.ribosomal protein.eukaryotic.40S subunit.S19
GRMZM5G883813	5.59171	20.2802	1.85871	0.0276	not assigned.unknown
GRMZM5G885710	3.40962	43.4568	3.6719	0.02885	not assigned.unknown
GRMZM5G885766	4.61316	22.7451	2.30173	0.04135	not assigned.unknown
GRMZM5G886688	29.9087	66.7035	1.1572	0.04865	mitochondrial electron transport / ATP synthesis.NADH-DH.localisation not clear
GRMZM5G886765	1.8343	9.56869	2.3831	0.0459	not assigned.unknown
GRMZM5G887216	0	9.66957	inf	0.0092	metal handling.binding, chelation and storage
GRMZM5G888793	0	11.9645	inf	0.03115	protein.synthesis.ribosomal protein.prokaryotic.chloroplast.30S subunit.S19
GRMZM5G890040	0	6.8728	inf	0.0005	not assigned.unknown
GRMZM5G890438	7.01414	94.2359	3.74794	0.0308	not assigned.unknown
GRMZM5G892308	0	11.5153	inf	0.0233	redox.glutaredoxins
GRMZM5G892973	4.09343	32.1881	2.97515	0.0385	not assigned.unknown
GRMZM5G894031	0	64.3844	inf	5e-05	not assigned.unknown
GRMZM5G894698	0	4.88016	inf	0.0233	not assigned.unknown
GRMZM5G896252	0	7.18241	inf	0.00455	not assigned.unknown
GRMZM5G897604	5.20649	26.6783	2.35728	0.0249	not assigned.unknown
GRMZM5G898290	13.2889	60.5464	2.18782	0.04865	development.unspecified
GRMZM5G898867	9.16999	28.1663	1.61898	0.04295	not assigned.unknown
