# Supplementary material for: Effects of drought stress and water recovery on physiological responses and gene expression in maize seedlings
Source: BMC Plant Biol. 2018 Apr 23;18:68. doi: 10.1186/s12870-018-1281-x (PMC5913800; doi:10.1186/s12870-018-1281-x)
Supplement: Supplementary file 5 — Down regulated genes at 3 day, 6 day and re-watered stages. (XLSX 268 kb) [file 12870_2018_1281_MOESM5_ESM.xlsx]

## Sheet: Downregulated genes at 3d
Gene_id	FPKM of control	FPKM of drought treated for 3 days	Log2 fold change	q_value	Gene annotation
AC147602.5_FG004	378.435	167.973	-1.17182	0.0004	PS.calvin cycle.seduheptulose bisphosphatase
AC190623.3_FG001	4340.96	2051.39	-1.08141	0.00145	not assigned.unknown
AC190909.3_FG004	34.777	14.7248	-1.23989	0.0009	minor CHO metabolism.callose
AC193379.3_FG001	3.61697	0.999283	-1.85582	0.03775	signalling.receptor kinases.misc
AC194425.3_FG005	22.189	4.094	-2.43826	0.04545	not assigned.unknown
AC196158.3_FG002	11.3151	1.70955	-2.72657	0.03695	not assigned.unknown
AC197267.3_FG001	20.2836	0	#NAME?	0.00655	not assigned.unknown
AC197714.3_FG004	5.0735	0	#NAME?	0.01935	not assigned.unknown
AC198982.3_FG006	110.914	34.3844	-1.68962	0.00495	RNA.regulation of transcription.SET-domain transcriptional regulator family
AC199782.5_FG002	46.9618	16.6682	-1.49439	0.00035	secondary metabolism.isoprenoids.mevalonate pathway.HMG-CoA synthase
AC202185.4_FG004	59.7432	6.93308	-3.10721	0.0008	not assigned.unknown
AC203972.3_FG001	11.0324	3.99901	-1.46403	0.00575	stress.biotic.PR-proteins
AC204070.3_FG004	3.59782	0	#NAME?	0.01935	cell.organisation
AC205608.4_FG004	56.0816	22.6011	-1.31114	0.00025	transport.peptides and oligopeptides
AC205703.4_FG006	72.7222	28.8645	-1.3331	0.0005	secondary metabolism.wax
AC209987.4_FG002	15.1411	3.0626	-2.30564	0.00695	misc.cytochrome P450
AC210193.4_FG002	44.84	10.0962	-2.15098	0.03755	not assigned.unknown
AC210303.3_FG001	60.6857	17.8501	-1.76543	0.0248	signalling.G-proteins
AC210517.3_FG003	13.2706	2.4281	-2.45034	0.04455	not assigned.unknown
AC214817.3_FG004	21.7916	7.98713	-1.44802	0.0014	signalling.receptor kinases.leucine rich repeat III
AC215201.3_FG005	211.584	105.061	-1.01001	0.0003	protein.folding
AC215260.3_FG003	13.5213	3.74773	-1.85114	0.0353	secondary metabolism.phenylpropanoids
AC215723.3_FG001	11.134	2.90855	-1.9366	0.03725	not assigned.no ontology.pentatricopeptide (PPR) repeat-containing protein
AC217050.4_FG007	38.6759	7.3409	-2.39741	5e-05	secondary metabolism.isoprenoids.terpenoids
AC217293.3_FG007	8.90264	0.623335	-3.83615	0.0248	signalling.receptor kinases.S-locus glycoprotein like
AC218972.3_FG004	24.2849	4.05991	-2.58054	0.0001	signalling.receptor kinases.leucine rich repeat III
AC233865.1_FG006	11.3004	4.90995	-1.2026	0.04915	not assigned.unknown
AC233893.1_FG006	15.2316	4.98056	-1.61269	0.0256	signalling.receptor kinases.leucine rich repeat III
AC234515.1_FG003	28.6622	4.44427	-2.68913	0.00385	cell.organisation
AC234522.1_FG005	401.851	181.646	-1.14553	0.0001	not assigned.unknown
AF546188.1_FG005	4.55115	0	#NAME?	0.0003	not assigned.unknown
AF546188.1_FG007	3.25082	0	#NAME?	0.0032	not assigned.unknown
EF517601.1_FG015	16.7868	6.92086	-1.2783	0.0176	not assigned.unknown
GRMZM2G000620	14.803	4.7412	-1.64257	0.00325	signalling.receptor kinases.S-locus glycoprotein like
GRMZM2G000718	69.8566	11.7785	-2.56824	5e-05	cell.vesicle transport
GRMZM2G001114	8.52196	3.34541	-1.349	0.04445	protein.degradation.ubiquitin.E3.RING
GRMZM2G001289	8.95124	3.37483	-1.40727	0.01935	RNA.regulation of transcription.HB,Homeobox transcription factor family
GRMZM2G001304	7.61296	2.63455	-1.5309	0.0251	minor CHO metabolism.trehalose.TPS
GRMZM2G001663	42.0221	17.7964	-1.23957	5e-05	signalling.light
GRMZM2G001696	1069.67	229.655	-2.21963	5e-05	gluconeogenesis / glyoxylate cycle.PEPCK
GRMZM2G001724	124.023	37.1178	-1.74042	5e-05	not assigned.no ontology
GRMZM2G001956	72.1578	34.9851	-1.04442	0.00245	protein.folding
GRMZM2G001973	27.69	6.08632	-2.18573	5e-05	RNA.regulation of transcription.unclassified
GRMZM2G002165	133.232	50.4654	-1.40057	5e-05	not assigned.unknown
GRMZM2G002173	32.6735	9.25572	-1.81971	0.00045	not assigned.no ontology
GRMZM2G002416	97.1833	40.8654	-1.24983	5e-05	TCA / org transformation.other organic acid transformatons.atp-citrate lyase
GRMZM2G002578	44.1635	19.7483	-1.16113	0.0234	not assigned.unknown
GRMZM2G002699	7.48058	2.41248	-1.63263	0.0382	transport.metabolite transporters at the envelope membrane
GRMZM2G003028	12.5472	2.75725	-2.18606	0.00895	redox.thioredoxin
GRMZM2G003179	137.718	49.4128	-1.47876	0.00075	not assigned.unknown
GRMZM2G003246	21.0361	5.44647	-1.94948	0.00965	Biodegradation of Xenobiotics
GRMZM2G003306	61.4928	19.1053	-1.68645	0.0078	DNA.synthesis/chromatin structure.histone
GRMZM2G003750	40.4081	12.3733	-1.70742	0.00035	protein.degradation
GRMZM2G003869	52.6354	22.2769	-1.24048	5e-05	not assigned.no ontology.pentatricopeptide (PPR) repeat-containing protein
GRMZM2G003909	27.1141	4.0544	-2.74148	0.00115	not assigned.unknown
GRMZM2G004092	8.09857	3.84592	-1.07434	0.039	not assigned.unknown
GRMZM2G004128	15.8283	3.69641	-2.09831	0.0235	misc.oxidases - copper, flavone etc
GRMZM2G004211	28.1125	8.70515	-1.69127	0.0063	redox.ascorbate and glutathione.ascorbate
GRMZM2G005082	9.15528	3.40081	-1.42872	0.03385	misc.beta 1,3 glucan hydrolases.glucan endo-1,3-beta-glucosidase
GRMZM2G005103	6.30492	1.76917	-1.8334	0.026	misc.UDP glucosyl and glucoronyl transferases
GRMZM2G005236	30.0085	11.2956	-1.40961	0.00015	RNA.RNA binding
GRMZM2G005310	4.60789	1.1828	-1.9619	0.02025	RNA.regulation of transcription.DNA methyltransferases
GRMZM2G005347	14.7256	6.90927	-1.09172	0.0036	stress.biotic.PR-proteins
GRMZM2G005433	43.9238	18.2404	-1.26786	0.00425	PS.lightreaction.photosystem II.PSII polypeptide subunits
GRMZM2G005459	34.3723	4.89575	-2.81165	5e-05	RNA.RNA binding
GRMZM2G005652	30.5353	11.0594	-1.46521	5e-05	not assigned.unknown
GRMZM2G005732	8.01336	3.3731	-1.24833	0.0278	RNA.regulation of transcription.Psudo ARR transcription factor family
GRMZM2G005865	29.8727	11.0513	-1.43461	0.01105	not assigned.unknown
GRMZM2G005991	22.9073	4.04371	-2.50206	0.0191	misc.protease inhibitor/seed storage/lipid transfer protein (LTP) family protein
GRMZM2G006047	73.1522	11.4005	-2.6818	0.0022	not assigned.unknown
GRMZM2G006287	80.8648	35.4044	-1.19158	5e-05	not assigned.no ontology.pumilio/Puf RNA-binding domain-containing protein
GRMZM2G006363	30.4437	3.15355	-3.27109	0.0003	not assigned.unknown
GRMZM2G006429	5.92856	1.25462	-2.24043	0.03325	protein.postranslational modification
GRMZM2G006468	394.243	189.812	-1.05452	0.0004	stress.abiotic.touch/wounding
GRMZM2G006765	38.9132	11.7385	-1.72902	5e-05	cell.organisation
GRMZM2G007063	27.444	11.5171	-1.25271	0.0111	RNA.regulation of transcription.bZIP transcription factor family
GRMZM2G007151	20.1526	2.66811	-2.91707	0.01225	stress.abiotic.drought/salt
GRMZM2G007489	9.83544	3.89642	-1.33584	0.0318	lipid metabolism.FA synthesis and FA elongation.ACP thioesterase
GRMZM2G007885	5.87297	2.22707	-1.39894	0.02495	cell.organisation
GRMZM2G008216	50.5728	15.5936	-1.69741	0.0037	nucleotide metabolism.degradation
GRMZM2G008501	8.5714	4.212	-1.02502	0.03335	misc.UDP glucosyl and glucoronyl transferases
GRMZM2G008528	13.0304	2.20975	-2.55993	0.0168	not assigned.unknown
GRMZM2G008714	9.84976	4.18578	-1.23459	0.0306	lipid metabolism.FA synthesis and FA elongation.pyruvate kinase
GRMZM2G008892	21.6599	7.88879	-1.45715	0.0443	PS.lightreaction.photosystem II.PSII polypeptide subunits
GRMZM2G009320	482.294	182.394	-1.40285	5e-05	not assigned.unknown
GRMZM2G009465	630.51	136.854	-2.20388	5e-05	not assigned.unknown
GRMZM2G009627	5.13116	1.26173	-2.02388	0.0196	RNA.regulation of transcription.Nucleosome/chromatin assembly factor group
GRMZM2G009715	112.886	54.2629	-1.05683	0.0002	transport.potassium
GRMZM2G010000	8.91349	2.54362	-1.80911	0.03025	stress.abiotic.heat
GRMZM2G010011	7.61224	2.00797	-1.92258	0.0172	RNA.regulation of transcription.unclassified
GRMZM2G010034	230.326	111.022	-1.05284	0.0001	not assigned.unknown
GRMZM2G010196	122.005	60.0008	-1.02389	0.0004	not assigned.unknown
GRMZM2G010321	25.3674	9.9579	-1.34906	0.0177	PS.photorespiration.glycine cleavage.H protein
GRMZM2G010433	24.4058	3.31499	-2.88015	0.00105	transport.amino acids
GRMZM2G011526	6.00848	2.14373	-1.48687	0.0265	protein.postranslational modification.kinase.receptor like cytoplasmatic kinase VII
GRMZM2G011627	67.7273	29.114	-1.21802	0.00025	protein.degradation.ubiquitin.E3.SCF.FBOX
GRMZM2G012143	21.3102	2.76465	-2.94637	0.01825	cell wall.precursor synthesis.KDO pathway.arabinose-5-phosphate isomerase
GRMZM2G012148	25.0226	7.66613	-1.70666	0.02465	not assigned.unknown
GRMZM2G012160	104.747	40.3614	-1.37586	5e-05	protein.degradation.cysteine protease
GRMZM2G012174	10.8531	5.1047	-1.08821	0.0124	not assigned.no ontology.pentatricopeptide (PPR) repeat-containing protein
GRMZM2G012342	99.5468	40.4899	-1.29781	0.0009	not assigned.unknown
GRMZM2G012865	12.4029	4.6563	-1.41342	0.03755	misc.cytochrome P450
GRMZM2G012923	10.4756	4.44733	-1.23601	0.0074	transport.sugars
GRMZM2G013206	34.1975	5.59975	-2.61046	0.00955	misc.plastocyanin-like
GRMZM2G013324	24.534	8.63163	-1.50708	5e-05	lipid metabolism.lipid degradation.lysophospholipases.glycerophosphodiester phosphodiesterase
GRMZM2G013612	8.85108	3.05079	-1.53667	0.0429	RNA.regulation of transcription.ARR
GRMZM2G013634	20.8438	9.26615	-1.16957	0.0322	redox.misc
GRMZM2G013957	135.778	52.0692	-1.38275	0.0076	not assigned.unknown
GRMZM2G014076	7.51362	2.68208	-1.48615	0.02135	redox.thioredoxin.PDIL
GRMZM2G014400	17.2536	7.98418	-1.11168	0.00365	RNA.RNA binding
GRMZM2G014580	27.2503	11.9149	-1.19351	0.0443	misc.cytochrome P450
GRMZM2G014612	5.62796	2.16709	-1.37685	0.0487	not assigned.unknown
GRMZM2G014844	11.1951	1.05768	-3.40389	0.0114	misc.gluco-, galacto- and mannosidases
GRMZM2G014994	15.3337	6.57641	-1.22133	0.0098	protein.targeting.secretory pathway.unspecified
GRMZM2G015219	6.64637	2.90054	-1.19625	0.0312	signalling.calcium
GRMZM2G015361	66.0047	18.9941	-1.79702	5e-05	protein.targeting.secretory pathway.unspecified
GRMZM2G015436	14.5885	6.262	-1.22014	0.04675	amino acid metabolism.synthesis.aromatic aa.tryptophan.tryptophan synthase
GRMZM2G016232	32.9565	2.01244	-4.03355	0.00325	DNA.synthesis/chromatin structure.histone.core.H4
GRMZM2G016890	71.69	5.22048	-3.77952	5e-05	misc.gluco-, galacto- and mannosidases
GRMZM2G017186	216.786	52.7129	-2.04004	5e-05	cell wall.degradation.cellulases and beta -1,4-glucanases
GRMZM2G017382	14.1518	3.49976	-2.01566	0.0221	lipid metabolism.FA synthesis and FA elongation.ACP thioesterase
GRMZM2G017386	13.8767	5.02194	-1.46635	0.00535	protein.postranslational modification.kinase.receptor like cytoplasmatic kinase VII
GRMZM2G017419	503.843	230.103	-1.13069	5e-05	redox.thioredoxin
GRMZM2G017536	2.6248	0.748607	-1.80993	0.04835	not assigned.unknown
GRMZM2G017957	90.0639	40.5835	-1.15006	0.00455	not assigned.no ontology
GRMZM2G018441	109.22	46.317	-1.23762	5e-05	minor CHO metabolism.misc
GRMZM2G018579	83.0447	38.5558	-1.10694	0.0019	not assigned.unknown
GRMZM2G018786	100.291	31.9307	-1.65118	5e-05	PS.photorespiration.glycerate kinase
GRMZM2G018820	64.9476	17.8594	-1.86259	5e-05	lipid metabolism.lipid degradation.lysophospholipases.glycerophosphodiester phosphodiesterase
GRMZM2G018951	5.91485	1.91886	-1.62409	0.00765	cell.organisation
GRMZM2G018984	1.78942	0	#NAME?	0.0001	not assigned.unknown
GRMZM2G019586	49.9618	10.1183	-2.30386	5e-05	not assigned.unknown
GRMZM2G019746	20.3368	9.68353	-1.07049	0.04155	secondary metabolism.phenylpropanoids.lignin biosynthesis.4CL
GRMZM2G019807	46.7137	21.7681	-1.10163	0.01415	PS.lightreaction.photosystem I.LHC-I
GRMZM2G019986	53.7	23.3168	-1.20355	0.0004	misc.UDP glucosyl and glucoronyl transferases
GRMZM2G020500	20.0419	3.03254	-2.72443	0.0048	misc.cytochrome P450
GRMZM2G020556	5.60451	0	#NAME?	0.0012	not assigned.unknown
GRMZM2G020620	28.7515	14.3622	-1.00136	0.0368	cell.organisation
GRMZM2G021106	12.0984	2.20669	-2.45486	0.0333	misc.acid and other phosphatases
GRMZM2G021433	1.91849	0	#NAME?	0.00925	not assigned.unknown
GRMZM2G021530	11.5253	2.38203	-2.27454	0.04655	cell.cycle
GRMZM2G021794	37.1816	8.84447	-2.07174	0.01495	cell wall.cell wall proteins.AGPs.AGP
GRMZM2G022279	14.7975	3.20225	-2.20819	0.00235	misc.GDSL-motif lipase
GRMZM2G022547	18.7572	9.27585	-1.01589	0.0017	stress.biotic.respiratory burst
GRMZM2G022558	21.8867	3.10717	-2.81639	0.00105	lipid metabolism.FA synthesis and FA elongation.beta ketoacyl CoA synthase
GRMZM2G022632	11.5555	4.21792	-1.45398	0.00985	not assigned.unknown
GRMZM2G022686	2.96167	0	#NAME?	0.0011	RNA.regulation of transcription.MYB domain transcription factor family
GRMZM2G022931	61.7223	17.8172	-1.79252	5e-05	cell wall.cell wall proteins.AGPs.AGP
GRMZM2G022997	29.3926	9.44115	-1.63842	0.00135	not assigned.unknown
GRMZM2G023110	10.3669	4.82591	-1.10311	0.03435	signalling.receptor kinases.leucine rich repeat III
GRMZM2G023755	12.6699	1.61066	-2.97568	0.0256	protein.degradation.ubiquitin.E3.RING
GRMZM2G023840	10.6641	2.63766	-2.01543	0.04205	misc.peroxidases
GRMZM2G025227	29.7879	10.6937	-1.47796	0.03535	not assigned.unknown
GRMZM2G025409	21.0684	8.78166	-1.26252	0.0041	not assigned.no ontology.pentatricopeptide (PPR) repeat-containing protein
GRMZM2G025480	24.0426	11.8704	-1.01822	0.01315	development.unspecified
GRMZM2G025528	42.2119	17.7668	-1.24847	0.0006	nucleotide metabolism.degradation.purine
GRMZM2G025648	137.934	56.955	-1.27609	5e-05	not assigned.unknown
GRMZM2G025659	77.6735	21.0976	-1.88034	0.00015	not assigned.no ontology
GRMZM2G025718	3.47484	0	#NAME?	0.0003	not assigned.unknown
GRMZM2G025832	27.3073	7.01767	-1.96022	0.0123	misc.cytochrome P450
GRMZM2G025854	80.5446	33.3955	-1.27014	0.0092	not assigned.unknown
GRMZM2G026015	1649.32	746.193	-1.14425	0.0002	PS.lightreaction.photosystem I.PSI polypeptide subunits
GRMZM2G026117	146.693	70.4437	-1.05826	0.0002	tetrapyrrole synthesis.porphobilinogen deaminase
GRMZM2G026203	14.9635	7.26505	-1.0424	0.00625	protein.postranslational modification.kinase.receptor like cytoplasmatic kinase VII
GRMZM2G026223	8.85806	3.0528	-1.53686	0.03885	RNA.regulation of transcription.MADS box transcription factor family
GRMZM2G026459	19.2035	2.28641	-3.07021	0.0042	transport.peptides and oligopeptides
GRMZM2G026807	542.916	259.445	-1.0653	0.0004	PS.calvin cycle.RPE
GRMZM2G027098	68.5198	28.8504	-1.24793	0.0028	transport.Major Intrinsic Proteins.TIP
GRMZM2G027219	83.2857	40.0028	-1.05797	0.00025	secondary metabolism.isoprenoids.carotenoids.violaxanthin de-epoxidase
GRMZM2G027663	558.541	249.12	-1.16482	0.00075	Co-factor and vitamine metabolism.thiamine
GRMZM2G027794	15.4823	4.1907	-1.88536	0.00095	cell wall.cellulose synthesis
GRMZM2G027976	13.6059	1.93016	-2.81744	0.03695	RNA.regulation of transcription.bZIP transcription factor family
GRMZM2G028110	21.8978	3.17567	-2.78565	0.02995	Biodegradation of Xenobiotics.lactoylglutathione lyase
GRMZM2G028254	20.14	3.3213	-2.60024	0.04935	not assigned.unknown
GRMZM2G028302	146.115	63.1359	-1.21057	0.00025	PS.lightreaction.photosystem I.PSI polypeptide subunits
GRMZM2G028413	55.6539	12.5689	-2.14662	0.00045	misc.GDSL-motif lipase
GRMZM2G028570	11.0659	3.34709	-1.72514	0.0345	transport.sugars
GRMZM2G030165	27.689	10.0474	-1.46249	0.0012	not assigned.unknown
GRMZM2G030169	20.55	5.7301	-1.8425	0.00325	cell.organisation
GRMZM2G030216	10.9995	2.81884	-1.96426	0.03525	development.unspecified
GRMZM2G030252	36.3926	16.8275	-1.11282	0.0072	development.unspecified
GRMZM2G031311	14.727	5.12905	-1.5217	0.00295	cell wall.precursor synthesis.UDP-glucose 4,6-dehydratase
GRMZM2G031400	9.23915	2.23678	-2.04634	0.00895	protein.postranslational modification.kinase.receptor like cytoplasmatic kinase VII
GRMZM2G032253	515.045	200.938	-1.35795	5e-05	PS.lightreaction.other electron carrier (ox/red).ferredoxin
GRMZM2G032721	79.8462	36.427	-1.13222	0.00435	protein.synthesis.ribosomal protein.prokaryotic.chloroplast.30S subunit.PSRP3
GRMZM2G033074	10.1011	1.53843	-2.71498	0.02395	not assigned.unknown
GRMZM2G033267	6.95129	1.80724	-1.94349	0.03	signalling.light
GRMZM2G033641	30.4558	11.0746	-1.45946	0.0006	protein.targeting.secretory pathway.unspecified
GRMZM2G033931	18.1356	8.7973	-1.0437	0.00165	protein.postranslational modification
GRMZM2G033937	17.9441	5.56259	-1.68968	0.0061	protein.degradation.serine protease
GRMZM2G034061	38.6674	12.0256	-1.68501	0.00015	transport.sugars
GRMZM2G034120	34.9518	14.4866	-1.27064	0.00265	not assigned.unknown
GRMZM2G034360	62.1048	10.558	-2.55637	0.0001	secondary metabolism.phenylpropanoids
GRMZM2G034453	13.905	3.59139	-1.95299	0.0017	RNA.regulation of transcription.putative transcription regulator
GRMZM2G034543	3.7744	0	#NAME?	0.01085	not assigned.unknown
GRMZM2G035073	30.3056	13.4475	-1.17225	0.026	misc.cytochrome P450
GRMZM2G035520	51.8537	22.1585	-1.22659	5e-05	transport.p- and v-ATPases
GRMZM2G035557	288.233	123.015	-1.2284	0.0002	signalling.calcium
GRMZM2G035843	7.42605	2.39783	-1.63086	0.01885	signalling.calcium
GRMZM2G036134	14.8529	5.30076	-1.48648	0.02415	RNA.regulation of transcription.unclassified
GRMZM2G036217	99.3513	45.4819	-1.12724	0.0002	lipid metabolism.lipid degradation.beta-oxidation.acyl CoA reductase
GRMZM2G036505	86.2914	38.1049	-1.17924	0.0028	not assigned.unknown
GRMZM2G036534	27.678	10.1111	-1.4528	0.0012	TCA / org transformation.TCA.pyruvate DH.E2
GRMZM2G036564	12.4001	5.83551	-1.08742	0.00445	not assigned.unknown
GRMZM2G036861	45.7833	14.4117	-1.66759	0.0001	amino acid metabolism.synthesis.aromatic aa.chorismate.chorismate synthase
GRMZM2G036902	25.6897	12.0462	-1.09261	0.0285	protein.postranslational modification
GRMZM2G037156	3.83898	0	#NAME?	0.0071	misc.peroxidases
GRMZM2G037265	7.23095	0.956918	-2.91772	0.0067	minor CHO metabolism.raffinose family.raffinose synthases.putative
GRMZM2G037284	59.304	4.01195	-3.88576	5e-05	not assigned.unknown
GRMZM2G037379	8.6734	1.97044	-2.13808	0.0153	misc.acid and other phosphatases
GRMZM2G037431	9.1537	3.26719	-1.4863	0.02895	cell wall.degradation.pectate lyases and polygalacturonases
GRMZM2G037792	11.1618	4.48495	-1.3154	0.02785	development.unspecified
GRMZM2G037823	9.7439	4.19048	-1.21738	0.02525	RNA.regulation of transcription.Trihelix, Triple-Helix transcription factor family
GRMZM2G038153	10.6024	2.42834	-2.12635	0.0088	secondary metabolism.isoprenoids.terpenoids
GRMZM2G038365	255.948	116.317	-1.13779	5e-05	PS.lightreaction.cytochrome b6/f.iron sulfur subunit
GRMZM2G038388	7.68453	3.27192	-1.23182	0.0199	stress.biotic.PR-proteins
GRMZM2G038487	45.0724	21.6455	-1.05818	0.00305	protein.targeting.chloroplast
GRMZM2G038494	68.2149	32.7134	-1.06021	0.04155	signalling.G-proteins
GRMZM2G038780	29.3654	5.67993	-2.37017	0.02715	not assigned.no ontology
GRMZM2G038964	56.9491	18.4782	-1.62385	0.0002	lipid metabolism.FA desaturation.a hydroxylase
GRMZM2G039592	26.1313	10.0502	-1.37855	0.01635	not assigned.unknown
GRMZM2G039900	9.2837	2.746	-1.75737	0.0322	signalling.G-proteins
GRMZM2G039930	61.0449	23.6987	-1.36506	0.0048	protein.targeting.chloroplast
GRMZM2G039988	434.105	181.708	-1.25642	5e-05	not assigned.unknown
GRMZM2G040452	10.4355	2.89866	-1.84804	0.02975	protein.postranslational modification
GRMZM2G040508	30.9295	8.75384	-1.821	5e-05	signalling.receptor kinases.leucine rich repeat XI
GRMZM2G040743	14.1749	6.72381	-1.07599	0.0195	signalling.calcium
GRMZM2G041463	12.6058	6.12633	-1.04099	0.01415	protein.postranslational modification
GRMZM2G041506	5.44455	1.78702	-1.60726	0.04685	not assigned.unknown
GRMZM2G041770	13.218	4.88365	-1.43648	0.00015	not assigned.unknown
GRMZM2G041866	6.99469	0	#NAME?	5e-05	misc.O-methyl transferases
GRMZM2G041961	30.5578	13.1819	-1.21298	0.0113	misc.beta 1,3 glucan hydrolases.glucan endo-1,3-beta-glucosidase
GRMZM2G042101	3.1509	0	#NAME?	5e-05	not assigned.unknown
GRMZM2G042181	194.048	16.756	-3.53366	5e-05	cell wall.cell wall proteins.LRR
GRMZM2G042208	11.8797	4.71125	-1.33432	0.03475	not assigned.unknown
GRMZM2G042492	315.334	133.311	-1.24208	5e-05	not assigned.unknown
GRMZM2G042502	23.9913	3.69505	-2.69884	5e-05	not assigned.unknown
GRMZM2G042607	7.16864	3.11745	-1.20133	0.0248	protein.glycosylation.beta-1,3-galactosyltransferase(beta-1,3-GalT)
GRMZM2G042758	17.5075	7.15662	-1.29062	0.048	misc.GDSL-motif lipase
GRMZM2G043212	223.591	82.8097	-1.43299	5e-05	protein.synthesis.ribosomal protein.prokaryotic.chloroplast.50S subunit.L13
GRMZM2G043493	28.9268	7.16891	-2.01258	0.00375	not assigned.unknown
GRMZM2G043632	16.4164	6.94997	-1.24006	0.0257	misc.GDSL-motif lipase
GRMZM2G044004	14.3313	6.68595	-1.09997	0.0161	RNA.regulation of transcription.unclassified
GRMZM2G044038	148.546	72.9987	-1.02496	0.00035	protein.postranslational modification
GRMZM2G044074	134.318	65.8293	-1.02885	0.0001	tetrapyrrole synthesis.uroporphyrinogen decarboxylase
GRMZM2G044247	58.4123	25.8246	-1.17753	0.00065	amino acid metabolism.synthesis.aspartate family.lysine.dihydrodipicolinate reductase
GRMZM2G044301	5.94298	2.89214	-1.03905	0.0442	RNA.regulation of transcription.JUMONJI family
GRMZM2G044527	24.9943	8.89727	-1.49017	0.00095	cell.vesicle transport
GRMZM2G044557	16.4011	7.64918	-1.10042	0.01675	protein.postranslational modification
GRMZM2G044947	27.6128	6.82311	-2.01683	0.0031	misc.GDSL-motif lipase
GRMZM2G045027	7.66433	1.77284	-2.1121	0.00435	stress.biotic.PR-proteins
GRMZM2G045171	6.01878	0.445235	-3.75683	0.0337	major CHO metabolism.degradation.sucrose.Susy
GRMZM2G045215	19.2556	6.90936	-1.47865	0.0495	misc.GDSL-motif lipase
GRMZM2G045287	18.4304	7.86646	-1.2283	0.02135	cell wall.cell wall proteins.RGP
GRMZM2G045331	28.0076	13.8861	-1.01218	0.0079	RNA.regulation of transcription.unclassified
GRMZM2G046297	15.487	2.17038	-2.83504	0.0177	protein.postranslational modification.kinase.receptor like cytoplasmatic kinase VII
GRMZM2G046459	15.4436	7.00734	-1.14007	0.0495	misc.beta 1,3 glucan hydrolases.glucan endo-1,3-beta-glucosidase
GRMZM2G046587	239.979	105.334	-1.18794	5e-05	nucleotide metabolism.phosphotransfer and pyrophosphatases.misc
GRMZM2G046618	16.4562	2.24258	-2.8754	0.03045	cell wall.pectin*esterases.PME
GRMZM2G046729	15.6427	5.83223	-1.42337	0.0121	signalling.receptor kinases.leucine rich repeat III
GRMZM2G046750	43.0109	12.3827	-1.79638	0.01715	not assigned.unknown
GRMZM2G047055	85.4952	22.8406	-1.90424	5e-05	cell.organisation
GRMZM2G047219	175.417	72.9257	-1.26629	5e-05	not assigned.unknown
GRMZM2G047298	39.6573	18.7718	-1.07902	0.0218	not assigned.unknown
GRMZM2G047384	79.2894	25.8548	-1.61669	5e-05	DNA.repair
GRMZM2G047404	31.2325	10.6809	-1.54802	0.0005	transport.metabolite transporters at the envelope membrane
GRMZM2G047577	45.2869	22.3066	-1.02162	0.0423	not assigned.unknown
GRMZM2G047626	37.806	14.5697	-1.37565	0.0009	RNA.regulation of transcription.MYB domain transcription factor family
GRMZM2G047813	20.2014	9.23928	-1.1286	0.0123	DNA.synthesis/chromatin structure.histone
GRMZM2G048243	39.6128	15.6086	-1.34362	0.001	protein.postranslational modification
GRMZM2G048582	14.0811	3.30728	-2.09004	5e-05	RNA.regulation of transcription.NIN-like bZIP-related family
GRMZM2G048672	99.4691	49.5005	-1.00681	0.01155	not assigned.unknown
GRMZM2G048819	8.64099	3.11114	-1.47375	0.0065	DNA.unspecified
GRMZM2G049077	29.7981	6.52486	-2.1912	0.0225	not assigned.unknown
GRMZM2G049378	143.023	14.7327	-3.27915	5e-05	RNA.regulation of transcription.MYB-related transcription factor family
GRMZM2G049510	14.2308	7.05497	-1.01231	0.0056	protein.postranslational modification
GRMZM2G049693	9.67582	0.792534	-3.60984	0.0086	misc.oxidases - copper, flavone etc
GRMZM2G049877	15.868	2.89344	-2.45526	0.013	transport.ABC transporters and multidrug resistance systems
GRMZM2G050072	25.01	8.99821	-1.47479	0.01825	not assigned.no ontology
GRMZM2G050177	6.48667	0.583271	-3.47524	0.0317	minor CHO metabolism.raffinose family.raffinose synthases.putative
GRMZM2G050286	3.74204	0	#NAME?	0.0006	not assigned.unknown
GRMZM2G050485	5.68608	1.20207	-2.24192	0.03725	not assigned.no ontology.pentatricopeptide (PPR) repeat-containing protein
GRMZM2G050596	28.3491	13.9239	-1.02574	0.01255	not assigned.no ontology
GRMZM2G050615	8.95136	0	#NAME?	0.00025	not assigned.unknown
GRMZM2G050861	11.5363	4.24582	-1.44207	0.01445	protein.postranslational modification.kinase.receptor like cytoplasmatic kinase VII
GRMZM2G050890	20.0823	7.46368	-1.42796	0.0249	signalling.G-proteins
GRMZM2G051276	42.7646	16.5326	-1.3711	0.00105	minor CHO metabolism.myo-inositol.inositol phosphatase
GRMZM2G051403	52.8414	20.0452	-1.39841	0.00075	not assigned.unknown
GRMZM2G051677	117.902	35.2459	-1.74206	0.00015	major CHO metabolism.degradation.sucrose.fructokinase
GRMZM2G051697	23.4226	8.5662	-1.45118	0.0066	not assigned.unknown
GRMZM2G051753	54.464	14.1961	-1.93981	5e-05	transport.unspecified anions
GRMZM2G051842	19.2689	6.00179	-1.68281	0.0059	minor CHO metabolism.others
GRMZM2G051932	21.3833	7.6458	-1.48375	0.00355	not assigned.unknown
GRMZM2G051949	27.9025	10.8341	-1.36481	0.00655	not assigned.no ontology
GRMZM2G052389	8.77918	3.62332	-1.27677	0.0139	lipid metabolism.lipid degradation.beta-oxidation.acyl CoA DH
GRMZM2G052562	135.624	52.0663	-1.3812	5e-05	misc.GDSL-motif lipase
GRMZM2G052844	55.3451	11.5951	-2.25494	5e-05	cell wall.degradation.pectate lyases and polygalacturonases
GRMZM2G052855	8.99242	3.19874	-1.4912	0.04375	not assigned.no ontology
GRMZM2G053298	42.2888	13.5381	-1.64325	5e-05	RNA.regulation of transcription.NIN-like bZIP-related family
GRMZM2G053315	37.6014	18.1124	-1.0538	0.00615	misc.oxidases - copper, flavone etc
GRMZM2G053397	24.2175	10.7576	-1.1707	0.01165	not assigned.unknown
GRMZM2G053720	87.9294	24.2808	-1.85653	0.001	amino acid metabolism.degradation.glutamate family.proline
GRMZM2G053764	35.0282	16.4323	-1.09199	0.0108	protein.degradation.ubiquitin.E2
GRMZM2G053927	12.1081	3.95407	-1.61456	0.00795	transport.metal
GRMZM2G054332	13.9994	4.68789	-1.57836	0.0078	transport.ABC transporters and multidrug resistance systems
GRMZM2G054936	60.0202	23.7643	-1.33665	0.0001	DNA.synthesis/chromatin structure
GRMZM2G055450	18.6985	5.48057	-1.77052	0.00085	not assigned.no ontology.epsin N-terminal homology (ENTH) domain-containing protein
GRMZM2G055458	13.8407	5.40646	-1.35616	0.02115	Co-factor and vitamine metabolism.thiamine.thiamine diphosphokinase
GRMZM2G055717	96.342	36.6254	-1.39532	0.017	not assigned.unknown
GRMZM2G055898	20.4079	4.72471	-2.11083	0.00395	not assigned.unknown
GRMZM2G055999	15.2089	4.94046	-1.62219	0.00935	not assigned.no ontology
GRMZM2G056505	14.3782	3.96666	-1.85789	0.0068	not assigned.no ontology
GRMZM2G056750	11.457	1.88886	-2.60064	0.00325	not assigned.unknown
GRMZM2G057056	28.3634	13.1044	-1.11398	0.01735	not assigned.no ontology
GRMZM2G057159	32.7076	11.497	-1.50837	0.0008	protein.degradation.subtilases
GRMZM2G057281	1316.68	615.292	-1.09756	0.0064	PS.lightreaction.photosystem II.LHC-II
GRMZM2G057374	143.68	57.7607	-1.3147	0.00035	protein.folding
GRMZM2G057955	169.111	36.1967	-2.22404	5e-05	not assigned.unknown
GRMZM2G057959	3.44038	0	#NAME?	5e-05	not assigned.unknown
GRMZM2G058447	196.681	67.728	-1.53803	5e-05	not assigned.unknown
GRMZM2G058518	15.0268	5.67478	-1.4049	0.01865	development.unspecified
GRMZM2G058595	20.9392	5.06238	-2.04832	0.017	signalling.light
GRMZM2G058702	3.31932	0.565024	-2.5545	0.04315	TCA / org transformation.TCA.pyruvate DH.E2
GRMZM2G059026	131.431	54.5443	-1.26881	0.0006	protein.degradation
GRMZM2G059212	46.1009	20.5983	-1.16227	0.00015	minor CHO metabolism.callose
GRMZM2G059225	5.55856	2.34907	-1.24262	0.04035	signalling.G-proteins
GRMZM2G059428	8.3735	1.6935	-2.30582	0.03275	development.unspecified
GRMZM2G059865	11.419	1.82216	-2.64771	0.0024	protein.degradation.ubiquitin.E3.SCF.SKP
GRMZM2G059887	49.3455	4.35506	-3.50215	0.0116	not assigned.unknown
GRMZM2G060029	8.6314	2.73843	-1.65624	0.0272	not assigned.no ontology.armadillo/beta-catenin repeat family protein
GRMZM2G060167	6.31166	1.96364	-1.68449	0.0109	not assigned.no ontology
GRMZM2G060253	5.92883	0	#NAME?	5e-05	RNA.regulation of transcription.Nucleosome/chromatin assembly factor group
GRMZM2G060481	40.0053	15.1192	-1.40381	0.0008	lipid metabolism.FA synthesis and FA elongation.beta ketoacyl CoA synthase
GRMZM2G060659	17.4744	2.7269	-2.67991	5e-05	major CHO metabolism.degradation.sucrose.Susy
GRMZM2G060742	55.6138	24.0786	-1.20769	0.0003	not assigned.unknown
GRMZM2G060762	6.59575	2.60775	-1.33873	0.0449	not assigned.unknown
GRMZM2G060919	18.3055	5.81089	-1.65545	0.0003	RNA.regulation of transcription.JUMONJI family
GRMZM2G060947	30.9025	10.4655	-1.56209	0.001	cell.organisation
GRMZM2G061126	21.8231	1.23167	-4.14717	0.0475	not assigned.unknown
GRMZM2G061184	12.1441	3.24358	-1.90459	0.0214	not assigned.unknown
GRMZM2G061230	37.3507	11.1701	-1.7415	0.0014	misc.peroxidases
GRMZM2G061280	16.7642	5.06284	-1.72737	0.0313	signalling.G-proteins
GRMZM2G061398	7.01255	1.72238	-2.02554	0.00755	not assigned.unknown
GRMZM2G061419	33.9776	9.61516	-1.8212	5e-05	lipid metabolism.''exotics'' (steroids, squalene etc).sphingolipids.ceramide glucosyltransferase
GRMZM2G061442	61.509	29.0339	-1.08306	0.00415	not assigned.unknown
GRMZM2G061562	32.9267	9.21692	-1.8369	5e-05	not assigned.unknown
GRMZM2G061602	11.1622	3.24345	-1.78302	0.00475	signalling.light
GRMZM2G061929	77.4891	17.2893	-2.16411	0.02105	not assigned.unknown
GRMZM2G062391	19.2089	7.86968	-1.2874	0.01785	RNA.regulation of transcription.bZIP transcription factor family
GRMZM2G062738	186.668	86.2213	-1.11436	0.00015	not assigned.no ontology.hydroxyproline rich proteins
GRMZM2G062885	15.8381	7.62545	-1.0545	0.018	not assigned.unknown
GRMZM2G063151	16.9078	6.36492	-1.40947	0.0009	DNA.synthesis/chromatin structure
GRMZM2G063244	21.2929	7.03861	-1.59701	0.01865	cell.cycle.peptidylprolyl isomerase
GRMZM2G063717	44.1166	18.781	-1.23205	0.00215	development.unspecified
GRMZM2G063909	71.8239	4.24707	-4.07992	5e-05	TCA / org transformation.TCA.CS
GRMZM2G064096	1891.19	240.911	-2.97273	5e-05	stress.abiotic.unspecified
GRMZM2G064302	303.522	137.706	-1.14021	5e-05	glycolysis.cytosolic branch.enolase
GRMZM2G064563	23.5472	8.41256	-1.48494	0.0009	not assigned.unknown
GRMZM2G064590	31.6436	9.54117	-1.72967	0.008	lipid metabolism.Phospholipid synthesis
GRMZM2G065194	67.6294	30.5974	-1.14424	0.00075	misc.short chain dehydrogenase/reductase (SDR)
GRMZM2G065374	18.5286	3.65556	-2.34159	5e-05	RNA.regulation of transcription.bHLH,Basic Helix-Loop-Helix family
GRMZM2G065718	27.6802	11.3029	-1.29216	0.0119	cell wall.cell wall proteins.AGPs.AGP
GRMZM2G066107	10.2646	1.57894	-2.70065	0.0461	protein.degradation.metalloprotease
GRMZM2G066191	40.5589	17.5768	-1.20635	0.0019	cell.organisation
GRMZM2G066326	99.4684	22.0085	-2.17618	5e-05	protein.degradation.cysteine protease
GRMZM2G066456	8.15495	3.53704	-1.20514	0.03215	RNA.regulation of transcription.putative transcription regulator
GRMZM2G066500	9.96542	1.76781	-2.49497	0.0131	cell wall.pectin*esterases.acetyl esterase
GRMZM2G066528	42.295	1.43977	-4.87658	0.0012	RNA.regulation of transcription.Nucleosome/chromatin assembly factor group
GRMZM2G066923	18.6561	7.70459	-1.27586	0.01195	transport.unspecified cations
GRMZM2G067156	19.1715	4.61495	-2.05458	0.009	not assigned.unknown
GRMZM2G067638	20.9406	9.13687	-1.19653	0.0054	not assigned.unknown
GRMZM2G067727	10.557	2.18116	-2.27503	0.01825	protein.postranslational modification.kinase.receptor like cytoplasmatic kinase VII
GRMZM2G067943	2.09743	0	#NAME?	0.0065	not assigned.unknown
GRMZM2G068316	618.945	288.622	-1.10063	0.0001	stress.abiotic.heat
GRMZM2G068672	9.43129	0	#NAME?	5e-05	RNA.regulation of transcription.HB,Homeobox transcription factor family
GRMZM2G068943	26.7834	3.54307	-2.91826	5e-05	minor CHO metabolism.trehalose.TPS
GRMZM2G069095	300.526	149.708	-1.00534	0.0003	transport.amino acids
GRMZM2G069455	4.2695	1.51733	-1.49253	0.04705	not assigned.unknown
GRMZM2G069596	15.5404	5.13336	-1.59805	0.00835	misc.aminotransferases.aminotransferase class IV family protein
GRMZM2G070011	94.7271	4.36774	-4.43882	5e-05	protein.degradation.cysteine protease
GRMZM2G070178	17.2295	2.92901	-2.5564	0.0247	misc.GDSL-motif lipase
GRMZM2G070422	52.8343	25.5586	-1.04767	0.00125	lipid metabolism.FA synthesis and FA elongation.enoyl ACP reductase
GRMZM2G070603	6.7974	0	#NAME?	5e-05	misc.peroxidases
GRMZM2G070605	1297.16	490.297	-1.40363	0.0002	transport.metabolite transporters at the envelope membrane
GRMZM2G070659	144.765	68.8628	-1.07191	0.00015	not assigned.no ontology
GRMZM2G071089	72.7309	7.68275	-3.24287	5e-05	signalling.phosphinositides
GRMZM2G071339	4.77288	0	#NAME?	0.0006	cell wall.pectin*esterases.PME
GRMZM2G071396	2.76911	0.847313	-1.70845	0.04765	signalling.receptor kinases.leucine rich repeat XI
GRMZM2G071573	10.5717	4.85032	-1.12406	0.0376	protein.postranslational modification.kinase.receptor like cytoplasmatic kinase VII
GRMZM2G071630	123.401	16.161	-2.93277	5e-05	glycolysis.cytosolic branch.glyceraldehyde 3-phosphate dehydrogenase (GAP-DH)
GRMZM2G071996	72.8233	26.99	-1.43198	0.0004	protein.folding
GRMZM2G072205	55.4006	22.1798	-1.32065	5e-05	lipid metabolism.FA synthesis and FA elongation.ketoacyl ACP synthase
GRMZM2G072388	18.38	1.88809	-3.28313	0.01955	PS.photorespiration.hydroxypyruvate reductase
GRMZM2G073376	16.3968	6.09157	-1.42853	0.009	misc.UDP glucosyl and glucoronyl transferases
GRMZM2G073427	653.269	164.788	-1.98707	5e-05	not assigned.unknown
GRMZM2G073764	41.632	15.2937	-1.44476	0.00995	not assigned.unknown
GRMZM2G073884	8.44896	3.04098	-1.47424	0.0069	signalling.receptor kinases.leucine rich repeat XI
GRMZM2G073969	13.8282	0	#NAME?	5e-05	not assigned.unknown
GRMZM2G074083	14.7121	3.87428	-1.92501	0.02645	not assigned.unknown
GRMZM2G074158	41.5813	19.6365	-1.0824	0.0002	major CHO metabolism.degradation.starch.starch phosphorylase
GRMZM2G074252	56.9077	20.0537	-1.50476	0.01715	not assigned.unknown
GRMZM2G074262	52.7551	23.8799	-1.14352	5e-05	protein.postranslational modification
GRMZM2G074307	26.7999	8.47262	-1.66135	0.00065	not assigned.unknown
GRMZM2G074320	50.8333	25.0955	-1.01835	0.02325	not assigned.unknown
GRMZM2G074401	240.265	60.0658	-2.00001	5e-05	lipid metabolism.FA desaturation.omega 3 desaturase
GRMZM2G074438	7.0602	0	#NAME?	5e-05	RNA.regulation of transcription.bHLH,Basic Helix-Loop-Helix family
GRMZM2G074987	14.6828	0	#NAME?	0.0001	not assigned.unknown
GRMZM2G075002	24.4909	10.7866	-1.18301	0.00305	protein.postranslational modification
GRMZM2G075140	78.8327	33.6424	-1.22851	0.00815	lipid metabolism.FA synthesis and FA elongation.beta ketoacyl CoA synthase
GRMZM2G075260	13.3165	3.98196	-1.74167	0.01065	not assigned.no ontology
GRMZM2G075438	56.2072	21.7115	-1.3723	5e-05	signalling.receptor kinases.S-locus glycoprotein like
GRMZM2G075594	12.2422	2.24356	-2.448	0.0049	transport.misc
GRMZM2G075845	1.66774	0	#NAME?	0.0142	not assigned.unknown
GRMZM2G076225	13.0576	2.18508	-2.57914	0.0354	misc.oxidases - copper, flavone etc
GRMZM2G076257	12.1573	5.20853	-1.22287	0.0036	not assigned.no ontology.pentatricopeptide (PPR) repeat-containing protein
GRMZM2G076348	27.7524	7.59922	-1.86869	0.01035	misc.misc2
GRMZM2G076950	58.7108	23.9961	-1.29082	5e-05	RNA.regulation of transcription.putative transcription regulator
GRMZM2G076985	10.7586	0.662449	-4.02154	0.02595	misc.oxidases - copper, flavone etc
GRMZM2G076989	35.4841	17.0741	-1.05536	0.02745	not assigned.unknown
GRMZM2G077214	130.61	41.8271	-1.64276	5e-05	minor CHO metabolism.others
GRMZM2G077227	2.2527	0	#NAME?	5e-05	signalling.calcium
GRMZM2G077356	40.6987	11.1316	-1.87033	0.0002	RNA.regulation of transcription.Aux/IAA family
GRMZM2G077361	25.4546	12.6502	-1.00877	0.0177	transport.ABC transporters and multidrug resistance systems
GRMZM2G077406	31.1898	14.8122	-1.07429	0.0008	RNA.processing
GRMZM2G077531	117.541	48.9224	-1.26459	0.0006	cell.division.plastid
GRMZM2G077669	33.9935	13.2082	-1.36382	0.00045	not assigned.unknown
GRMZM2G077711	70.358	35.1397	-1.00161	0.00045	not assigned.no ontology
GRMZM2G078024	19.9742	5.48978	-1.86332	0.0031	transport.amino acids
GRMZM2G078092	18.3729	3.91579	-2.23021	0.0009	protein.degradation.ubiquitin.E3.SCF.FBOX
GRMZM2G078576	6.26852	2.37323	-1.40127	0.03555	not assigned.unknown
GRMZM2G079123	13.3735	1.49844	-3.15784	0.02625	RNA.regulation of transcription.MYB domain transcription factor family
GRMZM2G079616	45.2961	13.9287	-1.70132	0.0005	secondary metabolism.phenylpropanoids
GRMZM2G079682	29.2157	13.1492	-1.15178	0.00725	misc.nitrilases, *nitrile lyases, berberine bridge enzymes, reticuline oxidases, troponine reductases
GRMZM2G079759	165.644	68.1116	-1.28212	5e-05	protein.assembly and cofactor ligation
GRMZM2G080044	23.3533	7.81336	-1.57961	0.00055	mitochondrial electron transport / ATP synthesis.NADH-DH.type II.mitochondrial
GRMZM2G080270	24.7786	6.59178	-1.91036	5e-05	signalling.receptor kinases.leucine rich repeat III
GRMZM2G080355	203.76	99.7797	-1.03005	0.001	not assigned.unknown
GRMZM2G080450	38.4005	17.5343	-1.13095	0.00075	transport.misc
GRMZM2G080466	93.5127	24.6194	-1.92536	0.0001	not assigned.unknown
GRMZM2G081114	170.954	36.3581	-2.23326	5e-05	not assigned.unknown
GRMZM2G081192	42.4098	14.2882	-1.56957	0.00135	transport.Major Intrinsic Proteins.PIP
GRMZM2G081239	40.7293	17.9491	-1.18216	0.01425	transport.Major Intrinsic Proteins.NIP
GRMZM2G081322	2.59624	0.664966	-1.96507	0.0362	cell.organisation
GRMZM2G081529	106.195	43.869	-1.27544	0.03715	not assigned.unknown
GRMZM2G081554	11.8395	1.66456	-2.8304	0.01065	secondary metabolism.isoprenoids.terpenoids
GRMZM2G081603	19.572	4.52314	-2.1134	0.0031	not assigned.unknown
GRMZM2G081666	11.0105	4.71994	-1.22204	0.01415	transport.potassium
GRMZM2G081719	9.12502	2.3615	-1.95012	0.03695	lipid metabolism.lipid degradation.lysophospholipases.phosphoinositide phospholipase C
GRMZM2G081841	11.0223	1.84891	-2.57568	0.00315	misc.nitrilases, *nitrile lyases, berberine bridge enzymes, reticuline oxidases, troponine reductases
GRMZM2G081857	5.68756	2.29197	-1.31122	0.0276	signalling.receptor kinases.leucine rich repeat III
GRMZM2G081957	6.30625	0.983749	-2.68042	0.0057	signalling.receptor kinases.misc
GRMZM2G082484	24.7059	3.60242	-2.77782	0.00035	cell.organisation
GRMZM2G082520	72.0926	21.0058	-1.77906	0.00025	cell wall.modification
GRMZM2G082608	56.5497	8.19611	-2.78651	0.012	not assigned.unknown
GRMZM2G083243	99.0632	37.3935	-1.40556	5e-05	cell.organisation
GRMZM2G083427	26.119	12.9983	-1.00678	0.0086	lipid metabolism.'exotics' (steroids, squalene etc).sphingolipids
GRMZM2G083472	62.5089	17.9294	-1.80174	5e-05	RNA.regulation of transcription.G2-like transcription factor family, GARP
GRMZM2G083474	12.0245	0	#NAME?	0.00655	not assigned.unknown
GRMZM2G083812	21.9977	5.11021	-2.1059	0.0009	cell wall.degradation
GRMZM2G084486	41.5794	10.7658	-1.94941	5e-05	transport.potassium
GRMZM2G084802	4.72125	1.51068	-1.64397	0.01895	minor CHO metabolism.callose
GRMZM2G084935	175.69	83.0532	-1.08093	0.0055	not assigned.unknown
GRMZM2G085246	30.3565	12.1137	-1.32537	0.00115	protein.postranslational modification.kinase.receptor like cytoplasmatic kinase VII
GRMZM2G085678	12.2544	3.21741	-1.92933	0.01665	RNA.regulation of transcription.AP2/EREBP, APETALA2/Ethylene-responsive element binding protein family
GRMZM2G085872	7.97692	2.94142	-1.43932	0.04695	not assigned.no ontology
GRMZM2G086237	14.4845	6.74994	-1.10156	0.00405	protein.targeting.secretory pathway.unspecified
GRMZM2G086258	203.804	101.397	-1.00716	0.00015	transport.metabolite transporters at the mitochondrial membrane
GRMZM2G086294	6.48626	0	#NAME?	0.00095	not assigned.unknown
GRMZM2G086788	287.083	118.223	-1.27996	5e-05	protein.synthesis.ribosomal protein.prokaryotic.chloroplast.50S subunit.L6
GRMZM2G086841	31.2433	11.9862	-1.38217	0.04035	not assigned.unknown
GRMZM2G087069	14.5967	5.98339	-1.28661	0.04095	not assigned.unknown
GRMZM2G087207	8.62265	3.66199	-1.2355	0.04405	secondary metabolism.isoprenoids.mevalonate pathway.HMG-CoA synthase
GRMZM2G088138	167.929	64.9768	-1.36986	5e-05	not assigned.unknown
GRMZM2G088299	8.68193	1.98389	-2.12968	0.02825	protein.postranslational modification
GRMZM2G088669	190.328	91.6983	-1.05352	0.00045	not assigned.no ontology
GRMZM2G088919	14.2109	2.91327	-2.28629	0.0154	misc.GDSL-motif lipase
GRMZM2G089029	12.5492	0	#NAME?	0.02555	not assigned.unknown
GRMZM2G089493	43.0927	15.7659	-1.45064	0.00305	not assigned.unknown
GRMZM2G090480	16.5464	7.07754	-1.2252	0.03195	not assigned.unknown
GRMZM2G090500	22.969	11.1965	-1.03664	0.0015	not assigned.no ontology
GRMZM2G090728	26.1857	9.72839	-1.42851	0.00015	not assigned.unknown
GRMZM2G091006	8.29088	3.10861	-1.41525	0.02275	DNA.synthesis/chromatin structure
GRMZM2G091226	32.051	10.6697	-1.58685	0.00795	not assigned.unknown
GRMZM2G091313	8.33594	0	#NAME?	5e-05	not assigned.unknown
GRMZM2G091456	46.8021	18.1357	-1.36774	5e-05	hormone metabolism.brassinosteroid.synthesis-degradation.sterols.other
GRMZM2G092021	40.8132	14.6034	-1.48273	0.00045	not assigned.no ontology
GRMZM2G092427	717.302	315.041	-1.18704	5e-05	PS.lightreaction.photosystem II.LHC-II
GRMZM2G092595	18.6825	6.62454	-1.4958	0.00015	signalling.phosphinositides.phosphatidylinositol-4-phosphate 5-kinase
GRMZM2G092752	64.9683	26.6075	-1.2879	0.0224	not assigned.unknown
GRMZM2G092780	21.1585	7.1095	-1.57341	0.0011	transport.phosphate
GRMZM2G092813	20.8461	7.5823	-1.45907	0.02075	lipid metabolism.FA synthesis and FA elongation.acyl coa ligase
GRMZM2G093032	628.309	217.117	-1.533	5e-05	protein.degradation
GRMZM2G093270	16.5895	7.42972	-1.15889	0.04585	RNA.regulation of transcription.unclassified
GRMZM2G093436	10.5296	1.13689	-3.21129	0.00345	redox.thioredoxin
GRMZM2G093666	32.7359	11.4401	-1.51677	0.00055	amino acid metabolism.synthesis.aspartate family.methionine.homocysteine S-methyltransferase
GRMZM2G093826	27.5021	8.51004	-1.6923	0.0002	transport.potassium
GRMZM2G094532	33.7194	14.1914	-1.24856	0.00385	not assigned.unknown
GRMZM2G094978	93.806	41.3769	-1.18085	5e-05	not assigned.no ontology
GRMZM2G095404	31.8194	14.0443	-1.17992	0.0117	misc.peroxidases
GRMZM2G095611	6.80307	1.87889	-1.85631	0.0126	transport.misc
GRMZM2G095826	17.7503	2.80239	-2.66311	0.00435	PS.lightreaction.other electron carrier (ox/red).ferredoxin
GRMZM2G096153	52.9961	23.6794	-1.16225	0.00165	misc.glutathione S transferases
GRMZM2G096247	43.0501	2.80179	-3.94159	0.0026	misc.glutathione S transferases
GRMZM2G096269	36.3842	7.85133	-2.2123	0.00205	misc.glutathione S transferases
GRMZM2G096958	8.07876	1.94833	-2.0519	0.03565	amino acid metabolism.degradation.aromatic aa.tyrosine
GRMZM2G097283	93.8192	37.7789	-1.3123	5e-05	Co-factor and vitamine metabolism.folate & vitamine K.vitamine K.DHNA Phytyltransferase
GRMZM2G097297	103.819	5.73951	-4.177	5e-05	misc.O-methyl transferases
GRMZM2G097364	23.7672	9.15987	-1.37557	0.02225	not assigned.unknown
GRMZM2G097395	12.498	2.9339	-2.0908	0.0037	development.unspecified
GRMZM2G097457	20.2706	8.29533	-1.28902	0.0011	gluconeogenesis / glyoxylate cycle.pyruvate dikinase
GRMZM2G097674	70.1062	28.0836	-1.31981	5e-05	not assigned.unknown
GRMZM2G097802	18.5091	6.38386	-1.53573	0.00355	transport.amino acids
GRMZM2G097851	26.4186	5.55318	-2.25017	0.0235	misc.plastocyanin-like
GRMZM2G097884	44.2222	13.6343	-1.69753	0.0142	not assigned.unknown
GRMZM2G098099	7.0968	0	#NAME?	0.00075	not assigned.unknown
GRMZM2G098346	107.932	52.3819	-1.04298	0.0006	misc.alcohol dehydrogenases
GRMZM2G098397	33.1998	12.0723	-1.45947	0.0003	cell wall.degradation
GRMZM2G098423	25.7836	12.4017	-1.05591	0.025	amino acid metabolism.synthesis.serine-glycine-cysteine group.serine.phosphoglycerate dehydrogenase
GRMZM2G098434	22.4699	10.3749	-1.11489	0.0022	misc.UDP glucosyl and glucoronyl transferases
GRMZM2G098677	5.30142	2.25083	-1.23592	0.0354	stress.biotic.PR-proteins
GRMZM2G098679	20.5449	9.4237	-1.12442	0.0058	transport.sugars
GRMZM2G099036	22.2965	3.85039	-2.53374	5e-05	not assigned.unknown
GRMZM2G099167	113.124	36.0507	-1.64981	5e-05	cell.organisation
GRMZM2G099604	12.4664	4.09393	-1.60649	0.01185	not assigned.no ontology.pentatricopeptide (PPR) repeat-containing protein
GRMZM2G099729	17.1171	8.08795	-1.08159	0.03435	Co-factor and vitamine metabolism.folate & vitamine K.vitamine K.2-phytyl-1,4-naphthoquinone methyltransferase
GRMZM2G099944	41.8899	7.41043	-2.49897	5e-05	cell.organisation
GRMZM2G099981	10.8328	0.593257	-4.19061	0.02	not assigned.no ontology
GRMZM2G100714	54.0888	22.7572	-1.24901	5e-05	cell.organisation
GRMZM2G100754	37.9507	5.09432	-2.89717	0.0005	misc.O-methyl transferases
GRMZM2G100864	12.7938	1.98926	-2.68514	0.00045	not assigned.no ontology.C2 domain-containing protein
GRMZM2G101062	42.8617	11.4408	-1.9055	0.0002	hormone metabolism.abscisic acid.synthesis-degradation
GRMZM2G101393	16.3963	6.75399	-1.27956	0.00165	not assigned.unknown
GRMZM2G102242	10.7362	2.61817	-2.03586	0.0395	DNA.repair
GRMZM2G102347	28.2052	5.26348	-2.42187	0.00015	hormone metabolism.abscisic acid.synthesis-degradation
GRMZM2G102356	138.247	36.1469	-1.9353	5e-05	stress.abiotic.unspecified
GRMZM2G102499	287.009	142.516	-1.00997	0.00065	signalling.14-3-3 proteins
GRMZM2G102891	24.792	10.1044	-1.29489	0.02465	protein.synthesis.ribosomal protein.eukaryotic.60S subunit.P2
GRMZM2G102946	27.2488	12.2226	-1.15664	0.01625	signalling.G-proteins
GRMZM2G103236	33.816	13.6973	-1.30381	0.00195	not assigned.unknown
GRMZM2G103357	23.984	11.7843	-1.02521	0.02755	transport.misc
GRMZM2G103595	25.3889	5.31601	-2.25578	0.01565	not assigned.unknown
GRMZM2G103647	62.7983	25.6813	-1.29001	0.00015	RNA.regulation of transcription.bZIP transcription factor family
GRMZM2G103805	20.1619	6.17099	-1.70806	0.0006	not assigned.unknown
GRMZM2G104390	55.7546	23.5023	-1.24629	0.00425	not assigned.unknown
GRMZM2G104501	10.508	4.48725	-1.22759	0.0321	protein.postranslational modification
GRMZM2G104608	86.3707	36.11	-1.25814	5e-05	DNA.repair
GRMZM2G104847	37.938	5.79494	-2.71078	5e-05	lipid metabolism.FA synthesis and FA elongation.long chain fatty acid CoA ligase
GRMZM2G105331	20.9817	8.118	-1.36993	0.0427	not assigned.unknown
GRMZM2G105362	46.8609	12.7848	-1.87396	0.01035	not assigned.unknown
GRMZM2G105542	4.76119	1.00457	-2.24474	0.03785	not assigned.no ontology.pentatricopeptide (PPR) repeat-containing protein
GRMZM2G105587	62.6767	6.46472	-3.27727	0.0283	not assigned.unknown
GRMZM2G105770	8.8272	2.54668	-1.79334	0.0018	cell.organisation
GRMZM2G106204	27.8449	11.8494	-1.23259	0.0191	RNA.regulation of transcription.C2C2(Zn) YABBY family
GRMZM2G106276	7.22004	0	#NAME?	0.0001	RNA.regulation of transcription.HB,Homeobox transcription factor family
GRMZM2G106408	16.3498	3.99096	-2.03446	0.0015	misc.cytochrome P450
GRMZM2G106443	9.17472	1.64828	-2.4767	0.03605	misc.UDP glucosyl and glucoronyl transferases
GRMZM2G106578	14.9562	4.58288	-1.70642	0.00555	lipid metabolism.Phospholipid synthesis.diacylglycerol kinase
GRMZM2G106680	23.5974	9.47692	-1.31614	0.0243	signalling.calcium
GRMZM2G106748	13.2737	5.87145	-1.17678	0.029	hormone metabolism.jasmonate.synthesis-degradation.lipoxygenase
GRMZM2G106752	7.28992	1.52903	-2.25328	0.015	not assigned.no ontology
GRMZM2G106766	7.11237	3.32423	-1.09731	0.0376	RNA.regulation of transcription.putative transcription regulator
GRMZM2G106798	10.4858	1.76477	-2.57089	0.03485	development.squamosa promoter binding like (SPL)
GRMZM2G107373	2.38985	0	#NAME?	0.00065	not assigned.unknown
GRMZM2G107380	54.8808	24.0278	-1.1916	0.00035	not assigned.unknown
GRMZM2G107388	9.30143	2.31331	-2.0075	0.0383	not assigned.unknown
GRMZM2G107491	30.2783	14.5843	-1.05387	0.0079	RNA.regulation of transcription.C2H2 zinc finger family
GRMZM2G107629	40.9833	17.2205	-1.25091	0.00095	stress.abiotic.drought/salt
GRMZM2G107711	92.818	7.15705	-3.69697	0.00645	not assigned.unknown
GRMZM2G107872	40.899	20.086	-1.02587	0.0036	signalling.receptor kinases.leucine rich repeat XI
GRMZM2G107886	27.2581	6.49111	-2.07015	0.0017	RNA.regulation of transcription.C2C2(Zn) CO-like, Constans-like zinc finger family
GRMZM2G108225	35.6991	17.2133	-1.05236	0.00225	lipid metabolism.'exotics' (steroids, squalene etc).squalene synthase
GRMZM2G108228	107.617	48.1018	-1.16174	0.00015	cell.organisation
GRMZM2G108285	104.568	48.4876	-1.10876	0.00085	secondary metabolism.isoprenoids.mevalonate pathway.isopentenyl pyrophosphate:dimethyllallyl pyrophosphate isomerase
GRMZM2G108514	27.7916	13.1965	-1.0745	0.0432	secondary metabolism.N misc.alkaloid-like
GRMZM2G108537	23.6207	8.85768	-1.41505	0.03055	development.unspecified
GRMZM2G108597	12.3038	2.07961	-2.56472	0.0295	transport.amino acids
GRMZM2G108714	12.599	3.55185	-1.82667	0.0175	not assigned.no ontology
GRMZM2G109056	9.50221	3.23921	-1.55262	0.0166	hormone metabolism.jasmonate.synthesis-degradation.lipoxygenase
GRMZM2G109221	11.9055	5.41441	-1.13676	0.0368	transport.sugars
GRMZM2G109448	21.8833	5.64493	-1.9548	0.0015	DNA.synthesis/chromatin structure.histone
GRMZM2G109566	8.43872	1.09251	-2.94938	0.0237	protein.postranslational modification.kinase.receptor like cytoplasmatic kinase VII
GRMZM2G109674	42.5595	12.9508	-1.71644	5e-05	stress.abiotic.heat
GRMZM2G109814	15.8088	0	#NAME?	5e-05	not assigned.unknown
GRMZM2G109830	80.5748	18.4811	-2.12428	5e-05	signalling.receptor kinases.leucine rich repeat XI
GRMZM2G110023	37.8733	16.0504	-1.23857	0.00715	protein.targeting.unknown
GRMZM2G110107	4.64313	0	#NAME?	0.00175	RNA.regulation of transcription.C2H2 zinc finger family
GRMZM2G110236	18.1088	8.1208	-1.157	0.0118	not assigned.no ontology
GRMZM2G110258	46.5232	16.0276	-1.53739	0.00025	not assigned.unknown
GRMZM2G110277	155.281	72.7051	-1.09475	0.00085	PS.lightreaction.NADH DH
GRMZM2G111017	17.311	3.30661	-2.38827	0.0097	transport.metabolite transporters at the mitochondrial membrane
GRMZM2G111596	48.4163	22.1366	-1.12906	0.0025	not assigned.unknown
GRMZM2G111998	10.1027	2.63975	-1.93626	0.0149	cell wall.degradation.cellulases and beta -1,4-glucanases
GRMZM2G112228	14.1871	2.47496	-2.5191	0.04335	not assigned.unknown
GRMZM2G112728	101.357	42.5244	-1.25309	5e-05	secondary metabolism.isoprenoids.non-mevalonate pathway.geranylgeranyl pyrophosphate synthase
GRMZM2G113016	20.3279	8.29666	-1.29286	0.0038	protein.postranslational modification
GRMZM2G113033	2726.53	1085.28	-1.329	0.0001	PS.calvin cycle.rubisco small subunit
GRMZM2G113174	26.2646	11.3673	-1.20823	0.00345	cell.organisation
GRMZM2G113205	116.234	54.7611	-1.08581	0.00125	not assigned.unknown
GRMZM2G113373	9.16192	4.35691	-1.07235	0.0143	protein.postranslational modification.kinase.receptor like cytoplasmatic kinase VII
GRMZM2G113421	29.6089	11.1155	-1.41347	0.0001	signalling.receptor kinases.S-locus glycoprotein like
GRMZM2G113423	4.2658	1.35077	-1.65904	0.02035	signalling.calcium
GRMZM2G113432	35.9645	16.1517	-1.15488	0.00045	cell wall.cellulose synthesis.cellulose synthase
GRMZM2G113476	72.7439	33.5369	-1.11708	0.00015	secondary metabolism.isoprenoids.tocopherol biosynthesis
GRMZM2G113761	31.3673	12.4838	-1.3292	0.01595	cell wall.modification
GRMZM2G113815	15.0165	3.14597	-2.25497	0.00385	cell wall.degradation.pectate lyases and polygalacturonases
GRMZM2G113840	15.4889	6.69149	-1.21083	0.0051	protein.targeting.secretory pathway.unspecified
GRMZM2G114055	6.45664	2.24718	-1.52267	0.0357	signalling.light
GRMZM2G114127	20.9082	1.39171	-3.90915	0.0218	cell wall.cell wall proteins.LRR
GRMZM2G114234	19.9972	7.49634	-1.41554	0.024	not assigned.no ontology
GRMZM2G114356	254.842	39.5751	-2.68694	5e-05	not assigned.unknown
GRMZM2G114503	254.244	38.2561	-2.73245	5e-05	RNA.regulation of transcription.MYB-related transcription factor family
GRMZM2G114588	20.1911	1.86071	-3.43979	0.0243	secondary metabolism.flavonoids.isoflavones.isoflavone reductase
GRMZM2G114642	100.334	37.2099	-1.43105	5e-05	secondary metabolism.wax
GRMZM2G114841	37.416	10.4734	-1.83693	5e-05	cell.organisation
GRMZM2G115390	10.8202	3.79363	-1.51207	0.021	not assigned.unknown
GRMZM2G115491	40.6509	9.29382	-2.12894	0.00445	stress.abiotic.unspecified
GRMZM2G115658	6.65292	1.39267	-2.25613	0.02335	transport.misc
GRMZM2G115805	33.6294	14.9709	-1.16756	0.00285	N-metabolism.misc
GRMZM2G116538	43.792	13.6441	-1.68239	0.0019	RNA.regulation of transcription.unclassified
GRMZM2G116846	16.274	1.79915	-3.17718	0.0315	misc.peroxidases
GRMZM2G116966	101.958	16.3516	-2.64047	5e-05	hormone metabolism.salicylic acid.synthesis-degradation
GRMZM2G117281	36.9057	6.17077	-2.58032	0.00045	not assigned.unknown
GRMZM2G117412	162.224	60.4733	-1.42361	5e-05	PS.lightreaction.photosystem II.LHC-II
GRMZM2G117531	51.0005	17.3647	-1.55436	0.0001	not assigned.no ontology
GRMZM2G117968	70.9751	25.6329	-1.46931	5e-05	cell.cycle.peptidylprolyl isomerase
GRMZM2G118003	184.115	81.2286	-1.18055	5e-05	misc.gluco-, galacto- and mannosidases
GRMZM2G118241	32.234	12.527	-1.36355	0.0178	protein.degradation.serine protease
GRMZM2G118243	41.8827	13.7234	-1.60971	5e-05	transport.ABC transporters and multidrug resistance systems
GRMZM2G118646	66.175	25.0187	-1.40328	0.0008	protein.degradation.serine protease
GRMZM2G119219	61.945	20.5623	-1.59099	0.00015	hormone metabolism.auxin.induced-regulated-responsive-activated
GRMZM2G119499	45.2538	13.4296	-1.75262	0.00505	misc.glutathione S transferases
GRMZM2G119566	8.6267	3.37696	-1.35308	0.0329	stress.abiotic.heat
GRMZM2G119783	137.443	67.7016	-1.02157	0.0006	cell wall.modification
GRMZM2G119850	3.43316	0.816627	-2.07179	0.03775	signalling.receptor kinases.leucine rich repeat XI
GRMZM2G119970	28.4729	8.93483	-1.67208	0.003	transport.misc
GRMZM2G120202	7.95935	1.5575	-2.35342	0.0225	protein.postranslational modification
GRMZM2G120938	8.87034	3.25158	-1.44785	0.04285	lipid metabolism.lipid degradation.beta-oxidation.acyl CoA reductase
GRMZM2G121237	10.4403	5.03907	-1.05093	0.01235	misc.UDP glucosyl and glucoronyl transferases
GRMZM2G121293	18.5554	2.79839	-2.72917	0.0014	protein.degradation.subtilases
GRMZM2G121333	7.60363	0.710559	-3.41966	0.03795	not assigned.no ontology
GRMZM2G121458	14.8702	6.44491	-1.20619	0.0162	not assigned.unknown
GRMZM2G121612	77.6322	35.263	-1.1385	5e-05	major CHO metabolism.synthesis.starch.starch synthase
GRMZM2G121753	234.834	49.6106	-2.24292	5e-05	not assigned.unknown
GRMZM2G121905	7.93045	3.33468	-1.24985	0.0383	signalling.receptor kinases.S-locus glycoprotein like
GRMZM2G122139	47.8128	17.4832	-1.45143	5e-05	not assigned.no ontology
GRMZM2G122251	34.9771	15.4601	-1.17786	0.00405	transport.peptides and oligopeptides
GRMZM2G122296	28.6288	12.7374	-1.16839	0.0013	lipid metabolism.Phospholipid synthesis
GRMZM2G122327	36.1942	7.63676	-2.24473	0.01415	PS.lightreaction.other electron carrier (ox/red).ferredoxin
GRMZM2G122447	42.79	15.6124	-1.45458	0.0004	not assigned.unknown
GRMZM2G122715	165.748	55.0819	-1.58934	5e-05	not assigned.unknown
GRMZM2G122843	90.9077	36.6267	-1.31151	5e-05	protein.degradation
GRMZM2G122965	9.23592	2.54297	-1.86074	0.0008	cell.organisation
GRMZM2G123246	23.9662	11.0291	-1.11968	0.0147	development.unspecified
GRMZM2G123371	25.919	10.9529	-1.2427	0.0011	not assigned.unknown
GRMZM2G123440	13.0412	2.75624	-2.24231	0.00525	not assigned.unknown
GRMZM2G123815	14.7664	6.94602	-1.08806	0.02245	protein.degradation.serine protease
GRMZM2G123940	32.6139	11.5627	-1.496	0.00305	protein.degradation.serine protease
GRMZM2G124209	18.9354	3.28849	-2.52559	0.0279	nucleotide metabolism.degradation
GRMZM2G124602	6.56453	2.83923	-1.20919	0.01515	not assigned.no ontology.pentatricopeptide (PPR) repeat-containing protein
GRMZM2G124701	27.7996	13.8997	-1.00001	0.00435	protein.degradation.ubiquitin.E3.RING
GRMZM2G124732	13.5921	4.45768	-1.6084	0.02345	signalling.G-proteins
GRMZM2G124963	87.8789	12.7956	-2.77987	5e-05	amino acid metabolism.synthesis.central amino acid metabolism.alanine.alanine aminotransferase
GRMZM2G125263	12.7146	5.22208	-1.28379	0.00525	signalling.receptor kinases.misc
GRMZM2G125455	10.2204	3.58352	-1.512	0.0308	not assigned.no ontology
GRMZM2G125516	26.0761	7.74592	-1.75122	0.00105	not assigned.unknown
GRMZM2G125648	11.2297	0	#NAME?	5e-05	RNA.regulation of transcription.Nucleosome/chromatin assembly factor group
GRMZM2G125918	1.23755	0	#NAME?	0.01135	stress.biotic
GRMZM2G126397	91.8677	18.5819	-2.30566	0.0011	lipid metabolism.lipid transfer proteins etc
GRMZM2G126496	24.1235	3.16621	-2.92961	0.0122	misc.short chain dehydrogenase/reductase (SDR)
GRMZM2G126582	17.8962	6.65971	-1.42612	0.04245	transport.Major Intrinsic Proteins.NIP
GRMZM2G126763	22.2576	1.70535	-3.70616	0.0068	misc.glutathione S transferases
GRMZM2G126900	52.4266	8.15686	-2.68421	5e-05	minor CHO metabolism.myo-inositol.myo inositol oxygenases
GRMZM2G127150	12.5132	3.69657	-1.75919	0.04995	transport.amino acids
GRMZM2G127490	42.0792	15.8418	-1.40937	5e-05	RNA.regulation of transcription.MYB domain transcription factor family
GRMZM2G127648	8.45193	1.61131	-2.39105	0.0366	signalling.G-proteins
GRMZM2G127656	2.65035	0	#NAME?	5e-05	not assigned.unknown
GRMZM2G128057	15.9639	6.72382	-1.24746	0.0021	not assigned.no ontology
GRMZM2G128078	55.9931	27.8865	-1.00568	0.0043	not assigned.unknown
GRMZM2G128315	4.68856	0.71497	-2.71319	0.02725	signalling.receptor kinases.leucine rich repeat III
GRMZM2G128426	5.60914	2.1129	-1.40856	0.02315	not assigned.unknown
GRMZM2G128608	18.8179	8.12045	-1.21247	0.0067	RNA.regulation of transcription.unclassified
GRMZM2G128658	10.7019	2.09639	-2.35188	0.0019	not assigned.no ontology.tetratricopeptide repeat (TPR)
GRMZM2G128737	15.0799	7.37736	-1.03145	0.00335	not assigned.no ontology
GRMZM2G128923	6.08575	0	#NAME?	5e-05	not assigned.unknown
GRMZM2G128971	188.808	81.2954	-1.21567	0.00035	lipid metabolism.FA desaturation.omega 3 desaturase
GRMZM2G128981	28.2166	12.1709	-1.21311	0.0154	not assigned.unknown
GRMZM2G129019	85.4442	39.2927	-1.12072	0.00795	not assigned.unknown
GRMZM2G129209	81.0849	27.2343	-1.57401	5e-05	lipid metabolism.FA desaturation.omega 3 desaturase
GRMZM2G129266	12.1152	3.22555	-1.9092	0.02795	not assigned.no ontology
GRMZM2G129453	7.98804	1.44515	-2.46663	0.02905	lipid metabolism.'exotics' (steroids, squalene etc).sphingolipids
GRMZM2G129675	15.1155	7.10231	-1.08967	0.0329	not assigned.unknown
GRMZM2G129889	12.6716	5.46551	-1.21317	0.0022	signalling.light
GRMZM2G129907	39.8884	17.6602	-1.17547	0.0147	not assigned.unknown
GRMZM2G129947	12.2457	2.55417	-2.26135	0.0273	not assigned.unknown
GRMZM2G130053	147.195	15.6309	-3.23525	5e-05	protein.degradation.cysteine protease
GRMZM2G130173	827.078	373.383	-1.14737	0.0001	not assigned.unknown
GRMZM2G130333	9.20359	1.36882	-2.74927	0.03075	protein.degradation.aspartate protease
GRMZM2G130358	396.911	139.847	-1.50497	5e-05	protein.synthesis.ribosomal protein.prokaryotic.chloroplast.50S subunit.L31
GRMZM2G130379	267.634	133.768	-1.00053	0.00085	not assigned.unknown
GRMZM2G130442	13.1673	6.44058	-1.03169	0.02345	RNA.regulation of transcription.HB,Homeobox transcription factor family
GRMZM2G130528	12.3928	1.54481	-3.004	0.0219	misc.GDSL-motif lipase
GRMZM2G131055	8.49932	2.69207	-1.65863	0.0302	not assigned.unknown
GRMZM2G131708	72.643	33.635	-1.11086	0.00035	not assigned.unknown
GRMZM2G132169	37.5186	14.6414	-1.35755	0.0013	secondary metabolism.simple phenols
GRMZM2G132238	37.8903	9.96454	-1.92696	0.00745	protein.degradation
GRMZM2G132461	17.7869	6.38151	-1.47884	0.0302	cell.organisation
GRMZM2G132464	15.1054	7.02884	-1.1037	0.0075	not assigned.unknown
GRMZM2G132607	13.3776	5.55257	-1.26859	0.02195	minor CHO metabolism.others
GRMZM2G132811	20.6992	3.29376	-2.65177	0.0351	cell.cycle.peptidylprolyl isomerase
GRMZM2G132854	44.4804	21.5571	-1.04501	0.00455	protein.degradation.cysteine protease
GRMZM2G132958	11.6206	2.46196	-2.2388	0.04535	not assigned.unknown
GRMZM2G133018	33.1558	14.5628	-1.18698	0.0082	not assigned.unknown
GRMZM2G133226	11.885	4.93361	-1.26843	0.03695	not assigned.no ontology
GRMZM2G133802	207.628	78.7388	-1.39886	5e-05	cell.organisation
GRMZM2G133844	306.728	152.116	-1.01179	0.00035	PS.lightreaction.NADH DH
GRMZM2G134130	74.4709	31.3625	-1.24763	0.0109	not assigned.unknown
GRMZM2G135013	7.99202	2.68928	-1.57134	0.01885	signalling.receptor kinases.S-locus glycoprotein like
GRMZM2G135132	18.2417	8.82814	-1.04706	0.03545	nucleotide metabolism.salvage.nucleoside kinases.adenosine kinase
GRMZM2G135283	204.684	100.722	-1.02301	0.0001	C1-metabolism.glycine hydroxymethyltransferase
GRMZM2G135359	41.1763	17.5723	-1.22851	0.0002	protein.postranslational modification.kinase.receptor like cytoplasmatic kinase VII
GRMZM2G135839	15.5683	6.67994	-1.22071	0.00155	misc.calcineurin-like phosphoesterase family protein
GRMZM2G135909	15.6256	3.01103	-2.37558	0.001	protein.degradation.ubiquitin.E3.RING
GRMZM2G136106	58.9116	7.85455	-2.90695	5e-05	cell wall.pectin*esterases.PME
GRMZM2G136262	177.255	62.9672	-1.49316	5e-05	lipid metabolism.FA synthesis and FA elongation.ACP protein
GRMZM2G136665	5.02899	0.888767	-2.50039	0.00225	DNA.synthesis/chromatin structure
GRMZM2G136712	5.20935	1.95298	-1.41543	0.0324	amino acid metabolism.synthesis.aspartate family.misc.homoserine.aspartate kinase
GRMZM2G136800	12.819	5.16515	-1.3114	0.02655	not assigned.unknown
GRMZM2G136857	102.631	24.44	-2.07015	5e-05	hormone metabolism.salicylic acid.synthesis-degradation
GRMZM2G136895	18.4599	2.64468	-2.80323	0.0038	cell wall.degradation.mannan-xylose-arabinose-fucose
GRMZM2G137118	27.5923	13.2372	-1.05967	0.0004	protein.postranslational modification
GRMZM2G137211	17.2982	4.2838	-2.01366	5e-05	not assigned.unknown
GRMZM2G137341	8.73523	0	#NAME?	5e-05	RNA.regulation of transcription.AP2/EREBP, APETALA2/Ethylene-responsive element binding protein family
GRMZM2G137352	86.0357	13.8914	-2.63075	5e-05	RNA.regulation of transcription.unclassified
GRMZM2G137498	36.2756	16.3499	-1.14972	0.00315	protein.synthesis.release
GRMZM2G137861	21.1176	7.21015	-1.55035	0.0003	signalling.receptor kinases.misc
GRMZM2G137868	178.639	51.3386	-1.79893	5e-05	PS.photorespiration.aminotransferases peroxisomal
GRMZM2G138258	485.856	158.609	-1.61505	5e-05	not assigned.unknown
GRMZM2G138349	28.1922	13.5811	-1.0537	0.0128	RNA.regulation of transcription.C2H2 zinc finger family
GRMZM2G138585	20.2178	9.47131	-1.09399	0.04765	not assigned.unknown
GRMZM2G138770	29.6905	12.2041	-1.28263	0.00165	protein.degradation.AAA type
GRMZM2G138840	12.9602	6.39006	-1.02019	0.0293	signalling.G-proteins
GRMZM2G139123	38.8715	15.15	-1.3594	0.0457	not assigned.unknown
GRMZM2G139174	12.4806	0	#NAME?	0.01935	RNA.regulation of transcription.MYB-related transcription factor family
GRMZM2G139894	5.23133	1.78684	-1.54977	0.02	DNA.synthesis/chromatin structure
GRMZM2G140078	20.0855	8.21066	-1.29059	0.0139	minor CHO metabolism.trehalose.TPP
GRMZM2G140455	46.8748	10.0303	-2.22444	0.0074	cell.organisation
GRMZM2G140527	2.49175	0	#NAME?	0.0001	secondary metabolism.simple phenols
GRMZM2G140721	7.45159	2.50976	-1.57	0.03885	signalling.receptor kinases.S-locus glycoprotein like
GRMZM2G140996	44.5881	6.49309	-2.77968	0.00045	misc.O-methyl transferases
GRMZM2G141084	10.4799	1.79485	-2.54569	0.02755	protein.degradation.ubiquitin.E3.RING
GRMZM2G141214	6.40907	1.85282	-1.79039	0.0328	misc.nitrilases, *nitrile lyases, berberine bridge enzymes, reticuline oxidases, troponine reductases
GRMZM2G141289	19.8128	7.05396	-1.48993	0.0348	TCA / org transformation.TCA.malate DH
GRMZM2G141600	49.1683	24.0207	-1.03345	0.00145	not assigned.no ontology.pentatricopeptide (PPR) repeat-containing protein
GRMZM2G141858	33.0526	13.8851	-1.25122	0.03325	not assigned.unknown
GRMZM2G142019	5.09416	2.53607	-1.00625	0.04295	not assigned.unknown
GRMZM2G142097	389.613	189.096	-1.04292	0.0001	protein.synthesis.ribosomal protein.prokaryotic.chloroplast.50S subunit.L18
GRMZM2G142413	84.7334	37.1507	-1.18954	0.0001	RNA.regulation of transcription.Orphan family
GRMZM2G142705	43.0004	20.3518	-1.07919	0.0084	not assigned.unknown
GRMZM2G142709	28.2349	7.84104	-1.84836	0.0022	misc.UDP glucosyl and glucoronyl transferases
GRMZM2G142918	13.6652	4.39565	-1.63636	0.02155	not assigned.unknown
GRMZM2G143373	45.617	5.296	-3.1066	0.0004	misc.short chain dehydrogenase/reductase (SDR)
GRMZM2G143426	13.2397	1.47048	-3.17051	0.0313	not assigned.unknown
GRMZM2G143591	7.89787	3.78732	-1.06029	0.0181	not assigned.unknown
GRMZM2G143870	149.292	67.6352	-1.14229	0.00025	RNA.RNA binding
GRMZM2G143883	57.4912	24.3531	-1.23923	0.00665	not assigned.no ontology
GRMZM2G143917	157.615	56.8492	-1.47119	5e-05	not assigned.no ontology
GRMZM2G144097	18.7931	6.98498	-1.42788	0.00075	RNA.regulation of transcription.bHLH,Basic Helix-Loop-Helix family
GRMZM2G144224	17.5767	3.25275	-2.43393	0.0428	not assigned.unknown
GRMZM2G144483	61.8133	26.0379	-1.2473	0.00235	not assigned.unknown
GRMZM2G145008	8.32125	1.67995	-2.30838	0.00705	RNA.regulation of transcription.unclassified
GRMZM2G145962	261.148	123.903	-1.07565	5e-05	not assigned.unknown
GRMZM2G146034	3.76538	0.695375	-2.43693	0.01925	transport.ABC transporters and multidrug resistance systems
GRMZM2G146395	23.1905	5.1257	-2.17771	0.04965	PS.lightreaction.other electron carrier (ox/red).ferredoxin
GRMZM2G146416	25.922	12.6887	-1.03063	0.0053	cell.organisation
GRMZM2G146422	11.5782	1.80965	-2.67763	0.04175	not assigned.unknown
GRMZM2G147145	34.0868	9.70179	-1.81289	5e-05	misc.UDP glucosyl and glucoronyl transferases
GRMZM2G147256	9.08265	2.37185	-1.9371	0.0245	amino acid metabolism.degradation.serine-glycine-cysteine group.glycine
GRMZM2G147500	46.4965	16.8213	-1.46683	5e-05	not assigned.unknown
GRMZM2G147503	20.5188	10.2481	-1.0016	0.0354	not assigned.unknown
GRMZM2G147544	5.89687	1.23137	-2.25968	0.03545	not assigned.unknown
GRMZM2G147659	37.076	11.5595	-1.6814	0.01035	not assigned.unknown
GRMZM2G147687	96.7098	43.4427	-1.15455	5e-05	cell wall.degradation.cellulases and beta -1,4-glucanases
GRMZM2G147756	7.34666	1.27977	-2.5212	0.04635	cell wall.degradation.pectate lyases and polygalacturonases
GRMZM2G147780	12.0194	3.38168	-1.82955	0.0058	signalling.G-proteins
GRMZM2G147819	130.695	52.0649	-1.32782	5e-05	not assigned.no ontology
GRMZM2G148404	2.85696	0	#NAME?	0.0142	not assigned.unknown
GRMZM2G149201	7.81553	1.36575	-2.51665	0.0296	cell wall.cell wall proteins.LRR
GRMZM2G149347	3.29549	0	#NAME?	0.0001	RNA.regulation of transcription.C3H zinc finger family
GRMZM2G149383	111.922	49.7466	-1.16982	0.002	not assigned.unknown
GRMZM2G149481	3.39752	0.234541	-3.85657	0.02155	transport.amino acids
GRMZM2G149580	48.3501	19.3347	-1.32233	0.0033	lipid metabolism.FA synthesis and FA elongation.ACP protein
GRMZM2G149809	12.0044	1.37419	-3.12691	0.01795	stress.biotic
GRMZM2G150030	19.8287	9.62109	-1.04332	0.00425	not assigned.no ontology.pentatricopeptide (PPR) repeat-containing protein
GRMZM2G150691	11.9939	4.16463	-1.52604	0.02625	not assigned.unknown
GRMZM2G150841	13.7523	3.68383	-1.9004	0.02925	RNA.regulation of transcription.MYB domain transcription factor family
GRMZM2G150893	116.555	52.4936	-1.15079	0.0008	misc.peroxidases
GRMZM2G151319	5.25792	0.957429	-2.45725	0.0281	not assigned.unknown
GRMZM2G151564	13.6175	5.90427	-1.20563	0.0075	signalling.calcium
GRMZM2G151738	14.4835	2.55616	-2.50236	0.00445	cell wall.cell wall proteins.LRR
GRMZM2G151826	55.9767	25.2797	-1.14685	0.00915	DNA.synthesis/chromatin structure.histone
GRMZM2G152089	40.8957	5.88433	-2.797	0.0111	not assigned.unknown
GRMZM2G152120	6.71471	1.96035	-1.77621	0.0249	signalling.receptor kinases.S-locus glycoprotein like
GRMZM2G152141	4.47072	0	#NAME?	5e-05	not assigned.unknown
GRMZM2G152189	64.1053	21.6438	-1.56649	0.0005	not assigned.unknown
GRMZM2G152328	26.329	2.5469	-3.36984	0.0008	cell.organisation
GRMZM2G152757	82.8288	39.2483	-1.0775	0.00055	nucleotide metabolism.degradation
GRMZM2G152908	519.477	91.492	-2.50534	5e-05	major CHO metabolism.degradation.sucrose.Susy
GRMZM2G153103	47.6801	8.98508	-2.40779	0.00065	not assigned.unknown
GRMZM2G153476	302.521	127.97	-1.24122	5e-05	protein.synthesis.ribosomal protein.prokaryotic.chloroplast.30S subunit.S13
GRMZM2G153488	42.3924	0	#NAME?	5e-05	not assigned.unknown
GRMZM2G153760	17.9067	6.61329	-1.43706	0.0071	protein.glycosylation
GRMZM2G154029	11.6906	4.14725	-1.49512	0.00925	not assigned.unknown
GRMZM2G154178	149.494	73.9271	-1.01591	0.0013	cell wall.modification
GRMZM2G154449	1.50385	0	#NAME?	0.0062	stress.biotic
GRMZM2G154508	70.5005	31.2965	-1.17163	0.00395	not assigned.unknown
GRMZM2G154523	58.6852	12.0931	-2.27881	5e-05	development.storage proteins
GRMZM2G154628	44.9996	4.90897	-3.19642	0.0014	transport.Major Intrinsic Proteins.PIP
GRMZM2G154789	212.131	55.4373	-1.93603	5e-05	not assigned.unknown
GRMZM2G154904	5.16293	0	#NAME?	5e-05	not assigned.unknown
GRMZM2G155086	11.7205	1.2402	-3.24038	0.037	not assigned.unknown
GRMZM2G155253	249.505	73.6978	-1.75938	5e-05	PS.calvin cycle.aldolase
GRMZM2G155348	45.5499	10.7794	-2.07918	5e-05	lipid metabolism.glyceral metabolism.Glycerol-3-phosphate dehydrogenase (NAD+)
GRMZM2G155464	21.0653	5.20851	-2.01593	0.0027	not assigned.unknown
GRMZM2G155502	5.16126	0.457639	-3.49544	0.0105	fermentation.aldehyde dehydrogenase
GRMZM2G155753	60.1168	22.2944	-1.43109	0.00015	protein.folding
GRMZM2G155962	42.071	17.5999	-1.25726	0.0021	not assigned.unknown
GRMZM2G156016	7.97767	3.41214	-1.22529	0.0471	not assigned.unknown
GRMZM2G156365	54.5059	5.98054	-3.18806	5e-05	cell wall.pectin*esterases.acetyl esterase
GRMZM2G156643	15.4711	7.01805	-1.14044	0.00875	not assigned.unknown
GRMZM2G156816	109.074	54.4717	-1.00173	0.0004	secondary metabolism.phenylpropanoids
GRMZM2G157147	5.04011	1.38535	-1.8632	0.0299	signalling.phosphinositides.phosphatidylinositol-4-phosphate 5-kinase
GRMZM2G157269	39.0975	17.1736	-1.18688	0.0004	lipid metabolism.FA synthesis and FA elongation.acyl coa ligase
GRMZM2G157350	72.3607	35.3027	-1.03543	0.0373	not assigned.unknown
GRMZM2G157820	11.5988	4.3356	-1.41967	0.001	RNA.regulation of transcription.Polycomb Group (PcG)
GRMZM2G158117	57.6833	3.3709	-4.09695	0.00525	not assigned.unknown
GRMZM2G158131	215.433	58.549	-1.87952	5e-05	not assigned.unknown
GRMZM2G158147	65.9667	30.8862	-1.09478	0.0002	S-assimilation.ATPS
GRMZM2G158237	29.8282	12.8938	-1.20999	0.008	not assigned.unknown
GRMZM2G158316	12.1724	2.58414	-2.23586	0.01395	stress.biotic.PR-proteins
GRMZM2G158359	13.0868	2.11166	-2.63167	0.00025	protein.postranslational modification.kinase.receptor like cytoplasmatic kinase VII
GRMZM2G159008	7.76975	0.9672	-3.00598	0.01985	DNA.synthesis/chromatin structure
GRMZM2G159105	15.5639	2.74969	-2.50086	0.00345	protein.postranslational modification.kinase.receptor like cytoplasmatic kinase VII
GRMZM2G159160	58.1588	20.5015	-1.50427	0.00035	protein.degradation
GRMZM2G159285	35.4772	6.52787	-2.44221	0.00025	RNA.regulation of transcription.Aux/IAA family
GRMZM2G159427	13.0634	6.27632	-1.05754	0.02325	cell.cycle
GRMZM2G159477	19.0101	5.54166	-1.77837	0.0283	not assigned.unknown
GRMZM2G159554	19.7009	7.07739	-1.47697	0.0363	protein.synthesis.ribosomal protein.prokaryotic.chloroplast.50S subunit.L29
GRMZM2G159581	24.5189	11.4486	-1.09873	0.02035	RNA.regulation of transcription.bZIP transcription factor family
GRMZM2G159732	8.85495	1.72749	-2.35781	0.0087	development.unspecified
GRMZM2G159759	69.8056	26.7928	-1.3815	0.0003	misc.GDSL-motif lipase
GRMZM2G159824	5.54919	1.22511	-2.17937	0.01125	not assigned.unknown
GRMZM2G159937	11.604	2.99645	-1.9533	0.0252	RNA.regulation of transcription.bHLH,Basic Helix-Loop-Helix family
GRMZM2G160452	41.0558	20.1577	-1.02625	0.00125	lipid metabolism.glycolipid synthesis.DGDG synthase
GRMZM2G160563	33.112	8.39017	-1.98058	0.01155	cell.cycle
GRMZM2G160619	4.48436	1.02471	-2.12968	0.02335	signalling.receptor kinases.misc
GRMZM2G160862	7.68628	0	#NAME?	5e-05	not assigned.unknown
GRMZM2G161244	107.155	45.6215	-1.23191	0.0071	not assigned.unknown
GRMZM2G161295	639.147	298.771	-1.09711	5e-05	not assigned.unknown
GRMZM2G161306	216.929	102.684	-1.07902	0.0001	protein.assembly and cofactor ligation
GRMZM2G161664	11.7844	1.96759	-2.58237	0.0002	signalling.receptor kinases.leucine rich repeat III
GRMZM2G161673	92.1113	30.5659	-1.59146	5e-05	tetrapyrrole synthesis.magnesium protoporphyrin IX methyltransferase
GRMZM2G161696	20.0996	9.2112	-1.1257	0.03335	protein.degradation.serine protease
GRMZM2G162200	489.337	176.496	-1.47119	5e-05	PS.calvin cycle.rubisco interacting
GRMZM2G162276	235.353	46.5723	-2.33728	5e-05	misc.protease inhibitor/seed storage/lipid transfer protein (LTP) family protein
GRMZM2G162529	774.596	264.93	-1.54783	5e-05	PS.calvin cycle.PRK
GRMZM2G162531	31.6077	12.4828	-1.34033	0.00095	protein.postranslational modification.kinase.receptor like cytoplasmatic kinase VII
GRMZM2G162598	14.2969	5.01238	-1.51214	0.00135	RNA.regulation of transcription.unclassified
GRMZM2G162668	17.3123	8.54632	-1.01842	0.0428	not assigned.unknown
GRMZM2G162737	9.55686	1.91116	-2.32209	0.04155	misc.cytochrome P450
GRMZM2G162755	52.488	1.71924	-4.93215	0.00105	misc.UDP glucosyl and glucoronyl transferases
GRMZM2G162781	5.33301	2.08608	-1.35415	0.02695	signalling.receptor kinases.leucine rich repeat III
GRMZM2G163374	4.09645	0	#NAME?	0.0006	not assigned.unknown
GRMZM2G163421	12.4391	5.44099	-1.19294	0.01745	redox.thioredoxin
GRMZM2G163437	371.096	182.811	-1.02144	0.0008	major CHO metabolism.synthesis.starch.AGPase
GRMZM2G163476	21.0833	8.5277	-1.30587	0.02285	transport.unspecified cations
GRMZM2G163544	12.9507	6.15262	-1.07376	0.0338	misc.gluco-, galacto- and mannosidases
GRMZM2G163905	116.489	42.7613	-1.44581	0.0075	not assigned.unknown
GRMZM2G164074	21.6255	9.41945	-1.19902	0.01195	misc.cytochrome P450
GRMZM2G164131	18.5827	5.88671	-1.65843	0.01315	not assigned.no ontology
GRMZM2G164225	9.64442	0	#NAME?	0.0054	not assigned.unknown
GRMZM2G164378	86.5733	37.2961	-1.2149	0.00165	not assigned.unknown
GRMZM2G164470	5.29602	1.7826	-1.57093	0.0377	stress.abiotic.drought/salt
GRMZM2G164558	342.815	145.47	-1.23671	5e-05	not assigned.unknown
GRMZM2G164672	11.8065	1.8727	-2.65639	0.02875	not assigned.unknown
GRMZM2G164696	12.8958	1.95308	-2.72308	0.01305	cell.organisation
GRMZM2G164965	248.626	99.561	-1.32032	5e-05	protein.synthesis.ribosomal protein.prokaryotic.chloroplast.50S subunit.L15
GRMZM2G165007	35.3702	6.94971	-2.34751	5e-05	protein.degradation.ubiquitin.E3.SCF.FBOX
GRMZM2G165387	23.891	5.77392	-2.04885	5e-05	signalling.receptor kinases.leucine rich repeat XI
GRMZM2G165461	95.6683	47.2286	-1.01838	0.00445	not assigned.unknown
GRMZM2G165506	68.6971	16.4042	-2.06618	0.00015	stress.abiotic.unspecified
GRMZM2G165511	170.761	67.197	-1.34551	0.0009	protein.degradation.ubiquitin.E2
GRMZM2G166109	24.7238	11.9831	-1.0449	0.04305	not assigned.unknown
GRMZM2G166767	50.6911	21.8157	-1.21636	5e-05	cell wall.precursor synthesis.UDP-glucose 4,6-dehydratase
GRMZM2G166877	102.152	30.8938	-1.72533	5e-05	not assigned.unknown
GRMZM2G167018	55.0208	14.678	-1.90632	0.00015	development.unspecified
GRMZM2G167220	9.3797	1.07714	-3.12234	0.02155	hormone metabolism.cytokinin.synthesis-degradation
GRMZM2G167860	2.40933	0	#NAME?	0.00075	not assigned.unknown
GRMZM2G168002	16.9566	7.90342	-1.1013	0.049	not assigned.unknown
GRMZM2G168281	29.2291	14.3653	-1.02482	0.02575	PS.photorespiration
GRMZM2G168304	53.737	4.75545	-3.49826	0.0019	lipid metabolism.FA synthesis and FA elongation.beta ketoacyl CoA synthase
GRMZM2G168335	68.6357	32.3081	-1.08706	0.0005	not assigned.unknown
GRMZM2G168378	19.5058	9.62973	-1.01834	0.01575	not assigned.no ontology.pentatricopeptide (PPR) repeat-containing protein
GRMZM2G168449	4.57024	2.02227	-1.17629	0.04455	cell.cycle
GRMZM2G168502	120.507	50.2313	-1.26246	5e-05	development.unspecified
GRMZM2G168510	42.0861	14.1263	-1.57496	0.0007	not assigned.unknown
GRMZM2G168681	15.6548	5.50028	-1.50903	0.0078	secondary metabolism.isoprenoids.mevalonate pathway.farnesyl pyrophosphate synthetase
GRMZM2G168693	32.8209	9.0855	-1.85298	0.00755	not assigned.unknown
GRMZM2G169116	22.3919	11.17	-1.00335	0.00525	not assigned.unknown
GRMZM2G169458	178.378	87.1311	-1.03368	5e-05	fermentation.aldehyde dehydrogenase
GRMZM2G170079	7.2982	0	#NAME?	0.00595	RNA.regulation of transcription.bZIP transcription factor family
GRMZM2G170567	27.9803	7.24471	-1.94941	5e-05	cell.organisation
GRMZM2G170692	21.7252	3.50679	-2.63115	0.0004	secondary metabolism.phenylpropanoids.lignin biosynthesis.PAL
GRMZM2G170851	4.72118	0	#NAME?	5e-05	not assigned.unknown
GRMZM2G170870	251.371	104.422	-1.26739	5e-05	protein.synthesis.ribosomal protein.prokaryotic.chloroplast.50S subunit.L6
GRMZM2G171080	10.4347	5.05156	-1.04658	0.02665	signalling.phosphinositides
GRMZM2G171383	17.0626	8.49897	-1.00547	0.0405	amino acid metabolism.synthesis.aromatic aa.tryptophan.anthranilate synthase
GRMZM2G171781	21.733	5.32041	-2.03028	0.0001	RNA.regulation of transcription.MYB domain transcription factor family
GRMZM2G172239	23.689	9.78167	-1.27607	0.0309	Co-factor and vitamine metabolism.iron-sulphur clusters
GRMZM2G172410	26.9803	13.0171	-1.05149	0.00115	not assigned.unknown
GRMZM2G172723	93.2709	28.0384	-1.73402	5e-05	PS.lightreaction.photosystem II.PSII polypeptide subunits
GRMZM2G172834	60.6789	21.8701	-1.47224	0.0019	cell.organisation
GRMZM2G173413	63.0384	23.951	-1.39614	5e-05	nucleotide metabolism.degradation
GRMZM2G173628	13.4671	4.09149	-1.71874	0.03485	redox.dismutases and catalases
GRMZM2G173684	9.78413	2.58534	-1.92009	0.0343	protein.targeting.unknown
GRMZM2G173710	61.4288	28.3949	-1.11328	0.0209	signalling.phosphorelay
GRMZM2G173759	19.315	5.86297	-1.72002	0.0002	cell wall.cellulose synthesis
GRMZM2G174107	1131.12	415.988	-1.44313	5e-05	transport.metabolite transporters at the envelope membrane
GRMZM2G174315	10.6104	4.16584	-1.3488	0.03155	signalling.calcium
GRMZM2G174830	10.8006	3.16713	-1.76987	0.0016	lipid metabolism.FA synthesis and FA elongation.acyl-CoA binding protein
GRMZM2G175019	47.8265	14.2505	-1.7468	0.00535	not assigned.unknown
GRMZM2G175065	24.8654	8.73583	-1.50912	0.00365	not assigned.unknown
GRMZM2G175134	15.128	2.9963	-2.33597	0.03605	misc.glutathione S transferases
GRMZM2G175236	6.80177	0	#NAME?	5e-05	DNA.unspecified
GRMZM2G176056	65.1226	8.74696	-2.89631	0.00055	not assigned.unknown
GRMZM2G176307	48.1311	13.3878	-1.84605	5e-05	glycolysis.cytosolic branch.glyceraldehyde 3-phosphate dehydrogenase (GAP-DH)
GRMZM2G176446	19.6278	7.80693	-1.33007	0.01305	secondary metabolism.phenylpropanoids
GRMZM2G176595	46.5908	6.04065	-2.94727	0.0011	cell wall.modification
GRMZM2G176820	67.6349	32.1471	-1.07308	0.00065	protein.synthesis.ribosomal protein.prokaryotic.chloroplast.50S subunit.L11
GRMZM2G177001	24.9666	2.52161	-3.30758	0.0004	RNA.RNA binding
GRMZM2G177242	81.4461	25.3431	-1.68425	0.00025	cell wall.cell wall proteins.AGPs.AGP
GRMZM2G177259	22.0624	8.93155	-1.30461	5e-05	not assigned.no ontology
GRMZM2G177424	53.9721	26.526	-1.02481	0.00665	secondary metabolism.phenylpropanoids
GRMZM2G177491	8.84564	0	#NAME?	0.00125	not assigned.unknown
GRMZM2G177726	24.6524	5.19771	-2.24578	0.0205	signalling.receptor kinases.S-locus glycoprotein like
GRMZM2G177895	81.6854	40.3952	-1.0159	0.02785	not assigned.no ontology
GRMZM2G177970	28.4728	10.1681	-1.48553	0.00155	protein.aa activation
GRMZM2G178106	7.61256	0.773589	-3.29874	0.0117	misc.gluco-, galacto- and mannosidases.beta-galactosidase
GRMZM2G178192	706.876	246.62	-1.51917	5e-05	nucleotide metabolism.phosphotransfer and pyrophosphatases.adenylate kinase
GRMZM2G178645	18.4353	8.81595	-1.06428	0.0495	protein.degradation.AAA type
GRMZM2G178709	44.1007	17.8494	-1.30493	0.03055	not assigned.unknown
GRMZM2G178775	59.2411	16.061	-1.88304	0.0167	not assigned.unknown
GRMZM2G178852	6.06972	0	#NAME?	5e-05	not assigned.unknown
GRMZM2G178913	12.7865	3.98201	-1.68305	0.04115	not assigned.unknown
GRMZM2G178917	70.204	33.1043	-1.08454	0.00015	lipid metabolism.Phospholipid synthesis.cyclopropane-fatty-acyl-phospholipid synthase
GRMZM2G179120	13.2186	4.65069	-1.50705	0.02615	lipid metabolism.'exotics' (steroids, squalene etc).sphingolipids
GRMZM2G179170	40.3544	15.4763	-1.38267	0.024	TCA / org transformation.other organic acid transformatons.atp-citrate lyase
GRMZM2G179351	6.10229	2.18421	-1.48224	0.00775	protein.degradation.ubiquitin.E3.RING
GRMZM2G179638	37.4314	12.2573	-1.61061	5e-05	not assigned.unknown
GRMZM2G179703	40.0607	9.642	-2.05479	0.00035	not assigned.unknown
GRMZM2G180160	7.95166	3.17725	-1.32348	0.02685	protein.postranslational modification.kinase.receptor like cytoplasmatic kinase VII
GRMZM2G180283	24.6613	1.77692	-3.7948	0.01005	misc.UDP glucosyl and glucoronyl transferases
GRMZM2G180399	34.3724	15.2958	-1.16811	0.0026	lipid metabolism.FA synthesis and FA elongation.ACP desaturase
GRMZM2G180430	35.4958	17.172	-1.04759	0.0048	protein.postranslational modification
GRMZM2G180863	36.7122	18.0689	-1.02275	0.0039	nucleotide metabolism.synthesis.PRS-PP
GRMZM2G181153	24.2886	3.5902	-2.75814	0.0121	DNA.synthesis/chromatin structure.histone.core.H4
GRMZM2G181258	668.346	280.417	-1.25302	5e-05	redox.thioredoxin
GRMZM2G181546	105.002	51.9333	-1.01569	0.00895	not assigned.unknown
GRMZM2G181568	14.503	6.18367	-1.22981	0.0209	not assigned.unknown
GRMZM2G302639	161.933	59.743	-1.43856	5e-05	not assigned.unknown
GRMZM2G303964	10.5648	1.64152	-2.68617	0.02955	RNA.regulation of transcription.PHOR1
GRMZM2G305007	32.8497	14.7657	-1.15364	0.0003	not assigned.no ontology.ABC1 family protein
GRMZM2G305046	42.588	12.3135	-1.7902	0.0033	DNA.synthesis/chromatin structure.histone
GRMZM2G305280	110.942	38.8838	-1.51256	0.019	not assigned.unknown
GRMZM2G305856	212.794	95.1015	-1.16192	5e-05	RNA.regulation of transcription.MYB domain transcription factor family
GRMZM2G306104	78.8268	26.1543	-1.59163	0.011	not assigned.unknown
GRMZM2G306258	20.8541	6.91248	-1.59305	0.04795	DNA.synthesis/chromatin structure.histone
GRMZM2G306345	5685.39	1971.48	-1.52798	0.00885	gluconeogenesis / glyoxylate cycle.pyruvate dikinase
GRMZM2G308203	37.942	18.2657	-1.05466	0.0026	cell.organisation
GRMZM2G309063	48.0203	23.5509	-1.02786	0.0012	development.unspecified
GRMZM2G310453	21.9971	10.3783	-1.08374	0.0488	not assigned.unknown
GRMZM2G312061	6.16281	0	#NAME?	0.01935	not assigned.unknown
GRMZM2G312997	40.7973	16.697	-1.28889	5e-05	stress.abiotic
GRMZM2G313027	11.1452	3.11054	-1.84119	0.0001	not assigned.unknown
GRMZM2G314660	17.2522	5.67898	-1.60308	0.0019	RNA.regulation of transcription.Trihelix, Triple-Helix transcription factor family
GRMZM2G315726	14.3084	4.43847	-1.68872	0.0105	lipid metabolism.'exotics' (steroids, squalene etc).sphingolipids
GRMZM2G315806	51.2567	16.8587	-1.60425	0.00045	protein.aa activation.pseudouridylate synthase
GRMZM2G316474	26.1571	1.53112	-4.09454	0.0023	signalling.receptor kinases.misc
GRMZM2G317743	254.19	13.8256	-4.20049	0.0043	not assigned.unknown
GRMZM2G318527	2.0665	0.486122	-2.0878	0.0469	cell.division
GRMZM2G319062	27.4535	6.39359	-2.10229	0.00145	not assigned.unknown
GRMZM2G319109	62.2884	28.5599	-1.12497	0.001	signalling.G-proteins
GRMZM2G319798	6.20438	0	#NAME?	0.0005	cell wall.modification
GRMZM2G320152	8.21741	1.93756	-2.08445	0.019	protein.degradation.ubiquitin.E3.RING
GRMZM2G321153	4.34394	0.911235	-2.25311	0.04445	signalling.receptor kinases.S-locus glycoprotein like
GRMZM2G322090	5.39908	1.33706	-2.01365	0.03055	RNA.regulation of transcription.CPP(Zn),CPP1-related transcription factor family
GRMZM2G323024	205.07	93.0431	-1.14014	5e-05	tetrapyrrole synthesis.magnesium chelatase
GRMZM2G324390	10.2165	3.38724	-1.59272	0.0001	protein.postranslational modification
GRMZM2G324860	5.31803	1.70527	-1.64089	0.01595	not assigned.unknown
GRMZM2G325026	13.9013	5.42264	-1.35815	0.03725	redox.ascorbate and glutathione
GRMZM2G325804	19.9769	7.64037	-1.38662	5e-05	not assigned.no ontology
GRMZM2G326734	37.6096	15.6705	-1.26305	0.0092	not assigned.unknown
GRMZM2G328785	15.8106	6.032	-1.39018	0.0013	signalling.receptor kinases.misc
GRMZM2G328893	35.6488	17.3424	-1.03955	0.0029	amino acid metabolism.synthesis.serine-glycine-cysteine group.cysteine.OASTL
GRMZM2G330757	7.71943	0	#NAME?	0.00175	not assigned.unknown
GRMZM2G331374	21.4247	6.76211	-1.66373	0.01095	not assigned.unknown
GRMZM2G335638	8.54027	2.45365	-1.79935	0.0012	protein.postranslational modification.kinase.receptor like cytoplasmatic kinase VII
GRMZM2G336824	11.6478	1.65055	-2.81904	0.03625	misc.O-methyl transferases
GRMZM2G336879	11.8568	2.38535	-2.31344	0.0383	cell wall.pectin*esterases.acetyl esterase
GRMZM2G336908	76.8357	35.0982	-1.13038	5e-05	Co-factor and vitamine metabolism.riboflavin.GTP cyclohydrolase II
GRMZM2G337113	1329.69	487.48	-1.44768	5e-05	PS.calvin cycle.GAP
GRMZM2G337330	71.6457	22.8028	-1.65167	0.0096	not assigned.unknown
GRMZM2G337616	11.2865	5.24378	-1.10593	0.0261	not assigned.unknown
GRMZM2G339699	39.0788	16.6896	-1.22744	0.0028	nucleotide metabolism.synthesis.purine.amidophosphoribosyltransferase
GRMZM2G341302	5.61944	1.56868	-1.84087	0.02125	protein.postranslational modification
GRMZM2G342515	31.2596	3.7847	-3.04605	0.00455	DNA.synthesis/chromatin structure.histone
GRMZM2G344911	75.9486	14.3031	-2.40869	0.0017	misc.short chain dehydrogenase/reductase (SDR)
GRMZM2G345493	82.0665	39.3909	-1.05893	0.01525	PS.calvin cycle.aldolase
GRMZM2G345622	37.0058	11.5745	-1.6768	0.0001	protein.degradation.subtilases
GRMZM2G345667	12.2737	5.65824	-1.11714	0.0144	not assigned.no ontology.pentatricopeptide (PPR) repeat-containing protein
GRMZM2G346982	11.2005	2.25013	-2.31548	0.0482	not assigned.unknown
GRMZM2G347280	30.8471	12.3104	-1.32526	0.0043	minor CHO metabolism.trehalose.TPP
GRMZM2G349996	139.307	62.9537	-1.1459	0.00025	protein.synthesis.initiation
GRMZM2G351469	96.4953	39.6013	-1.28491	0.02005	not assigned.unknown
GRMZM2G354053	17.2594	7.24311	-1.2527	0.0015	not assigned.no ontology
GRMZM2G355062	36.4518	6.15149	-2.56698	0.0097	not assigned.unknown
GRMZM2G355752	91.346	35.7428	-1.35369	5e-05	signalling.light
GRMZM2G359018	16.8945	6.63627	-1.34811	0.02525	not assigned.no ontology
GRMZM2G359127	68.6773	23.8386	-1.52653	0.0247	misc. other Ferredoxins and Rieske domain
GRMZM2G360021	205.813	99.1345	-1.05387	0.00035	protein.synthesis.ribosomal protein.prokaryotic.chloroplast.50S subunit.L12
GRMZM2G361398	10.4099	5.16648	-1.0107	0.01905	development.unspecified
GRMZM2G366146	7.32866	3.60192	-1.02478	0.02175	transport.ABC transporters and multidrug resistance systems
GRMZM2G367650	24.1438	9.19757	-1.39233	0.02885	hormone metabolism.brassinosteroid.induced-regulated-responsive-activated
GRMZM2G367701	55.685	7.73863	-2.84714	5e-05	protein.degradation.cysteine protease
GRMZM2G368388	4.15846	0	#NAME?	0.00075	signalling.receptor kinases.misc
GRMZM2G370081	7.50309	3.67633	-1.02922	0.0205	not assigned.unknown
GRMZM2G372074	76.1385	24.1912	-1.65414	0.0011	misc.protease inhibitor/seed storage/lipid transfer protein (LTP) family protein
GRMZM2G372632	49.7273	14.3346	-1.79453	5e-05	not assigned.no ontology.pentatricopeptide (PPR) repeat-containing protein
GRMZM2G372684	7.60449	2.63169	-1.53086	0.0272	protein.degradation.ubiquitin.E3.RING
GRMZM2G374475	63.2558	2.70616	-4.54688	0.00155	misc.GDSL-motif lipase
GRMZM2G377168	520.211	190.03	-1.45287	5e-05	not assigned.unknown
GRMZM2G377761	41.7874	19.1085	-1.12885	0.00045	RNA.processing
GRMZM2G379035	65.874	8.9828	-2.87447	0.01035	not assigned.unknown
GRMZM2G379540	32.411	9.49415	-1.77137	0.00095	protein.degradation.serine protease
GRMZM2G380784	13.0643	3.00997	-2.1178	0.00925	not assigned.unknown
GRMZM2G381933	28.6309	13.7043	-1.06294	0.00275	not assigned.unknown
GRMZM2G385622	70.7317	29.7843	-1.2478	0.0095	mitochondrial electron transport / ATP synthesis.F1-ATPase
GRMZM2G386113	8.97335	1.43413	-2.64548	0.0423	protein.degradation.ubiquitin.E3.RING
GRMZM2G386229	4.43067	1.00118	-2.14582	0.03215	nucleotide metabolism.degradation
GRMZM2G386643	9.28016	3.8067	-1.28561	0.00515	not assigned.no ontology.C2 domain-containing protein
GRMZM2G386971	24.8383	10.5722	-1.23229	0.0002	misc.UDP glucosyl and glucoronyl transferases
GRMZM2G389567	21.1299	4.01309	-2.3965	0.0439	not assigned.unknown
GRMZM2G389937	8.27326	0	#NAME?	5e-05	not assigned.unknown
GRMZM2G391936	251.437	110.13	-1.19099	5e-05	major CHO metabolism.synthesis.starch.AGPase
GRMZM2G392918	6.32348	0	#NAME?	5e-05	not assigned.unknown
GRMZM2G393529	5.96708	0	#NAME?	5e-05	not assigned.unknown
GRMZM2G393673	26.1837	7.00168	-1.9029	0.0055	protein.degradation.serine protease
GRMZM2G394528	23.1614	10.7925	-1.1017	0.0233	stress.abiotic.drought/salt
GRMZM2G395114	33.4723	10.6204	-1.65612	5e-05	transport.sulphate
GRMZM2G395244	17.5683	6.22236	-1.49744	0.01295	signalling.calcium
GRMZM2G395778	10.5209	5.07946	-1.05051	0.01675	signalling.receptor kinases.S-locus glycoprotein like
GRMZM2G398807	74.2868	13.5796	-2.45167	0.0004	misc.protease inhibitor/seed storage/lipid transfer protein (LTP) family protein
GRMZM2G398854	29.7675	11.693	-1.34809	0.00015	protein.postranslational modification
GRMZM2G400382	10.4632	2.61296	-2.00157	0.04025	not assigned.unknown
GRMZM2G400694	4.18135	0.647123	-2.69186	0.02175	protein.postranslational modification
GRMZM2G401147	47.9987	20.9966	-1.19284	0.0107	DNA.synthesis/chromatin structure.histone
GRMZM2G401581	5.3604	0	#NAME?	5e-05	DNA.synthesis/chromatin structure.histone.core.H3
GRMZM2G401883	31.3709	11.9372	-1.39396	0.04395	not assigned.unknown
GRMZM2G404207	16.9081	7.67536	-1.13941	0.03585	protein.postranslational modification.kinase.receptor like cytoplasmatic kinase VII
GRMZM2G410963	10.6307	3.82396	-1.4751	0.0134	signalling.receptor kinases.leucine rich repeat XI
GRMZM2G411668	42.1437	7.57524	-2.47595	0.00065	signalling.receptor kinases.S-locus glycoprotein like
GRMZM2G413857	9.47277	1.77373	-2.417	0.024	not assigned.no ontology
GRMZM2G417455	19.8769	7.81094	-1.34752	0.00065	misc.gluco-, galacto- and mannosidases.beta-galactosidase
GRMZM2G418206	37.1558	15.112	-1.29789	0.0001	not assigned.unknown
GRMZM2G418343	88.4978	13.1529	-2.75026	0.00185	not assigned.unknown
GRMZM2G418752	37.6001	16.1906	-1.21558	0.00185	PS.calvin cycle.rubisco interacting
GRMZM2G419328	59.4543	26.5431	-1.16345	0.002	transport.peptides and oligopeptides
GRMZM2G419806	80.2366	36.2737	-1.14534	0.00035	tetrapyrrole synthesis.magnesium chelatase
GRMZM2G422340	5.63465	1.52137	-1.88895	0.0143	signalling.receptor kinases.S-locus glycoprotein like
GRMZM2G423472	4.10254	0	#NAME?	0.0005	cell.vesicle transport
GRMZM2G423555	4.37571	0.769896	-2.50678	5e-05	misc.glutathione S transferases
GRMZM2G429000	557.227	61.4257	-3.18135	5e-05	misc.protease inhibitor/seed storage/lipid transfer protein (LTP) family protein
GRMZM2G429118	20.47	4.84565	-2.07875	0.0036	cell wall.precursor synthesis.GAE
GRMZM2G429396	63.4453	15.8909	-1.99732	0.0089	stress.abiotic.heat
GRMZM2G429807	4.64549	1.53069	-1.60165	0.0433	not assigned.unknown
GRMZM2G429955	140.593	41.7118	-1.753	5e-05	PS.lightreaction.photosystem II.LHC-II
GRMZM2G430394	25.9635	0	#NAME?	5e-05	not assigned.unknown
GRMZM2G431524	11.0351	2.50112	-2.14145	0.00975	protein.postranslational modification.kinase.receptor like cytoplasmatic kinase VII
GRMZM2G432722	13.4587	5.62524	-1.25855	0.00335	signalling.receptor kinases.Catharanthus roseus-like RLK1
GRMZM2G433184	28.2128	3.59045	-2.97411	0.0158	stress.biotic.PR-proteins
GRMZM2G434380	9.60512	0	#NAME?	0.01935	not assigned.unknown
GRMZM2G436448	4.60902	1.26393	-1.86655	0.0432	signalling.receptor kinases.S-locus glycoprotein like
GRMZM2G437859	12.5995	3.73789	-1.75307	0.0162	transport.misc
GRMZM2G439195	33.84	11.9665	-1.49972	0.0014	metal handling.binding, chelation and storage
GRMZM2G439578	25.503	11.3217	-1.17158	0.0397	not assigned.unknown
GRMZM2G440537	12.0111	5.40386	-1.1523	0.0039	not assigned.no ontology.pentatricopeptide (PPR) repeat-containing protein
GRMZM2G440972	20.5709	0	#NAME?	0.00195	not assigned.unknown
GRMZM2G441888	41.355	16.631	-1.31419	0.0441	not assigned.unknown
GRMZM2G443953	8.52398	3.84362	-1.14906	0.04505	cell.vesicle transport
GRMZM2G444845	22.5245	9.43265	-1.25576	0.03025	stress.abiotic
GRMZM2G445100	24.9315	11.8905	-1.06816	0.0102	protein.degradation.ubiquitin.proteasom
GRMZM2G445169	1.11807	0	#NAME?	0.01145	cell wall.modification
GRMZM2G445783	2.23717	0	#NAME?	0.00035	cell.organisation
GRMZM2G445944	26.3122	10.1939	-1.36802	0.04765	RNA.regulation of transcription.TCP transcription factor family
GRMZM2G446999	3.77596	0	#NAME?	0.00415	not assigned.unknown
GRMZM2G447984	8.16141	0	#NAME?	5e-05	DNA.synthesis/chromatin structure.histone.core.H3
GRMZM2G448330	13.1001	5.0396	-1.3782	0.0287	not assigned.no ontology.armadillo/beta-catenin repeat family protein
GRMZM2G448344	6.73444	2.43617	-1.46694	0.0021	PS.calvin cycle.rubisco large subunit
GRMZM2G451187	196.863	95.7416	-1.03997	0.0002	secondary metabolism.isoprenoids.terpenoids
GRMZM2G451254	8.92306	1.40292	-2.6691	0.04425	DNA.synthesis/chromatin structure.histone.core.H3
GRMZM2G454928	33.567	16.0194	-1.06723	0.01755	not assigned.unknown
GRMZM2G457309	175.271	62.7683	-1.48148	5e-05	not assigned.unknown
GRMZM2G459063	51.6448	23.9868	-1.10638	0.00145	misc.oxidases - copper, flavone etc
GRMZM2G461936	9.73818	4.52646	-1.10527	0.03285	development.unspecified
GRMZM2G462261	18.8948	8.97468	-1.07406	0.02435	major CHO metabolism.synthesis.starch
GRMZM2G462803	36.5394	16.4154	-1.15441	0.0001	cell.organisation
GRMZM2G463462	29.9227	7.15054	-2.06512	0.01155	not assigned.no ontology
GRMZM2G463904	11.8649	3.84362	-1.62616	0.0011	signalling.receptor kinases.leucine rich repeat XI
GRMZM2G463913	771.768	380.007	-1.02214	0.0004	protein.synthesis.ribosomal protein.prokaryotic.chloroplast.50S subunit.L24
GRMZM2G464011	4.85385	0	#NAME?	0.00015	not assigned.unknown
GRMZM2G464393	8.39515	1.22508	-2.77668	0.0359	not assigned.no ontology
GRMZM2G465764	9.0345	4.33775	-1.0585	0.0035	minor CHO metabolism.callose
GRMZM2G465771	5.54807	1.96643	-1.49641	0.05	signalling.receptor kinases.leucine rich repeat III
GRMZM2G465806	9.50005	2.58022	-1.88044	0.02895	lipid metabolism.FA synthesis and FA elongation.acyl coa ligase
GRMZM2G470103	4.39807	0	#NAME?	0.0024	not assigned.unknown
GRMZM2G471357	103.169	10.0246	-3.36339	5e-05	misc.peroxidases
GRMZM2G471517	49.9811	12.4778	-2.00202	0.01135	not assigned.unknown
GRMZM2G472382	29.2865	10.5441	-1.47379	0.0008	protein.synthesis.release
GRMZM2G472696	40.2636	3.7899	-3.40924	0.0107	DNA.synthesis/chromatin structure.histone
GRMZM2G472827	5.93666	1.64649	-1.85026	0.01295	not assigned.unknown
GRMZM2G472852	771.679	380.439	-1.02034	0.0002	not assigned.unknown
GRMZM2G473258	10.5649	3.19362	-1.72602	0.0293	not assigned.unknown
GRMZM2G473511	9.79294	3.14146	-1.64031	0.0186	signalling.receptor kinases.S-locus glycoprotein like
GRMZM2G473788	44.3718	19.2112	-1.20769	0.0008	not assigned.unknown
GRMZM2G474777	6.11642	2.97527	-1.03967	0.0307	signalling.receptor kinases.misc
GRMZM2G475948	11.6004	3.37405	-1.78162	0.02165	protein.postranslational modification
GRMZM2G476685	4.20191	0.372266	-3.49664	0.03645	cell.cycle
GRMZM2G476914	11.0707	4.65098	-1.25114	0.02245	RNA.regulation of transcription.PHOR1
GRMZM2G478414	84.9234	4.79458	-4.14669	0.0003	misc.GDSL-motif lipase
GRMZM2G479243	13.106	5.79224	-1.17803	0.00265	signalling.receptor kinases.misc
GRMZM2G479684	44.2744	0.894813	-5.62874	0.03075	DNA.synthesis/chromatin structure.histone.core.H4
GRMZM2G480516	59.5558	20.8215	-1.51617	5e-05	lipid metabolism.lipid degradation.beta-oxidation.acyl CoA reductase
GRMZM2G481440	7.76367	0	#NAME?	5e-05	transport.misc
GRMZM2G484706	4.82154	0	#NAME?	0.00025	not assigned.unknown
GRMZM2G491845	74.6903	30.0868	-1.31179	0.00965	not assigned.unknown
GRMZM2G493903	10.9867	0	#NAME?	0.0352	not assigned.unknown
GRMZM2G496319	11.3641	0	#NAME?	0.00015	not assigned.unknown
GRMZM2G513103	67.4587	32.9049	-1.0357	0.03	not assigned.unknown
GRMZM2G538535	50.7647	19.2036	-1.40245	0.00105	RNA.regulation of transcription.unclassified
GRMZM2G542227	14.9144	0	#NAME?	5e-05	not assigned.unknown
GRMZM2G554644	8.73083	0	#NAME?	0.00275	not assigned.unknown
GRMZM2G560811	4.44104	0	#NAME?	0.0014	not assigned.unknown
GRMZM2G576752	14.3769	2.15317	-2.73922	0.0019	signalling.receptor kinases.misc
GRMZM2G587231	7.69484	0.902461	-3.09195	0.0054	not assigned.unknown
GRMZM2G700046	21.7987	9.08387	-1.26286	0.022	not assigned.unknown
GRMZM2G701218	27.8528	12.9969	-1.09966	0.0086	RNA.regulation of transcription.G2-like transcription factor family, GARP
GRMZM2G701688	5.95945	2.84072	-1.06892	0.02715	protein.postranslational modification
GRMZM5G803874	83.1278	28.2211	-1.55856	5e-05	not assigned.no ontology
GRMZM5G809546	85.9189	35.528	-1.27402	5e-05	protein.targeting.chloroplast
GRMZM5G809695	11.1808	3.69278	-1.59824	0.00125	signalling.receptor kinases.leucine rich repeat XI
GRMZM5G812228	14.9254	4.58883	-1.70158	0.0042	lipid metabolism.FA synthesis and FA elongation.long chain fatty acid CoA ligase
GRMZM5G812555	19.1837	5.83492	-1.71709	0.009	transport.misc
GRMZM5G813143	13.1306	3.62197	-1.85808	0.01435	hormone metabolism.auxin.induced-regulated-responsive-activated
GRMZM5G813783	150.678	66.7042	-1.17562	0.0007	not assigned.unknown
GRMZM5G815808	73.5734	28.9521	-1.34552	0.00305	not assigned.no ontology
GRMZM5G818058	518.297	194.367	-1.415	5e-05	not assigned.unknown
GRMZM5G820401	6.47802	1.92167	-1.75319	0.0288	DNA.synthesis/chromatin structure
GRMZM5G821139	9.67609	1.0708	-3.17574	0.0498	not assigned.unknown
GRMZM5G822440	4.82672	0	#NAME?	0.00105	not assigned.no ontology.armadillo/beta-catenin repeat family protein
GRMZM5G822593	13.5058	2.73033	-2.30644	0.00675	hormone metabolism.jasmonate.synthesis-degradation.lipoxygenase
GRMZM5G822819	5.00943	0	#NAME?	0.0044	not assigned.unknown
GRMZM5G824534	15.0693	6.84439	-1.13862	0.03235	not assigned.unknown
GRMZM5G825515	55.8787	25.9059	-1.10902	0.0038	not assigned.unknown
GRMZM5G825759	1272.65	529.999	-1.26377	5e-05	PS.lightreaction.ATP synthase.subunit B_ (ATPX)
GRMZM5G826801	64.8888	31.6753	-1.03461	0.0097	protein.synthesis.ribosomal protein.prokaryotic.chloroplast.50S subunit.L12
GRMZM5G827440	6.58582	0	#NAME?	0.00655	not assigned.unknown
GRMZM5G827939	8.31413	0	#NAME?	0.0106	not assigned.unknown
GRMZM5G828362	1.82893	0	#NAME?	0.00195	not assigned.unknown
GRMZM5G831102	15.7193	4.18824	-1.90813	0.04565	Biodegradation of Xenobiotics
GRMZM5G833207	13.206	2.2046	-2.58261	0.02005	transport.ABC transporters and multidrug resistance systems
GRMZM5G835629	14.653	1.06482	-3.78251	0.0059	protein.postranslational modification.kinase.receptor like cytoplasmatic kinase VII
GRMZM5G835677	7.59811	2.66806	-1.50985	0.0351	stress.abiotic.heat
GRMZM5G835691	5.52465	0	#NAME?	0.04345	not assigned.unknown
GRMZM5G836250	263.34	103.721	-1.34423	5e-05	PS.calvin cycle.FBPase
GRMZM5G837018	10.6744	4.00167	-1.41548	0.0022	cell.organisation
GRMZM5G842484	8.341	2.18328	-1.93372	0.0174	RNA.regulation of transcription.Nucleosome/chromatin assembly factor group
GRMZM5G843434	3.67243	0	#NAME?	0.0019	not assigned.unknown
GRMZM5G844021	13.9829	0	#NAME?	0.01935	not assigned.unknown
GRMZM5G844094	3.02228	0	#NAME?	0.01675	not assigned.unknown
GRMZM5G845472	12.128	0	#NAME?	5e-05	not assigned.unknown
GRMZM5G845601	36.1524	12.9118	-1.4854	0.005	signalling.calcium
GRMZM5G845611	743.306	370.523	-1.00439	0.0004	PS.calvin cycle.GAP
GRMZM5G845906	99.8413	0	#NAME?	0.0106	not assigned.unknown
GRMZM5G847230	7.7148	0	#NAME?	0.0002	not assigned.unknown
GRMZM5G850455	12.3693	0	#NAME?	5e-05	misc.protease inhibitor/seed storage/lipid transfer protein (LTP) family protein
GRMZM5G851266	47.4863	6.83333	-2.79685	5e-05	not assigned.unknown
GRMZM5G852968	418.476	192.052	-1.12365	0.0001	PS.calvin cycle.TPI
GRMZM5G853717	4.86492	0	#NAME?	5e-05	not assigned.unknown
GRMZM5G856881	34.3285	16.4181	-1.06412	0.0097	secondary metabolism.isoprenoids.non-mevalonate pathway.CMS
GRMZM5G858417	38.2692	16.2406	-1.23658	0.0005	transport.misc
GRMZM5G860241	5.87369	0.818393	-2.8434	0.04955	misc.alcohol dehydrogenases.cinnamyl alcohol dehydrogenase
GRMZM5G861268	9.63071	2.80491	-1.77969	0.0442	not assigned.unknown
GRMZM5G863602	7.90311	0.61942	-3.67343	0.04175	development.unspecified
GRMZM5G864424	84.8129	37.5267	-1.17637	5e-05	redox.dismutases and catalases
GRMZM5G866082	15.7504	7.39672	-1.09043	0.03245	signalling.14-3-3 proteins
GRMZM5G869530	28.9476	5.28776	-2.45272	0.01725	not assigned.unknown
GRMZM5G873519	380.529	96.4943	-1.97949	5e-05	not assigned.no ontology
GRMZM5G875238	96.9764	32.0173	-1.59878	5e-05	major CHO metabolism.synthesis.sucrose.SPS
GRMZM5G875564	61.4848	24.6299	-1.31982	5e-05	cell.vesicle transport
GRMZM5G876395	3.09737	0	#NAME?	0.0078	not assigned.unknown
GRMZM5G878558	21.7492	2.59479	-3.06727	0.00085	N-metabolism.nitrate metabolism.NR
GRMZM5G879278	25.4078	11.7476	-1.1129	0.0167	not assigned.unknown
GRMZM5G879665	137.48	30.1335	-2.18978	5e-05	not assigned.unknown
GRMZM5G882364	6.2473	0	#NAME?	0.0071	not assigned.unknown
GRMZM5G882418	17.5262	7.5612	-1.21283	0.00995	cell wall.degradation.pectate lyases and polygalacturonases
GRMZM5G883632	24.7663	2.0176	-3.61767	0.0033	not assigned.unknown
GRMZM5G883759	39.6406	13.7733	-1.5251	0.0155	not assigned.unknown
GRMZM5G883813	32.4455	13.7028	-1.24354	0.00215	not assigned.unknown
GRMZM5G885285	21.113	9.24978	-1.19064	0.008	cell.vesicle transport
GRMZM5G885329	4.68755	0	#NAME?	5e-05	development.unspecified
GRMZM5G887647	35.8803	17.3003	-1.05239	0.0029	not assigned.unknown
GRMZM5G888196	50.0443	24.7092	-1.01815	0.0488	not assigned.unknown
GRMZM5G889467	10.6854	4.58294	-1.2213	0.0208	signalling.phosphinositides.phosphoinositide phospholipase C
GRMZM5G890241	42.0005	20.5303	-1.03265	0.0134	not assigned.no ontology
GRMZM5G890438	51.4777	21.5878	-1.25373	0.01415	not assigned.unknown
GRMZM5G891373	22.2186	11.0946	-1.00191	0.0229	protein.aa activation.glutamate-tRNA ligase
GRMZM5G892774	10.9986	3.80476	-1.53144	0.02415	not assigned.unknown
GRMZM5G893913	11.191	5.01035	-1.15936	0.04155	not assigned.unknown
GRMZM5G897473	7.17533	2.67378	-1.42416	0.0204	not assigned.unknown
GRMZM5G897776	22.8449	7.08707	-1.68861	0.0392	major CHO metabolism.synthesis.starch.starch synthase
GRMZM5G897958	17.6468	7.06631	-1.32038	0.0026	protein.postranslational modification.kinase.receptor like cytoplasmatic kinase VII
GRMZM5G898755	256.546	31.2481	-3.03738	5e-05	not assigned.unknown
GRMZM5G898898	3.78299	1.35612	-1.48005	0.03685	stress.biotic.PR-proteins

## Sheet: Downregulated genes at 6d
Gene_id	FPKM of control	FPKM of drought treated for 6 days	Log2 fold change	q_value	Gene annotation
AC149818.2_FG006	40.6235	18.9436	-1.1006	0.0229	protein.degradation.ubiquitin.E2
AC155610.2_FG007	20.0654	0	#NAME?	5e-05	secondary metabolism.phenylpropanoids
AC166636.1_FG007	5.78065	0	#NAME?	0.00205	not assigned.unknown
AC190623.3_FG001	3085.36	804.458	-1.93935	0.0007	not assigned.unknown
AC193591.3_FG001	5.32016	0	#NAME?	0.02085	not assigned.unknown
AC194425.3_FG005	9.89027	0	#NAME?	5e-05	not assigned.unknown
AC196475.3_FG004	326.486	107.512	-1.60253	0.0001	misc.O-methyl transferases
AC196961.2_FG003	6.81805	0	#NAME?	0.0388	DNA.synthesis/chromatin structure.histone.core.H4
AC197714.3_FG004	6.64799	0	#NAME?	0.0178	not assigned.unknown
AC198700.2_FG004	3.8757	0	#NAME?	0.00435	transport.peptides and oligopeptides
AC203862.4_FG001	5.52414	0	#NAME?	5e-05	protein.degradation
AC203972.3_FG001	7.99555	2.56439	-1.64058	0.01805	stress.biotic.PR-proteins
AC205362.4_FG002	14.5797	2.98763	-2.28689	0.033	transport.amino acids
AC205413.4_FG001	11.8415	0	#NAME?	5e-05	misc.peroxidases
AC205419.3_FG001	28.5582	13.0154	-1.13369	0.0026	not assigned.unknown
AC205521.3_FG003	14.3791	4.11268	-1.80582	0.0094	protein.degradation.ubiquitin
AC205703.4_FG006	72.5772	28.5923	-1.34389	0.0039	secondary metabolism.wax
AC206030.4_FG001	3.14983	0	#NAME?	0.00015	transport.misc
AC208031.3_FG002	13.2965	0	#NAME?	5e-05	not assigned.unknown
AC209208.3_FG001	8.96375	3.94919	-1.18255	0.03475	protein.postranslational modification
AC210003.2_FG004	29.2556	0	#NAME?	5e-05	misc.peroxidases
AC210023.3_FG015	16.2114	0	#NAME?	0.0204	not assigned.unknown
AC210517.3_FG003	24.2525	2.17513	-3.47896	0.02925	not assigned.unknown
AC211652.4_FG001	5.32274	0	#NAME?	0.0324	not assigned.unknown
AC212023.4_FG004	27.498	0	#NAME?	5e-05	not assigned.unknown
AC213621.5_FG004	4.96762	0	#NAME?	0.00035	cell wall.cell wall proteins.AGPs.AGP
AC213693.3_FG003	9.97737	0	#NAME?	0.0102	glycolysis.plastid branch.phosphofructokinase (PFK)
AC214790.3_FG001	4.90613	0	#NAME?	0.0064	not assigned.unknown
AC214817.3_FG004	22.4571	2.19624	-3.35407	0.00155	signalling.receptor kinases.leucine rich repeat III
AC217050.4_FG007	21.6743	0	#NAME?	5e-05	secondary metabolism.isoprenoids.terpenoids
AC217293.3_FG007	5.35894	0	#NAME?	5e-05	signalling.receptor kinases.S-locus glycoprotein like
AC217401.3_FG002	37.7291	16.3903	-1.20283	0.00435	misc.gluco-, galacto- and mannosidases
AC217947.4_FG002	23.2435	6.1833	-1.91038	0.0011	secondary metabolism.phenylpropanoids
AC218972.3_FG004	18.247	1.41705	-3.6867	0.004	signalling.receptor kinases.leucine rich repeat III
AC220970.4_FG002	9.61723	0.965368	-3.31647	0.04995	not assigned.unknown
AC220972.3_FG001	6.08705	0	#NAME?	0.00805	not assigned.unknown
AC225363.3_FG004	5.56703	0	#NAME?	0.0051	signalling.receptor kinases.DUF 26
AC226227.2_FG003	6.62648	0	#NAME?	5e-05	cell wall.cell wall proteins.LRR
AC226235.2_FG001	36.6173	6.54679	-2.48366	0.04715	secondary metabolism.flavonoids.isoflavones.isoflavone reductase
AC229875.1_FG002	7.67525	0	#NAME?	0.00075	not assigned.unknown
AC233865.1_FG001	124.268	20.093	-2.62869	0.0348	DNA.synthesis/chromatin structure.histone.core.H4
AC233882.1_FG003	4.12039	1.47635	-1.48075	0.0479	transport.ABC transporters and multidrug resistance systems
AC233893.1_FG006	13.2194	1.29202	-3.35495	0.02775	signalling.receptor kinases.leucine rich repeat III
AC233935.1_FG005	31.9004	6.02111	-2.40548	0.0097	RNA.regulation of transcription.C2C2(Zn) DOF zinc finger family
AC233955.1_FG009	2.53608	0	#NAME?	5e-05	not assigned.unknown
AC233979.1_FG010	15.2748	0	#NAME?	0.00475	not assigned.unknown
AC234152.1_FG002	12.7699	3.91286	-1.70645	0.03095	transport.potassium
AC234155.1_FG002	27.2815	3.01486	-3.17776	0.0049	RNA.regulation of transcription.G2-like transcription factor family, GARP
AC234157.1_FG002	194.681	83.1584	-1.22717	0.00265	protein.synthesis.ribosomal protein.prokaryotic.chloroplast.30S subunit.S9
AC234515.1_FG003	31.9226	5.30142	-2.59012	0.008	cell.organisation
EF517601.1_FG016	45.3018	0	#NAME?	5e-05	not assigned.unknown
GRMZM2G000166	32.4914	0.940827	-5.10998	0.02895	not assigned.unknown
GRMZM2G000219	21.0064	6.96341	-1.59296	0.0274	transport.metal
GRMZM2G000236	18.7927	5.37189	-1.80667	0.0273	hormone metabolism.jasmonate.synthesis-degradation.12-Oxo-PDA-reductase
GRMZM2G000261	11.4407	1.78148	-2.68303	0.0493	transport.potassium
GRMZM2G000423	38.8424	14.459	-1.42566	0.0089	hormone metabolism.ethylene.synthesis-degradation
GRMZM2G000581	14.8941	3.82892	-1.95973	0.00575	misc.UDP glucosyl and glucoronyl transferases
GRMZM2G000620	13.4364	0.76431	-4.13584	0.02295	signalling.receptor kinases.S-locus glycoprotein like
GRMZM2G000632	16.1746	4.55767	-1.82736	0.0032	cell wall.precursor synthesis.MUR4
GRMZM2G000718	63.7844	12.4896	-2.35248	5e-05	cell.vesicle transport
GRMZM2G000818	19.0276	4.90819	-1.95483	0.00805	RNA.regulation of transcription.MYB domain transcription factor family
GRMZM2G001079	13.1715	1.3085	-3.33143	0.013	protein.glycosylation
GRMZM2G001114	11.1601	1.67654	-2.73479	0.0288	protein.degradation.ubiquitin.E3.RING
GRMZM2G001241	9.77172	0	#NAME?	5e-05	misc.GDSL-motif lipase
GRMZM2G001304	12.7112	2.69773	-2.23628	0.00615	minor CHO metabolism.trehalose.TPS
GRMZM2G001514	138.885	17.9037	-2.95557	5e-05	cell wall.cell wall proteins.AGPs.AGP
GRMZM2G001653	996.417	238.95	-2.06004	5e-05	PS.lightreaction.photosystem I.PSI polypeptide subunits
GRMZM2G001696	687.931	201.929	-1.76842	0.00845	gluconeogenesis / glyoxylate cycle.PEPCK
GRMZM2G001724	67.4682	27.9473	-1.2715	0.00105	not assigned.no ontology
GRMZM2G001805	43.4214	20.8338	-1.05948	0.0265	not assigned.unknown
GRMZM2G001904	78.8036	32.086	-1.29632	0.001	C1-metabolism.5-formyltetrahydrofolate cyclo-ligase
GRMZM2G001934	16.2371	5.36547	-1.59752	0.0079	protein.postranslational modification.kinase.receptor like cytoplasmatic kinase VII
GRMZM2G001956	51.724	11.5336	-2.16499	0.00055	protein.folding
GRMZM2G001973	16.6779	4.77036	-1.80576	0.0032	RNA.regulation of transcription.unclassified
GRMZM2G002128	19.8858	6.56762	-1.5983	0.01835	RNA.regulation of transcription.MYB-related transcription factor family
GRMZM2G002165	88.1173	35.6685	-1.30477	0.00045	not assigned.unknown
GRMZM2G002173	22.5375	3.98896	-2.49825	0.00595	not assigned.no ontology
GRMZM2G002416	64.9019	22.9806	-1.49784	0.0003	TCA / org transformation.other organic acid transformatons.atp-citrate lyase
GRMZM2G002492	11.8027	3.02372	-1.96473	0.0235	not assigned.unknown
GRMZM2G002617	33.3659	15.8447	-1.07437	0.01475	cell.organisation
GRMZM2G002754	63.7848	29.5672	-1.10922	0.00885	misc. other Ferredoxins and Rieske domain
GRMZM2G002830	4.77391	0	#NAME?	5e-05	protein.degradation.ubiquitin.E2
GRMZM2G003096	86.8496	39.1169	-1.15073	0.00175	not assigned.unknown
GRMZM2G003165	19.7195	4.11297	-2.26137	0.01105	cell wall.cell wall proteins.AGPs.AGP
GRMZM2G003246	16.6174	1.74291	-3.25312	0.03475	Biodegradation of Xenobiotics
GRMZM2G003304	23.9388	10.0635	-1.25022	0.0232	RNA.regulation of transcription.HB,Homeobox transcription factor family
GRMZM2G003306	97.6517	9.27508	-3.39621	0.0003	DNA.synthesis/chromatin structure.histone
GRMZM2G003377	29.0504	13.7942	-1.0745	0.02965	not assigned.unknown
GRMZM2G003563	10.7543	3.38911	-1.66593	0.0454	misc.short chain dehydrogenase/reductase (SDR)
GRMZM2G003663	10.7994	3.45275	-1.64513	0.0296	protein.degradation.ubiquitin.E3.SCF.FBOX
GRMZM2G003750	21.137	6.32346	-1.74098	0.01545	protein.degradation
GRMZM2G003909	23.5869	0	#NAME?	5e-05	not assigned.unknown
GRMZM2G003930	19.8064	3.12804	-2.66264	0.00255	protein.degradation.ubiquitin.E3.RING
GRMZM2G003970	51.3528	12.7069	-2.01483	0.01645	not assigned.unknown
GRMZM2G004060	74.4435	32.0631	-1.21523	0.0204	not assigned.unknown
GRMZM2G004183	29.6712	13.6609	-1.11901	0.03715	not assigned.unknown
GRMZM2G004356	13.4591	3.04039	-2.14626	0.01655	RNA.regulation of transcription.bHLH,Basic Helix-Loop-Helix family
GRMZM2G004699	19.2182	4.23365	-2.1825	0.03705	cell wall.modification
GRMZM2G004828	8.99923	0	#NAME?	5e-05	not assigned.no ontology
GRMZM2G004835	26.191	9.80177	-1.41795	0.0119	misc.GDSL-motif lipase
GRMZM2G004955	4.45581	0	#NAME?	0.0001	cell wall.modification
GRMZM2G004959	50.7276	24.4095	-1.05533	0.01095	development.unspecified
GRMZM2G005000	9.91984	2.76344	-1.84385	0.0374	protein.degradation.ubiquitin.E3.RING
GRMZM2G005066	8.3155	0	#NAME?	5e-05	RNA.regulation of transcription.MYB domain transcription factor family
GRMZM2G005103	6.01493	0.638381	-3.23606	0.039	misc.UDP glucosyl and glucoronyl transferases
GRMZM2G005236	26.6286	7.08003	-1.91115	0.0002	RNA.RNA binding
GRMZM2G005260	83.851	25.0666	-1.74206	5e-05	not assigned.unknown
GRMZM2G005433	61.9871	20.857	-1.57144	0.00195	PS.lightreaction.photosystem II.PSII polypeptide subunits
GRMZM2G005435	8.86989	2.11493	-2.0683	0.04785	not assigned.unknown
GRMZM2G005459	25.6537	5.37381	-2.25515	0.00115	RNA.RNA binding
GRMZM2G006277	6.37613	0	#NAME?	5e-05	not assigned.unknown
GRMZM2G006287	89.0704	38.6792	-1.20339	0.0006	not assigned.no ontology.pumilio/Puf RNA-binding domain-containing protein
GRMZM2G006363	17.5927	3.12484	-2.49312	0.00505	not assigned.unknown
GRMZM2G006765	43.3068	8.4842	-2.35174	0.00015	cell.organisation
GRMZM2G006942	12.6378	5.79239	-1.12551	0.0163	not assigned.unknown
GRMZM2G007260	83.9026	40.3624	-1.05571	0.01525	protein.degradation.ubiquitin.E2
GRMZM2G007514	6.29009	2.20022	-1.51543	0.01335	cell.organisation
GRMZM2G007969	2.95468	0	#NAME?	0.008	not assigned.unknown
GRMZM2G008216	21.3824	8.56934	-1.31917	0.0484	nucleotide metabolism.degradation
GRMZM2G008691	3.22503	0	#NAME?	5e-05	RNA.regulation of transcription.bHLH,Basic Helix-Loop-Helix family
GRMZM2G008819	3.73834	0	#NAME?	0.0025	misc.plastocyanin-like
GRMZM2G008892	20.9128	8.40819	-1.31452	0.044	PS.lightreaction.photosystem II.PSII polypeptide subunits
GRMZM2G009144	20.7615	6.32998	-1.71364	0.03305	not assigned.unknown
GRMZM2G009188	94.0673	16.1745	-2.53997	5e-05	misc.short chain dehydrogenase/reductase (SDR)
GRMZM2G009189	149.878	2.36848	-5.98368	0.01545	not assigned.unknown
GRMZM2G009223	47.9343	12.8594	-1.89824	0.0029	transport.metabolite transporters at the envelope membrane
GRMZM2G009365	11.4472	0	#NAME?	5e-05	not assigned.unknown
GRMZM2G009465	522.818	22.1428	-4.5614	5e-05	not assigned.unknown
GRMZM2G009869	3.27593	0	#NAME?	5e-05	protein.postranslational modification.kinase.receptor like cytoplasmatic kinase VII
GRMZM2G010011	5.73478	1.28792	-2.1547	0.04905	RNA.regulation of transcription.unclassified
GRMZM2G010034	154.822	76.6811	-1.01366	0.00465	not assigned.unknown
GRMZM2G010095	7.39088	3.43375	-1.10596	0.03245	not assigned.unknown
GRMZM2G010298	59.7893	27.9676	-1.09613	0.00415	protein.postranslational modification
GRMZM2G010321	21.9328	2.72661	-3.00791	0.0149	PS.photorespiration.glycine cleavage.H protein
GRMZM2G010545	2.8164	0.122702	-4.52062	0.0499	not assigned.unknown
GRMZM2G010743	27.0508	11.5398	-1.22905	0.019	protein.targeting.mitochondria
GRMZM2G010944	27.9517	11.8286	-1.24066	0.0268	not assigned.unknown
GRMZM2G010953	23.8571	7.72871	-1.62612	0.0131	protein.postranslational modification.kinase.receptor like cytoplasmatic kinase VII
GRMZM2G012031	23.9769	8.71224	-1.46053	5e-05	not assigned.unknown
GRMZM2G012148	31.592	0	#NAME?	5e-05	not assigned.unknown
GRMZM2G012176	7.70406	1.26888	-2.60206	0.02565	signalling.receptor kinases.leucine rich repeat III
GRMZM2G012276	274.263	105.141	-1.38323	0.00015	redox.peroxiredoxin
GRMZM2G012342	67.9861	23.5923	-1.52693	0.0037	not assigned.unknown
GRMZM2G012397	1550.97	286.367	-2.43723	0.0005	PS.lightreaction.photosystem I.PSI polypeptide subunits
GRMZM2G012584	37.566	9.18314	-2.03237	0.0001	signalling.calcium
GRMZM2G012636	9.56461	0	#NAME?	5e-05	not assigned.unknown
GRMZM2G012717	21.2625	4.02875	-2.39991	0.01465	RNA.regulation of transcription.C2C2(Zn) CO-like, Constans-like zinc finger family
GRMZM2G012874	19.1887	6.7211	-1.51349	0.01005	protein.glycosylation
GRMZM2G012923	10.0323	2.39457	-2.06681	0.00465	transport.sugars
GRMZM2G012942	12.079	5.86642	-1.04195	0.0422	cell.vesicle transport
GRMZM2G013002	29.2677	8.95684	-1.70825	0.00615	cell wall.modification
GRMZM2G013079	9.49067	3.31462	-1.51767	0.04935	protein.glycosylation
GRMZM2G013206	35.221	4.3966	-3.00198	0.0243	misc.plastocyanin-like
GRMZM2G013324	21.1521	9.23156	-1.19616	0.00775	lipid metabolism.lipid degradation.lysophospholipases.glycerophosphodiester phosphodiesterase
GRMZM2G013342	1269.09	595.131	-1.09251	0.019	PS.lightreaction.photosystem I.PSI polypeptide subunits
GRMZM2G013671	4.25467	0	#NAME?	0.00205	cell wall.modification
GRMZM2G013957	72.5923	14.7713	-2.29702	0.00805	not assigned.unknown
GRMZM2G014356	7.81386	0	#NAME?	5e-05	not assigned.unknown
GRMZM2G014376	49.013	24.3702	-1.00805	0.00695	amino acid metabolism.synthesis.aromatic aa.chorismate.dehydroquinate/shikimate dehydrogenase
GRMZM2G014695	385.257	179.11	-1.10497	0.0049	not assigned.unknown
GRMZM2G014770	1.97471	0	#NAME?	0.00105	misc.UDP glucosyl and glucoronyl transferases
GRMZM2G014994	14.4641	4.51666	-1.67915	0.00615	protein.targeting.secretory pathway.unspecified
GRMZM2G015361	38.6456	5.5259	-2.80602	0.0011	protein.targeting.secretory pathway.unspecified
GRMZM2G015433	3.65151	0	#NAME?	0.00095	RNA.regulation of transcription.WRKY domain transcription factor family
GRMZM2G015520	5.25093	0	#NAME?	0.00455	not assigned.unknown
GRMZM2G015703	29.1541	12.5081	-1.22084	0.0038	protein.postranslational modification
GRMZM2G015804	4.18136	0	#NAME?	5e-05	misc.gluco-, galacto- and mannosidases
GRMZM2G015886	4.00234	0	#NAME?	5e-05	cell wall.cellulose synthesis.cellulose synthase
GRMZM2G015967	124.398	47.1787	-1.39876	0.0002	protein.folding
GRMZM2G016084	55.9218	21.4555	-1.38206	0.0008	not assigned.no ontology.S RNA-binding domain-containing protein
GRMZM2G016184	26.7473	8.15219	-1.71413	0.00365	not assigned.unknown
GRMZM2G016443	6.24629	0	#NAME?	0.0102	stress.abiotic.unspecified
GRMZM2G016480	22.6978	7.81133	-1.53891	0.00225	signalling.receptor kinases.leucine rich repeat III
GRMZM2G016558	2.953	0	#NAME?	5e-05	cell.organisation
GRMZM2G016622	297.675	102.755	-1.53452	0.0003	PS.lightreaction.photosystem I.PSI polypeptide subunits
GRMZM2G016890	53.0029	8.83756	-2.58435	5e-05	misc.gluco-, galacto- and mannosidases
GRMZM2G017011	6.43399	0	#NAME?	0.00105	stress.abiotic.unspecified
GRMZM2G017081	4.09976	0	#NAME?	5e-05	cell.cycle
GRMZM2G017186	135.179	55.6524	-1.28035	0.0007	cell wall.degradation.cellulases and beta -1,4-glucanases
GRMZM2G017257	35.0429	15.8593	-1.14379	0.00175	cell.organisation
GRMZM2G017386	15.4647	6.59503	-1.22953	0.01995	protein.postranslational modification.kinase.receptor like cytoplasmatic kinase VII
GRMZM2G017419	355.623	152.188	-1.22449	0.00065	redox.thioredoxin
GRMZM2G017520	25.1624	6.11819	-2.04009	0.0001	RNA.regulation of transcription.MYB domain transcription factor family
GRMZM2G017869	6.6435	0	#NAME?	5e-05	misc.GDSL-motif lipase
GRMZM2G017957	41.3812	11.616	-1.83286	0.0123	not assigned.no ontology
GRMZM2G017991	151.341	28.5476	-2.40636	5e-05	not assigned.no ontology
GRMZM2G018241	22.2925	10.5948	-1.07321	0.00505	cell wall.cellulose synthesis.cellulose synthase
GRMZM2G018403	196.152	95.9271	-1.03196	0.004	protein.synthesis.ribosomal protein.prokaryotic.chloroplast.50S subunit.L21
GRMZM2G018441	74.0515	28.353	-1.38503	0.0011	minor CHO metabolism.misc
GRMZM2G018579	80.9571	31.849	-1.34591	0.00295	not assigned.unknown
GRMZM2G018673	6.91554	0	#NAME?	5e-05	not assigned.unknown
GRMZM2G018951	3.71826	0.308827	-3.58976	0.01115	cell.organisation
GRMZM2G019266	58.7972	24.9353	-1.23756	0.0015	RNA.RNA binding
GRMZM2G019356	7.63457	0	#NAME?	5e-05	not assigned.no ontology
GRMZM2G019373	61.1165	3.42606	-4.15694	0.0026	not assigned.unknown
GRMZM2G019586	33.2157	1.04441	-4.99111	0.0101	not assigned.unknown
GRMZM2G019619	51.4561	11.284	-2.18907	0.00075	misc.beta 1,3 glucan hydrolases.glucan endo-1,3-beta-glucosidase
GRMZM2G019986	42.2089	9.42481	-2.16301	0.0002	misc.UDP glucosyl and glucoronyl transferases
GRMZM2G020146	30.4909	14.9017	-1.0329	0.01345	protein.degradation.serine protease
GRMZM2G020411	3.32803	0	#NAME?	0.00015	not assigned.unknown
GRMZM2G020484	28.9465	10.1389	-1.51349	0.0038	transport.peptides and oligopeptides
GRMZM2G020508	52.2405	24.9581	-1.06566	0.01975	not assigned.unknown
GRMZM2G020523	2.53841	0	#NAME?	0.0021	misc.peroxidases
GRMZM2G021069	1.8871	0	#NAME?	5e-05	DNA.synthesis/chromatin structure
GRMZM2G021410	4.92332	0	#NAME?	5e-05	not assigned.no ontology
GRMZM2G021482	3.75222	0	#NAME?	0.00015	lipid metabolism.lipid degradation.lysophospholipases.glycerophosphodiester phosphodiesterase
GRMZM2G021530	13.8742	0.984313	-3.81714	0.03315	cell.cycle
GRMZM2G021589	29.2986	8.97486	-1.70687	0.005	not assigned.unknown
GRMZM2G021621	18.4402	4.39839	-2.06781	0.03335	cell wall.modification
GRMZM2G021794	26.0033	1.30646	-4.31495	0.03715	cell wall.cell wall proteins.AGPs.AGP
GRMZM2G022253	6.37937	0	#NAME?	0.0001	not assigned.unknown
GRMZM2G022547	9.7987	4.30705	-1.18589	0.0228	stress.biotic.respiratory burst
GRMZM2G022558	20.0024	2.33564	-3.09828	0.00395	lipid metabolism.FA synthesis and FA elongation.beta ketoacyl CoA synthase
GRMZM2G022866	20.8763	7.14824	-1.5462	0.02195	not assigned.unknown
GRMZM2G022931	82.2916	6.40296	-3.68393	5e-05	cell wall.cell wall proteins.AGPs.AGP
GRMZM2G022997	23.2962	10.0507	-1.2128	0.02235	not assigned.unknown
GRMZM2G023715	10.1097	2.713	-1.89777	0.014	signalling.receptor kinases.misc
GRMZM2G024099	30.5674	1.71401	-4.15654	0.0113	RNA.regulation of transcription.unclassified
GRMZM2G024150	300.045	114.765	-1.38649	0.0001	PS.lightreaction.photosystem I.PSI polypeptide subunits
GRMZM2G024448	3.49628	0	#NAME?	5e-05	redox.ascorbate and glutathione
GRMZM2G024697	4.00284	0.598163	-2.74241	0.0399	not assigned.unknown
GRMZM2G024799	24.9221	1.83889	-3.76052	0.00235	signalling.calcium
GRMZM2G025231	144.342	52.3396	-1.46352	0.0004	cell wall.cellulose synthesis.cellulose synthase
GRMZM2G025240	10.1309	0	#NAME?	0.0024	not assigned.unknown
GRMZM2G025414	8.857	0	#NAME?	5e-05	protein.degradation.ubiquitin.ubiquitin
GRMZM2G025528	43.9639	13.2774	-1.72735	0.0004	nucleotide metabolism.degradation.purine
GRMZM2G025659	49.3729	14.1042	-1.80759	0.0006	not assigned.no ontology
GRMZM2G025832	24.5109	1.47208	-4.05749	0.0083	misc.cytochrome P450
GRMZM2G025854	43.2365	20.0438	-1.10909	0.0063	not assigned.unknown
GRMZM2G026015	1207.96	421.312	-1.51961	0.00115	PS.lightreaction.photosystem I.PSI polypeptide subunits
GRMZM2G026117	100.576	47.5628	-1.08038	0.00265	tetrapyrrole synthesis.porphobilinogen deaminase
GRMZM2G026203	8.03206	2.72044	-1.56193	0.02025	protein.postranslational modification.kinase.receptor like cytoplasmatic kinase VII
GRMZM2G026223	12.5113	2.78271	-2.16867	0.01525	RNA.regulation of transcription.MADS box transcription factor family
GRMZM2G026833	16.0454	1.81905	-3.1409	0.0325	RNA.regulation of transcription.G2-like transcription factor family, GARP
GRMZM2G026943	10.7504	2.12765	-2.33706	0.00545	signalling.receptor kinases.misc
GRMZM2G027198	5.48043	0	#NAME?	5e-05	misc.plastocyanin-like
GRMZM2G027219	54.5943	19.6667	-1.47299	0.0005	secondary metabolism.isoprenoids.carotenoids.violaxanthin de-epoxidase
GRMZM2G027663	387.931	136.482	-1.50709	0.0009	Co-factor and vitamine metabolism.thiamine
GRMZM2G027723	96.4247	24.6094	-1.97019	5e-05	cell wall.cellulose synthesis.cellulose synthase
GRMZM2G027825	40.6733	6.36742	-2.6753	0.001	cell wall.cell wall proteins.AGPs.AGP
GRMZM2G028104	26.3304	7.4418	-1.823	0.0178	not assigned.no ontology
GRMZM2G028216	235.986	102.233	-1.20684	0.00045	protein.synthesis.ribosomal protein.prokaryotic.chloroplast.50S subunit.L29
GRMZM2G028353	30.7333	14.9179	-1.04275	0.0035	cell wall.cellulose synthesis.cellulose synthase
GRMZM2G028432	54.2287	20.7821	-1.38372	0.01295	transport.p- and v-ATPases.H+-transporting two-sector ATPase
GRMZM2G028779	4.91668	0	#NAME?	0.0001	not assigned.unknown
GRMZM2G029082	4.95402	0.634201	-2.96559	0.0428	not assigned.unknown
GRMZM2G029153	22.911	7.12871	-1.68433	0.01325	transport.sugars
GRMZM2G029211	3.41162	0.340732	-3.32375	0.0373	not assigned.unknown
GRMZM2G029400	8.47073	0	#NAME?	5e-05	misc.GDSL-motif lipase
GRMZM2G029506	43.8213	17.6466	-1.31224	0.001	transport.ABC transporters and multidrug resistance systems
GRMZM2G030009	27.8456	1.57492	-4.1441	0.0152	not assigned.unknown
GRMZM2G030118	4.64007	0	#NAME?	0.0064	lipid metabolism.'exotics' (steroids, squalene etc).sphingolipids
GRMZM2G030165	19.9403	6.05468	-1.71957	0.0083	not assigned.unknown
GRMZM2G030169	10.6767	1.38149	-2.95017	0.01935	cell.organisation
GRMZM2G030252	46.0162	7.86842	-2.548	0.00035	development.unspecified
GRMZM2G030408	39.2073	14.7661	-1.40884	0.02785	not assigned.unknown
GRMZM2G030628	42.8733	21.282	-1.01044	0.01315	nucleotide metabolism.phosphotransfer and pyrophosphatases.adenylate kinase
GRMZM2G030850	5.85458	0	#NAME?	5e-05	misc.beta 1,3 glucan hydrolases.glucan endo-1,3-beta-glucosidase
GRMZM2G030880	23.4368	10.5711	-1.14865	0.0272	protein.synthesis.ribosome biogenesis
GRMZM2G031311	14.6235	1.57479	-3.21505	0.00215	cell wall.precursor synthesis.UDP-glucose 4,6-dehydratase
GRMZM2G031400	9.56035	1.38131	-2.79103	0.0163	protein.postranslational modification.kinase.receptor like cytoplasmatic kinase VII
GRMZM2G031761	124.977	57.7993	-1.11254	0.00105	tetrapyrrole synthesis.regulation
GRMZM2G032225	10.1584	0	#NAME?	5e-05	not assigned.unknown
GRMZM2G032253	307.933	142.009	-1.11664	0.00195	PS.lightreaction.other electron carrier (ox/red).ferredoxin
GRMZM2G032376	28.9279	11.2055	-1.36826	0.01315	misc.GDSL-motif lipase
GRMZM2G032430	24.455	7.5888	-1.68818	0.0308	not assigned.unknown
GRMZM2G032694	30.9498	13.5328	-1.19347	0.00525	protein.postranslational modification
GRMZM2G032721	57.9562	19.8602	-1.54508	0.0072	protein.synthesis.ribosomal protein.prokaryotic.chloroplast.30S subunit.PSRP3
GRMZM2G033098	9.19117	1.68213	-2.44996	0.04645	hormone metabolism.jasmonate.synthesis-degradation.allene oxidase synthase
GRMZM2G033641	35.7494	9.42193	-1.92383	0.00065	protein.targeting.secretory pathway.unspecified
GRMZM2G033820	12.9762	0	#NAME?	5e-05	lipid metabolism.lipid degradation.lysophospholipases.phospholipase A2
GRMZM2G033885	1435.66	715.67	-1.00435	0.0374	PS.lightreaction.photosystem II.LHC-II
GRMZM2G033937	17.5093	4.14568	-2.07844	0.0089	protein.degradation.serine protease
GRMZM2G034206	4.69554	0	#NAME?	0.00555	not assigned.unknown
GRMZM2G034360	39.909	4.39046	-3.18427	0.02555	secondary metabolism.phenylpropanoids
GRMZM2G034471	68.118	2.14247	-4.99069	0.0047	misc.cytochrome P450
GRMZM2G034572	3.73658	0	#NAME?	5e-05	signalling.receptor kinases.leucine rich repeat III
GRMZM2G034684	11.0286	3.19845	-1.78581	0.02415	not assigned.unknown
GRMZM2G035520	48.3985	16.0075	-1.59621	5e-05	transport.p- and v-ATPases
GRMZM2G035584	72.3877	35.0161	-1.04773	0.04455	secondary metabolism.phenylpropanoids
GRMZM2G035948	59.9737	27.4347	-1.12833	0.00605	protein.folding
GRMZM2G036092	14.8384	2.66421	-2.47755	0.0375	not assigned.unknown
GRMZM2G036134	15.7824	4.23727	-1.89711	0.0209	RNA.regulation of transcription.unclassified
GRMZM2G036217	74.7757	17.512	-2.09423	5e-05	lipid metabolism.lipid degradation.beta-oxidation.acyl CoA reductase
GRMZM2G036455	21.6414	5.80451	-1.89855	0.0142	tetrapyrrole synthesis.protochlorophyllide reductase
GRMZM2G036505	64.5225	22.3513	-1.52944	0.0057	not assigned.unknown
GRMZM2G036564	12.3528	3.27501	-1.91527	0.0007	not assigned.unknown
GRMZM2G036708	49.9909	22.4994	-1.15178	0.00575	amino acid metabolism.synthesis.serine-glycine-cysteine group.cysteine.OASTL
GRMZM2G036826	40.5072	17.728	-1.19215	0.0315	stress.biotic
GRMZM2G036861	23.8199	6.44886	-1.88505	0.008	amino acid metabolism.synthesis.aromatic aa.chorismate.chorismate synthase
GRMZM2G036880	187.713	73.9027	-1.34483	0.0008	PS.lightreaction.photosystem II.LHC-II
GRMZM2G036991	14.4207	4.1812	-1.78615	0.0309	DNA.synthesis/chromatin structure
GRMZM2G037134	27.091	6.09524	-2.15206	0.00215	not assigned.unknown
GRMZM2G037255	21.3066	0	#NAME?	5e-05	misc.protease inhibitor/seed storage/lipid transfer protein (LTP) family protein
GRMZM2G037469	12.1267	2.30274	-2.39677	0.0087	protein.glycosylation
GRMZM2G037485	36.2532	9.34671	-1.95558	0.00255	not assigned.unknown
GRMZM2G037865	8.69305	0	#NAME?	5e-05	not assigned.unknown
GRMZM2G038082	3.47355	0	#NAME?	0.0139	not assigned.unknown
GRMZM2G038217	50.7189	17.7721	-1.51291	0.00665	not assigned.unknown
GRMZM2G038243	49.3084	12.6723	-1.96015	0.0114	not assigned.no ontology
GRMZM2G038365	272.101	88.8108	-1.61533	5e-05	PS.lightreaction.cytochrome b6/f.iron sulfur subunit
GRMZM2G038494	82.5313	20.7047	-1.99498	0.0006	signalling.G-proteins
GRMZM2G038606	42.4342	17.9881	-1.23819	0.01705	RNA.processing
GRMZM2G038722	3.83679	0	#NAME?	5e-05	RNA.regulation of transcription.MYB domain transcription factor family
GRMZM2G038964	54.8086	19.0525	-1.52442	0.0012	lipid metabolism.FA desaturation.a hydroxylase
GRMZM2G039278	10.8362	2.38112	-2.18615	0.04155	misc.cytochrome P450
GRMZM2G039919	3.04796	0	#NAME?	0.00205	cell wall.modification
GRMZM2G039930	58.9968	24.7639	-1.2524	0.0095	protein.targeting.chloroplast
GRMZM2G039983	41.3943	3.44891	-3.58522	0.0011	not assigned.unknown
GRMZM2G039988	370.794	91.0954	-2.02517	5e-05	not assigned.unknown
GRMZM2G039996	242.333	100.253	-1.27334	0.0006	PS.lightreaction.photosystem II.LHC-II
GRMZM2G040389	3.15948	0	#NAME?	0.0014	not assigned.unknown
GRMZM2G040508	46.868	4.05922	-3.52933	5e-05	signalling.receptor kinases.leucine rich repeat XI
GRMZM2G040736	6.78713	0	#NAME?	5e-05	RNA.regulation of transcription.ARR
GRMZM2G040743	17.4571	8.0219	-1.1218	0.0317	signalling.calcium
GRMZM2G041159	30.1576	10.3738	-1.53958	0.0026	tetrapyrrole synthesis.porphobilinogen deaminase
GRMZM2G041381	15.9266	4.60174	-1.79119	0.0168	DNA.synthesis/chromatin structure.histone
GRMZM2G041866	4.15007	0	#NAME?	5e-05	misc.O-methyl transferases
GRMZM2G041980	115.323	41.5902	-1.47137	0.0019	transport.Major Intrinsic Proteins.NIP
GRMZM2G042107	4.0595	0	#NAME?	5e-05	cell.organisation
GRMZM2G042181	126.299	0.502842	-7.97252	0.02425	cell wall.cell wall proteins.LRR
GRMZM2G042492	366.039	119.489	-1.61511	5e-05	not assigned.unknown
GRMZM2G042552	36.9005	15.7177	-1.23125	0.01285	RNA.regulation of transcription.SNF7
GRMZM2G042758	19.7843	1.36468	-3.85773	0.02795	misc.GDSL-motif lipase
GRMZM2G042818	26.7413	12.6873	-1.07569	0.0174	amino acid metabolism.degradation.aromatic aa.tryptophan
GRMZM2G042870	28.782	12.3197	-1.2242	0.0049	misc.beta 1,3 glucan hydrolases.glucan endo-1,3-beta-glucosidase
GRMZM2G042992	30.9824	13.147	-1.23672	0.00055	development.unspecified
GRMZM2G043198	47.9398	21.6572	-1.14638	0.01875	TCA / org transformation.TCA.pyruvate DH.E1
GRMZM2G043212	168.395	78.6037	-1.09918	0.00155	protein.synthesis.ribosomal protein.prokaryotic.chloroplast.50S subunit.L13
GRMZM2G043489	12.2242	4.42935	-1.46458	0.0037	not assigned.unknown
GRMZM2G043632	11.8761	3.45492	-1.78134	0.04845	misc.GDSL-motif lipase
GRMZM2G043663	5.11109	0	#NAME?	0.00025	not assigned.unknown
GRMZM2G043749	30.2669	14.8604	-1.02627	0.04055	not assigned.unknown
GRMZM2G044004	17.6406	6.19169	-1.5105	0.0137	RNA.regulation of transcription.unclassified
GRMZM2G044027	131.906	43.415	-1.60325	5e-05	cell wall.precursor synthesis.UXS
GRMZM2G044247	54.2302	16.1322	-1.74915	0.0002	amino acid metabolism.synthesis.aspartate family.lysine.dihydrodipicolinate reductase
GRMZM2G044359	32.7449	10.3428	-1.66265	0.01135	signalling.light
GRMZM2G044382	13.7527	4.54446	-1.59753	0.015	protein.postranslational modification
GRMZM2G044442	14.3283	4.11523	-1.79982	0.0075	protein.postranslational modification
GRMZM2G044527	16.1038	7.12526	-1.17639	0.047	cell.vesicle transport
GRMZM2G044629	24.9569	9.08049	-1.45859	0.0041	cell wall.precursor synthesis
GRMZM2G045027	5.47639	1.05486	-2.37617	0.02385	stress.biotic.PR-proteins
GRMZM2G045057	4.61079	0	#NAME?	5e-05	transport.amino acids
GRMZM2G045188	8.29633	0	#NAME?	5e-05	not assigned.unknown
GRMZM2G045215	20.4518	4.05582	-2.33416	0.0213	misc.GDSL-motif lipase
GRMZM2G045226	3.26925	0	#NAME?	5e-05	not assigned.unknown
GRMZM2G045287	26.0687	3.45981	-2.91355	0.0036	cell wall.cell wall proteins.RGP
GRMZM2G045366	20.9803	9.41682	-1.15572	0.0154	protein.postranslational modification
GRMZM2G045534	36.9593	16.0468	-1.20365	0.02025	TCA / org transformation.other organic acid transformatons.atp-citrate lyase
GRMZM2G045849	33.5761	3.41621	-3.29697	0.0009	transport.metal
GRMZM2G046055	28.9263	6.74965	-2.0995	0.01905	DNA.synthesis/chromatin structure.histone
GRMZM2G046070	8.96867	0.660142	-3.76405	0.03245	secondary metabolism.phenylpropanoids.lignin biosynthesis.CAD
GRMZM2G046459	19.7671	1.18215	-4.06362	0.0162	misc.beta 1,3 glucan hydrolases.glucan endo-1,3-beta-glucosidase
GRMZM2G046587	217.924	45.4304	-2.2621	5e-05	nucleotide metabolism.phosphotransfer and pyrophosphatases.misc
GRMZM2G046618	7.58663	0	#NAME?	5e-05	cell wall.pectin*esterases.PME
GRMZM2G046729	17.0362	1.06321	-4.0021	0.0171	signalling.receptor kinases.leucine rich repeat III
GRMZM2G046750	30.0886	3.1717	-3.24589	0.02875	not assigned.unknown
GRMZM2G046841	109.354	27.7721	-1.97729	5e-05	DNA.synthesis/chromatin structure.histone
GRMZM2G046861	5.10724	0.798917	-2.67643	0.03415	RNA.regulation of transcription.putative transcription regulator
GRMZM2G046924	119.046	54.0201	-1.13995	0.0011	mitochondrial electron transport / ATP synthesis.NADH-DH.complex I.carbonic anhydrase
GRMZM2G047055	83.4334	15.1177	-2.46438	5e-05	cell.organisation
GRMZM2G047187	27.2184	7.12458	-1.93371	0.01175	not assigned.unknown
GRMZM2G047219	117.497	53.5191	-1.1345	0.00185	not assigned.unknown
GRMZM2G047255	20.0937	4.1727	-2.26769	0.0318	not assigned.no ontology.hydroxyproline rich proteins
GRMZM2G047298	48.1813	3.70919	-3.6993	0.01295	not assigned.unknown
GRMZM2G047404	35.5526	13.0575	-1.44507	0.0019	transport.metabolite transporters at the envelope membrane
GRMZM2G047720	467.153	156.156	-1.58091	5e-05	not assigned.unknown
GRMZM2G047813	47.3121	7.99192	-2.56559	5e-05	DNA.synthesis/chromatin structure.histone
GRMZM2G047954	686.919	210.982	-1.70302	0.0011	PS.lightreaction.photosystem II.PSII polypeptide subunits
GRMZM2G048008	7.79549	3.29477	-1.24246	0.04885	misc.UDP glucosyl and glucoronyl transferases
GRMZM2G048281	52.4456	25.7185	-1.02801	0.00395	signalling.light
GRMZM2G048313	179.424	35.0838	-2.3545	5e-05	PS.lightreaction.other electron carrier (ox/red).ferredoxin
GRMZM2G048366	8.0156	0.546128	-3.8755	0.0234	not assigned.unknown
GRMZM2G048582	7.64446	1.60571	-2.25121	0.00705	RNA.regulation of transcription.NIN-like bZIP-related family
GRMZM2G048672	69.2655	23.5623	-1.55566	0.0163	not assigned.unknown
GRMZM2G048883	14.1743	6.28133	-1.17413	0.0136	signalling.calcium
GRMZM2G049088	8.99216	3.02333	-1.57253	0.02255	protein.postranslational modification
GRMZM2G049216	2.18134	0.21565	-3.33845	0.04885	not assigned.unknown
GRMZM2G049269	67.2691	28.0117	-1.26391	0.0008	stress.abiotic.drought/salt
GRMZM2G049538	78.8287	25.2169	-1.64433	5e-05	secondary metabolism.isoprenoids.terpenoids
GRMZM2G049693	6.57556	0.698765	-3.23423	0.02965	misc.oxidases - copper, flavone etc
GRMZM2G049882	6.22236	0	#NAME?	5e-05	protein.degradation.cysteine protease
GRMZM2G050286	12.4122	0	#NAME?	5e-05	not assigned.unknown
GRMZM2G050307	15.327	3.93603	-1.96127	0.0304	hormone metabolism.salicylic acid.synthesis-degradation
GRMZM2G050412	23.4295	2.9027	-3.01286	0.01775	misc.myrosinases-lectin-jacalin
GRMZM2G050536	7.39987	0	#NAME?	5e-05	signalling.receptor kinases.misc
GRMZM2G050693	30.8042	12.1881	-1.33765	0.0232	not assigned.no ontology
GRMZM2G050730	201.558	73.3457	-1.45841	0.00025	not assigned.unknown
GRMZM2G050861	9.67335	1.8225	-2.40809	0.02125	protein.postranslational modification.kinase.receptor like cytoplasmatic kinase VII
GRMZM2G050961	146.536	55.3995	-1.40331	0.00075	protein.folding
GRMZM2G051185	27.7972	0	#NAME?	5e-05	cell wall.cell wall proteins.AGPs.AGP
GRMZM2G051276	38.3167	12.7331	-1.58938	0.00265	minor CHO metabolism.myo-inositol.inositol phosphatase
GRMZM2G051403	47.3324	19.6011	-1.27189	0.0042	not assigned.unknown
GRMZM2G051659	11.7611	0	#NAME?	0.00455	not assigned.unknown
GRMZM2G051675	3.11934	0	#NAME?	0.0001	not assigned.unknown
GRMZM2G051677	172.096	37.1229	-2.21284	5e-05	major CHO metabolism.degradation.sucrose.fructokinase
GRMZM2G051753	27.7428	6.25855	-2.14821	0.0002	transport.unspecified anions
GRMZM2G051842	12.2917	3.48923	-1.81671	0.03905	minor CHO metabolism.others
GRMZM2G051949	14.9353	0.969933	-3.9447	0.02875	not assigned.no ontology
GRMZM2G052389	11.1905	1.15241	-3.27954	0.00715	lipid metabolism.lipid degradation.beta-oxidation.acyl CoA DH
GRMZM2G052562	190.106	14.0871	-3.75436	5e-05	misc.GDSL-motif lipase
GRMZM2G052606	2.83954	0	#NAME?	0.00015	RNA.regulation of transcription.MYB domain transcription factor family
GRMZM2G052616	67.6631	31.1575	-1.11879	0.0094	not assigned.unknown
GRMZM2G053298	27.2976	8.72245	-1.64597	5e-05	RNA.regulation of transcription.NIN-like bZIP-related family
GRMZM2G053466	19.013	6.41461	-1.56756	0.033	not assigned.no ontology
GRMZM2G053869	6.14008	0	#NAME?	5e-05	not assigned.unknown
GRMZM2G054149	54.4236	22.7359	-1.25926	0.0055	protein.synthesis.ribosomal protein.prokaryotic.chloroplast.50S subunit.L21
GRMZM2G054152	8.16843	1.12713	-2.8574	0.0149	protein.postranslational modification
GRMZM2G054332	13.6522	2.27646	-2.58427	0.0124	transport.ABC transporters and multidrug resistance systems
GRMZM2G054418	50.8812	20.7248	-1.29578	0.00015	cell.organisation
GRMZM2G054896	62.9387	24.5001	-1.36116	0.02735	not assigned.unknown
GRMZM2G054921	4.70788	0	#NAME?	5e-05	not assigned.unknown
GRMZM2G054936	43.4943	19.0719	-1.18938	0.00245	DNA.synthesis/chromatin structure
GRMZM2G055135	70.3732	12.0403	-2.54715	5e-05	RNA.regulation of transcription.unclassified
GRMZM2G055151	20.9289	8.85632	-1.24072	0.00135	not assigned.unknown
GRMZM2G055450	16.7672	1.511	-3.47206	0.00635	not assigned.no ontology.epsin N-terminal homology (ENTH) domain-containing protein
GRMZM2G055704	21.4606	4.71204	-2.18726	0.0175	not assigned.unknown
GRMZM2G055782	2.85505	0	#NAME?	0.01645	RNA.regulation of transcription.MADS box transcription factor family
GRMZM2G056093	86.3953	31.9664	-1.4344	0.0006	not assigned.unknown
GRMZM2G056236	47.993	2.16648	-4.4694	0.0034	cell wall.modification
GRMZM2G056431	142.796	69.2489	-1.04409	0.0033	not assigned.unknown
GRMZM2G056875	7.16004	0	#NAME?	5e-05	protein.postranslational modification.kinase.receptor like cytoplasmatic kinase VII
GRMZM2G056961	8.75627	0	#NAME?	0.00135	not assigned.unknown
GRMZM2G057056	23.5595	8.89841	-1.40469	0.0239	not assigned.no ontology
GRMZM2G057086	10.7593	2.0815	-2.3699	0.04095	misc.cytochrome P450
GRMZM2G057159	30.3878	5.3286	-2.51166	0.00235	protein.degradation.subtilases
GRMZM2G057281	988.858	182.429	-2.43843	0.00015	PS.lightreaction.photosystem II.LHC-II
GRMZM2G057374	144.666	52.2365	-1.4696	0.0019	protein.folding
GRMZM2G057554	18.6573	7.12308	-1.38917	0.0217	misc.GCN5-related N-acetyltransferase
GRMZM2G057630	78.8413	18.4993	-2.09148	0.0021	not assigned.unknown
GRMZM2G057955	131.559	12.6815	-3.37492	5e-05	not assigned.unknown
GRMZM2G058026	34.3711	15.7322	-1.12748	0.0097	protein.degradation.aspartate protease
GRMZM2G058261	28.5277	10.2933	-1.47066	0.0149	not assigned.unknown
GRMZM2G058279	2.69241	0	#NAME?	0.00435	not assigned.unknown
GRMZM2G058310	26.1612	8.83565	-1.56602	0.02125	major CHO metabolism.degradation.starch.starch cleavage.beta amylase
GRMZM2G058456	53.1704	12.9504	-2.03763	0.0215	cell.organisation
GRMZM2G058474	3.57738	0	#NAME?	0.00435	protein.targeting.secretory pathway.unspecified
GRMZM2G058518	16.9591	2.20539	-2.94295	0.01095	development.unspecified
GRMZM2G058528	78.1706	21.1031	-1.88917	0.0053	not assigned.unknown
GRMZM2G058595	36.3686	1.76539	-4.36464	0.0033	signalling.light
GRMZM2G058702	5.60693	0.705211	-2.99108	0.02075	TCA / org transformation.TCA.pyruvate DH.E2
GRMZM2G059026	103.74	38.3355	-1.43622	0.0027	protein.degradation
GRMZM2G059083	401.092	178.358	-1.16916	0.0027	PS.lightreaction.other electron carrier (ox/red).ferredoxin reductase
GRMZM2G059129	28.269	10.8956	-1.37547	0.00205	lipid metabolism.lipid degradation.lysophospholipases.glycerophosphodiester phosphodiesterase
GRMZM2G059191	448.228	210.724	-1.08888	0.00765	PS.lightreaction.other electron carrier (ox/red).ferredoxin reductase
GRMZM2G059252	90.5291	43.2494	-1.0657	0.0059	protein.assembly and cofactor ligation
GRMZM2G059634	9.79677	0	#NAME?	5e-05	signalling.receptor kinases.misc
GRMZM2G059865	9.85396	1.45576	-2.75893	0.0116	protein.degradation.ubiquitin.E3.SCF.SKP
GRMZM2G060011	23.2052	1.86918	-3.63397	0.02265	not assigned.unknown
GRMZM2G060029	11.048	0.711146	-3.9575	0.03875	not assigned.no ontology.armadillo/beta-catenin repeat family protein
GRMZM2G060255	24.9416	1.53769	-4.01972	0.0051	stress.abiotic.unspecified
GRMZM2G060481	58.5139	25.2298	-1.21365	0.0022	lipid metabolism.FA synthesis and FA elongation.beta ketoacyl CoA synthase
GRMZM2G060567	22.5285	9.76428	-1.20617	0.0176	protein.synthesis.initiation
GRMZM2G060659	14.5678	0.81422	-4.16122	0.004	major CHO metabolism.degradation.sucrose.Susy
GRMZM2G060712	8.3738	0	#NAME?	0.0178	not assigned.unknown
GRMZM2G060760	3.62531	0	#NAME?	0.0002	misc.nitrilases, *nitrile lyases, berberine bridge enzymes, reticuline oxidases, troponine reductases
GRMZM2G060811	32.0205	2.49993	-3.67904	0.026	not assigned.unknown
GRMZM2G060842	43.2961	17.0513	-1.34435	0.0031	not assigned.unknown
GRMZM2G060866	22.9671	4.82533	-2.25087	0.0156	misc.GDSL-motif lipase
GRMZM2G060919	12.4853	1.80347	-2.79139	0.0048	RNA.regulation of transcription.JUMONJI family
GRMZM2G060947	24.9716	4.26124	-2.55094	0.00085	cell.organisation
GRMZM2G061101	17.4743	5.00472	-1.80387	0.0187	RNA.regulation of transcription.HB,Homeobox transcription factor family
GRMZM2G061230	44.4992	7.13716	-2.64036	0.0003	misc.peroxidases
GRMZM2G061280	18.6631	4.98588	-1.90427	0.04235	signalling.G-proteins
GRMZM2G061398	5.09819	0.463048	-3.46075	0.0334	not assigned.unknown
GRMZM2G061419	20.0305	9.23615	-1.11683	0.01925	lipid metabolism.''exotics'' (steroids, squalene etc).sphingolipids.ceramide glucosyltransferase
GRMZM2G061537	15.3227	5.54493	-1.46643	0.00975	signalling.receptor kinases.misc
GRMZM2G061562	20.7916	4.76629	-2.12506	5e-05	not assigned.unknown
GRMZM2G061602	9.80608	3.35332	-1.54809	0.01745	signalling.light
GRMZM2G061851	3.31598	0	#NAME?	0.0042	not assigned.unknown
GRMZM2G061900	18.2906	6.30745	-1.53597	0.0234	signalling.G-proteins
GRMZM2G062052	2.47639	0	#NAME?	0.00015	development.unspecified
GRMZM2G063055	8.7424	0	#NAME?	5e-05	not assigned.unknown
GRMZM2G063342	12.6961	0	#NAME?	5e-05	transport.metal
GRMZM2G063431	588.267	102.669	-2.51848	5e-05	not assigned.unknown
GRMZM2G063503	104.366	43.4886	-1.26294	0.00415	not assigned.unknown
GRMZM2G063566	37.2803	7.07136	-2.39835	0.0046	cell wall.modification
GRMZM2G063717	33.716	7.61296	-2.1469	0.00225	development.unspecified
GRMZM2G063747	1.93174	0	#NAME?	0.00325	not assigned.unknown
GRMZM2G063806	82.1865	38.782	-1.08351	0.002	signalling.light.COP9 signalosome
GRMZM2G063897	12.4677	3.92865	-1.66608	0.0225	protein.postranslational modification.kinase.receptor like cytoplasmatic kinase VII
GRMZM2G063909	35.3613	0.931345	-5.24671	0.00405	TCA / org transformation.TCA.CS
GRMZM2G063961	26.5857	11.2879	-1.23588	0.00925	protein.postranslational modification
GRMZM2G064096	1834.94	48.9715	-5.22765	5e-05	stress.abiotic.unspecified
GRMZM2G064302	202.83	84.015	-1.27155	0.0006	glycolysis.cytosolic branch.enolase
GRMZM2G064547	28.7366	6.50159	-2.14403	0.02315	not assigned.unknown
GRMZM2G064563	22.8193	6.48475	-1.81513	0.0015	not assigned.unknown
GRMZM2G064590	13.9211	0.808098	-4.1066	0.0338	lipid metabolism.Phospholipid synthesis
GRMZM2G064644	6.27143	0	#NAME?	0.00135	not assigned.unknown
GRMZM2G064657	24.8259	1.99939	-3.63422	0.0003	transport.phosphate
GRMZM2G064663	50.9726	15.763	-1.69318	0.0052	not assigned.no ontology
GRMZM2G064744	9.12576	0	#NAME?	5e-05	RNA.regulation of transcription.MYB domain transcription factor family
GRMZM2G065194	52.1888	22.5409	-1.21119	0.0033	misc.short chain dehydrogenase/reductase (SDR)
GRMZM2G065718	31.1119	6.39811	-2.28175	0.0072	cell wall.cell wall proteins.AGPs.AGP
GRMZM2G065829	17.7563	2.1078	-3.07452	0.01445	not assigned.unknown
GRMZM2G066326	107.927	12.1656	-3.14918	5e-05	protein.degradation.cysteine protease
GRMZM2G066426	10.3472	3.80137	-1.44465	0.04685	lipid metabolism.FA synthesis and FA elongation.acyl coa ligase
GRMZM2G066614	19.7497	9.58141	-1.04352	0.0453	signalling.calcium
GRMZM2G067156	11.0504	1.7023	-2.69854	0.03375	not assigned.unknown
GRMZM2G067421	6.94406	0	#NAME?	0.00135	not assigned.unknown
GRMZM2G067638	12.8817	4.82246	-1.41749	0.0272	not assigned.unknown
GRMZM2G068192	8.47155	3.47082	-1.28735	0.02965	protein.postranslational modification
GRMZM2G068316	409.681	151.35	-1.43662	0.0001	stress.abiotic.heat
GRMZM2G068465	26.9762	9.59325	-1.49159	0.0027	misc.cytochrome P450
GRMZM2G068714	19.4612	4.7691	-2.02881	0.00425	not assigned.no ontology
GRMZM2G068763	13.2493	0	#NAME?	5e-05	not assigned.unknown
GRMZM2G068943	19.9188	2.21661	-3.1677	5e-05	minor CHO metabolism.trehalose.TPS
GRMZM2G069098	2.4955	0	#NAME?	5e-05	transport.misc
GRMZM2G069670	3.5257	0	#NAME?	0.00195	not assigned.unknown
GRMZM2G070075	18.7419	7.23064	-1.37407	0.0026	not assigned.unknown
GRMZM2G070315	85.6295	36.1985	-1.24218	0.0015	protein.postranslational modification
GRMZM2G070351	14.2628	4.30046	-1.7297	0.01195	secondary metabolism.isoprenoids.mevalonate pathway.mevalonate diphosphate decarboxylase
GRMZM2G070605	951.11	245.404	-1.95445	0.0012	transport.metabolite transporters at the envelope membrane
GRMZM2G070659	144.519	40.663	-1.82947	5e-05	not assigned.no ontology
GRMZM2G070797	24.9711	1.37829	-4.17931	0.04275	signalling.G-proteins
GRMZM2G070847	95.8072	41.7879	-1.19705	0.00385	not assigned.unknown
GRMZM2G070873	5.06942	0	#NAME?	0.0017	not assigned.unknown
GRMZM2G071042	32.4766	9.44069	-1.78244	0.0419	RNA.regulation of transcription.unclassified
GRMZM2G071089	89.2977	5.9627	-3.90459	5e-05	signalling.phosphinositides
GRMZM2G071147	16.5474	6.66554	-1.31181	0.00975	not assigned.unknown
GRMZM2G071166	80.9261	38.9212	-1.05605	0.02275	not assigned.unknown
GRMZM2G071339	4.67384	0	#NAME?	5e-05	cell wall.pectin*esterases.PME
GRMZM2G071360	10.1458	3.76142	-1.43154	0.0434	not assigned.unknown
GRMZM2G071396	8.12916	0.951249	-3.09521	0.0037	signalling.receptor kinases.leucine rich repeat XI
GRMZM2G071573	9.63948	1.77817	-2.43856	0.025	protein.postranslational modification.kinase.receptor like cytoplasmatic kinase VII
GRMZM2G071630	75.258	3.43683	-4.45269	0.00015	glycolysis.cytosolic branch.glyceraldehyde 3-phosphate dehydrogenase (GAP-DH)
GRMZM2G071745	22.0984	6.47341	-1.77134	0.02895	redox.ascorbate and glutathione
GRMZM2G071790	211.821	72.9109	-1.53864	5e-05	cell.organisation
GRMZM2G071996	47.274	13.1636	-1.84449	0.0032	protein.folding
GRMZM2G072174	12.3412	2.52237	-2.29063	0.04365	PS.lightreaction.photosystem II.PSII polypeptide subunits
GRMZM2G072205	39.5966	6.9312	-2.5142	5e-05	lipid metabolism.FA synthesis and FA elongation.ketoacyl ACP synthase
GRMZM2G072264	129.339	62.1756	-1.05673	0.00585	RNA.RNA binding
GRMZM2G072298	17.9267	3.37902	-2.40743	0.0222	lipid metabolism.Phospholipid synthesis
GRMZM2G072388	7.01666	0	#NAME?	5e-05	PS.photorespiration.hydroxypyruvate reductase
GRMZM2G072569	11.8707	3.66017	-1.69742	0.00415	signalling.receptor kinases.leucine rich repeat XI
GRMZM2G072808	35.1162	6.33194	-2.47142	0.007	secondary metabolism.simple phenols
GRMZM2G072855	66.158	14.3307	-2.20681	0.0049	DNA.synthesis/chromatin structure.histone.core.H4
GRMZM2G073079	8.08934	0.830318	-3.28429	0.0299	misc.misc2
GRMZM2G073114	10.5	0	#NAME?	5e-05	development.unspecified
GRMZM2G073275	77.9505	16.8937	-2.20607	0.04945	DNA.synthesis/chromatin structure.histone.core.H4
GRMZM2G073376	10.0488	3.69995	-1.44145	0.04765	misc.UDP glucosyl and glucoronyl transferases
GRMZM2G073427	419.947	67.6326	-2.63442	5e-05	not assigned.unknown
GRMZM2G073764	41.0846	1.74957	-4.55353	0.0188	not assigned.unknown
GRMZM2G073814	48.1189	15.8376	-1.60325	0.0008	amino acid metabolism.synthesis.serine-glycine-cysteine group.serine.phosphoglycerate dehydrogenase
GRMZM2G073860	14.0539	2.94894	-2.2527	0.0254	misc.acid and other phosphatases
GRMZM2G073884	14.5399	2.11216	-2.78323	0.0006	signalling.receptor kinases.leucine rich repeat XI
GRMZM2G073888	6.84015	1.97318	-1.79351	0.03915	cell.organisation
GRMZM2G073969	7.72964	0	#NAME?	0.00065	not assigned.unknown
GRMZM2G074158	21.5156	9.35491	-1.20158	0.0017	major CHO metabolism.degradation.starch.starch phosphorylase
GRMZM2G074262	25.8537	4.1945	-2.6238	5e-05	protein.postranslational modification
GRMZM2G074280	13.392	3.39363	-1.98047	0.04335	not assigned.unknown
GRMZM2G074377	6.16689	0.723319	-3.09184	0.02325	not assigned.unknown
GRMZM2G074401	182.329	41.4047	-2.13867	5e-05	lipid metabolism.FA desaturation.omega 3 desaturase
GRMZM2G074438	4.1055	0	#NAME?	0.0003	RNA.regulation of transcription.bHLH,Basic Helix-Loop-Helix family
GRMZM2G074546	12.6093	2.02757	-2.63667	0.03235	cell wall.cellulose synthesis.cellulose synthase
GRMZM2G074687	25.8806	11.7306	-1.14159	0.0108	signalling.calcium
GRMZM2G075074	53.5956	11.9552	-2.16448	0.00145	protein.degradation
GRMZM2G075333	65.3885	20.1724	-1.69666	0.00125	secondary metabolism.phenylpropanoids.lignin biosynthesis.4CL
GRMZM2G075438	27.4685	5.66711	-2.27709	0.0001	signalling.receptor kinases.S-locus glycoprotein like
GRMZM2G075775	28.0493	5.34708	-2.39114	0.01795	PS.lightreaction.other electron carrier (ox/red).ferredoxin
GRMZM2G075958	45.8059	16.9765	-1.43199	0.0134	PS.lightreaction.cyclic electron flow-chlororespiration
GRMZM2G076006	57.2357	24.7268	-1.21084	0.0056	Biodegradation of Xenobiotics.lactoylglutathione lyase
GRMZM2G076049	2.32518	0	#NAME?	0.0003	misc.gluco-, galacto- and mannosidases.endoglucanase
GRMZM2G076239	11.2608	1.00832	-3.48127	0.00655	PS.photorespiration.glycolate oxydase
GRMZM2G076272	5.17118	0	#NAME?	5e-05	RNA.regulation of transcription.HB,Homeobox transcription factor family
GRMZM2G076348	17.2718	0	#NAME?	5e-05	misc.misc2
GRMZM2G076387	10.4639	4.75209	-1.13878	0.0371	not assigned.unknown
GRMZM2G076526	9.92644	2.21755	-2.16231	0.00265	transport.ABC transporters and multidrug resistance systems
GRMZM2G076631	92.1063	26.0571	-1.82162	0.00025	not assigned.no ontology
GRMZM2G076946	167.617	29.8587	-2.48894	5e-05	misc.gluco-, galacto- and mannosidases
GRMZM2G076950	47.276	15.7475	-1.58599	0.00015	RNA.regulation of transcription.putative transcription regulator
GRMZM2G077015	119.023	22.0984	-2.42923	5e-05	misc.gluco-, galacto- and mannosidases
GRMZM2G077214	93.8331	19.6561	-2.25512	5e-05	minor CHO metabolism.others
GRMZM2G077356	29.0862	6.92791	-2.06984	0.0018	RNA.regulation of transcription.Aux/IAA family
GRMZM2G077361	21.6264	6.83985	-1.66076	0.0142	transport.ABC transporters and multidrug resistance systems
GRMZM2G077531	88.1351	38.6133	-1.19062	0.00785	cell.division.plastid
GRMZM2G077596	25.6952	12.0429	-1.09332	0.0033	signalling.light.COP9 signalosome
GRMZM2G077655	9.54396	2.92313	-1.70707	0.02695	protein.postranslational modification.kinase.receptor like cytoplasmatic kinase VII
GRMZM2G077669	26.1744	10.5051	-1.31707	0.0038	not assigned.unknown
GRMZM2G077937	6.18799	2.5995	-1.25124	0.0489	stress.biotic.PR-proteins
GRMZM2G078024	14.3086	4.61617	-1.63212	0.02745	transport.amino acids
GRMZM2G078314	75.7118	9.58881	-2.98109	0.00035	DNA.synthesis/chromatin structure.histone.core.H3
GRMZM2G078500	71.8163	25.9097	-1.47082	0.00265	not assigned.no ontology
GRMZM2G078595	25.9985	6.73317	-1.94907	0.0125	not assigned.unknown
GRMZM2G078725	44.511	11.4213	-1.96243	5e-05	not assigned.unknown
GRMZM2G078798	2.51754	0	#NAME?	0.0002	hormone metabolism.gibberelin.synthesis-degradation.GA2 oxidase
GRMZM2G078959	23.9657	0.981823	-4.60937	0.0074	not assigned.unknown
GRMZM2G079458	19.9056	7.54014	-1.40051	0.0092	RNA.regulation of transcription.MYB-related transcription factor family
GRMZM2G079746	80.0778	39.518	-1.01889	0.01985	not assigned.unknown
GRMZM2G080044	18.6755	4.2852	-2.12372	0.00275	mitochondrial electron transport / ATP synthesis.NADH-DH.type II.mitochondrial
GRMZM2G080107	1312.17	522.104	-1.32955	0.00725	PS.lightreaction.photosystem I.PSI polypeptide subunits
GRMZM2G080168	9.05642	1.42848	-2.66446	0.0313	RNA.regulation of transcription.bHLH,Basic Helix-Loop-Helix family
GRMZM2G080178	7.39377	1.86892	-1.9841	0.0323	transport.sulphate
GRMZM2G080270	17.5716	1.80686	-3.28169	0.0013	signalling.receptor kinases.leucine rich repeat III
GRMZM2G080355	158.528	64.0028	-1.30853	0.0013	not assigned.unknown
GRMZM2G080466	62.899	23.4421	-1.42393	0.0141	not assigned.unknown
GRMZM2G080816	58.1606	27.4473	-1.08338	0.01825	misc.rhodanese
GRMZM2G081114	176.092	33.8682	-2.37833	5e-05	not assigned.unknown
GRMZM2G081192	25.1497	5.01628	-2.32585	0.01265	transport.Major Intrinsic Proteins.PIP
GRMZM2G081239	53.733	15.5242	-1.79129	0.0033	transport.Major Intrinsic Proteins.NIP
GRMZM2G081529	81.5985	10.9656	-2.89555	0.0272	not assigned.unknown
GRMZM2G081816	18.1672	2.05072	-3.14713	0.02855	RNA.regulation of transcription.bHLH,Basic Helix-Loop-Helix family
GRMZM2G081907	7.06071	0.207197	-5.09074	0.0358	not assigned.unknown
GRMZM2G081949	74.1207	27.007	-1.45654	0.0011	RNA.regulation of transcription.putative transcription regulator
GRMZM2G082032	64.883	13.4474	-2.27051	0.00315	amino acid metabolism.degradation.aspartate family.asparagine.L-asparaginase
GRMZM2G082199	41.5345	2.6213	-3.98596	0.034	not assigned.no ontology.C2 domain-containing protein
GRMZM2G082312	16.759	6.32793	-1.40513	0.03695	not assigned.unknown
GRMZM2G082484	20.0521	0.761519	-4.71873	0.0205	cell.organisation
GRMZM2G082580	10.5631	1.96162	-2.42892	0.0101	cell wall.cellulose synthesis.cellulose synthase
GRMZM2G082633	19.7972	5.58821	-1.82484	0.0337	lipid metabolism.'exotics' (steroids, squalene etc).phosphatidylcholinesterol O-acyltransferase
GRMZM2G083016	101.169	29.0781	-1.79876	5e-05	PS.calvin cycle.phosphoglycerate kinase
GRMZM2G083117	9.57006	0	#NAME?	5e-05	not assigned.unknown
GRMZM2G083173	99.1	44.7089	-1.14832	0.001	transport.sugars
GRMZM2G083243	102.326	25.6401	-1.9967	5e-05	cell.organisation
GRMZM2G083344	15.29	6.68452	-1.19369	0.02775	transport.metabolite transporters at the envelope membrane
GRMZM2G083382	7.14021	0	#NAME?	5e-05	not assigned.unknown
GRMZM2G083472	34.4132	11.8677	-1.53592	0.00445	RNA.regulation of transcription.G2-like transcription factor family, GARP
GRMZM2G083759	10.8841	2.56659	-2.0843	0.0103	signalling.light
GRMZM2G083812	19.8895	3.21469	-2.62926	0.0033	cell wall.degradation
GRMZM2G084037	3.04106	0	#NAME?	5e-05	not assigned.unknown
GRMZM2G084195	46.9925	0	#NAME?	5e-05	DNA.synthesis/chromatin structure.histone.core.H4
GRMZM2G084463	17.4823	7.2454	-1.27075	0.0167	nucleotide metabolism.phosphotransfer and pyrophosphatases.guanylate kinase
GRMZM2G084486	37.2134	17.2416	-1.10993	0.0062	transport.potassium
GRMZM2G084513	6.12029	0.813964	-2.91056	0.02765	not assigned.unknown
GRMZM2G084727	46.2489	13.971	-1.72698	0.00065	amino acid metabolism.synthesis.glutamate family.arginine.aspartate racemase
GRMZM2G084812	92.8323	40.4611	-1.19809	0.00375	cell wall.cell wall proteins.AGPs.AGP
GRMZM2G084958	288.171	78.163	-1.88237	5e-05	tetrapyrrole synthesis.protochlorophyllide reductase
GRMZM2G085111	19.8509	6.63851	-1.58027	0.001	transport.ABC transporters and multidrug resistance systems
GRMZM2G085198	18.1946	2.28648	-2.99231	0.02585	misc.peroxidases
GRMZM2G085246	18.4917	5.69825	-1.69829	0.0095	protein.postranslational modification.kinase.receptor like cytoplasmatic kinase VII
GRMZM2G085392	6.89377	0	#NAME?	5e-05	misc.plastocyanin-like
GRMZM2G085646	621.101	250.528	-1.30986	0.00495	PS.lightreaction.photosystem I.PSI polypeptide subunits
GRMZM2G085678	14.3839	3.45341	-2.05836	0.0205	RNA.regulation of transcription.AP2/EREBP, APETALA2/Ethylene-responsive element binding protein family
GRMZM2G085812	7.03011	0	#NAME?	5e-05	misc.cytochrome P450
GRMZM2G085836	4.74109	0	#NAME?	5e-05	protein.degradation.ubiquitin
GRMZM2G085974	4.63753	0	#NAME?	5e-05	not assigned.unknown
GRMZM2G086088	112.628	53.026	-1.08679	0.0058	protein.degradation.ubiquitin.E2
GRMZM2G086123	9.84188	3.39534	-1.53538	0.04585	not assigned.unknown
GRMZM2G086237	14.2146	6.96257	-1.02968	0.01625	protein.targeting.secretory pathway.unspecified
GRMZM2G086636	68.9255	34.1035	-1.01512	0.015	signalling.G-proteins
GRMZM2G086788	179.084	62.408	-1.52083	5e-05	protein.synthesis.ribosomal protein.prokaryotic.chloroplast.50S subunit.L6
GRMZM2G086876	37.556	16.9129	-1.15092	0.00795	RNA.regulation of transcription.putative transcription regulator
GRMZM2G087041	139.26	52.8662	-1.39737	0.00045	misc.rhodanese
GRMZM2G087169	2.41122	0	#NAME?	5e-05	misc.oxidases - copper, flavone etc
GRMZM2G087435	20.8179	2.91047	-2.8385	0.0412	PS.lightreaction.photosystem II.PSII polypeptide subunits
GRMZM2G088138	104.426	30.4362	-1.77863	0.0001	not assigned.unknown
GRMZM2G088543	3.48165	0	#NAME?	0.0001	not assigned.unknown
GRMZM2G088669	162.33	51.728	-1.64991	5e-05	not assigned.no ontology
GRMZM2G088778	3.50612	0	#NAME?	5e-05	cell.organisation
GRMZM2G088951	3.82559	0	#NAME?	0.0001	misc.beta 1,3 glucan hydrolases.glucan endo-1,3-beta-glucosidase
GRMZM2G089136	457.833	210.514	-1.1209	0.0062	PS.calvin cycle.phosphoglycerate kinase
GRMZM2G089351	12.8495	5.33618	-1.26784	0.01345	cell.organisation
GRMZM2G089425	6.07046	0	#NAME?	0.0095	not assigned.unknown
GRMZM2G089448	19.8825	2.91602	-2.76942	0.0171	not assigned.unknown
GRMZM2G089493	62.2082	5.52537	-3.49296	0.00025	not assigned.unknown
GRMZM2G089574	36.8218	12.2483	-1.58798	0.03695	not assigned.unknown
GRMZM2G089783	12.2939	1.339	-3.19872	0.045	cell.vesicle transport
GRMZM2G089836	24.4971	8.16608	-1.58489	0.0166	major CHO metabolism.degradation.sucrose.invertases.vacuolar
GRMZM2G090112	40.1454	15.3314	-1.38874	0.01455	not assigned.unknown
GRMZM2G090500	17.7802	7.55372	-1.23502	0.0032	not assigned.no ontology
GRMZM2G090728	21.0588	1.87886	-3.4865	0.0004	not assigned.unknown
GRMZM2G090935	10.39	2.74803	-1.91872	0.02555	not assigned.unknown
GRMZM2G091006	8.554	3.13504	-1.44812	0.0426	DNA.synthesis/chromatin structure
GRMZM2G091124	86.4997	13.3688	-2.69383	0.00025	not assigned.unknown
GRMZM2G091189	79.882	18.2636	-2.1289	0.00045	protein.folding
GRMZM2G091232	4.61588	0	#NAME?	0.0001	not assigned.unknown
GRMZM2G091313	8.20132	0	#NAME?	5e-05	not assigned.unknown
GRMZM2G091456	47.7068	14.1795	-1.75039	0.00015	hormone metabolism.brassinosteroid.synthesis-degradation.sterols.other
GRMZM2G092427	518.534	110.03	-2.23654	5e-05	PS.lightreaction.photosystem II.LHC-II
GRMZM2G092578	49.3698	10.7412	-2.20048	0.0016	not assigned.no ontology
GRMZM2G092749	26.4806	4.52011	-2.55051	0.00025	signalling.G-proteins
GRMZM2G092752	41.998	9.6853	-2.11645	0.0277	not assigned.unknown
GRMZM2G092776	24.157	10.4086	-1.21467	0.01125	signalling.receptor kinases.misc
GRMZM2G093436	8.02478	0.673788	-3.57409	0.0187	redox.thioredoxin
GRMZM2G093666	21.3037	9.07962	-1.2304	0.0191	amino acid metabolism.synthesis.aspartate family.methionine.homocysteine S-methyltransferase
GRMZM2G093880	14.8708	4.36546	-1.76827	0.02605	lipid metabolism.lipid degradation.palmitoyl[protein] hydrolase
GRMZM2G094017	41.1689	12.4809	-1.72183	0.0031	secondary metabolism.phenylpropanoids
GRMZM2G094428	16.4474	4.72825	-1.79848	0.0207	secondary metabolism.phenylpropanoids
GRMZM2G094978	40.6978	18.5374	-1.13451	0.00845	not assigned.no ontology
GRMZM2G094990	42.4644	5.71022	-2.89464	0.0038	cell wall.modification
GRMZM2G095082	179.175	68.845	-1.37995	0.0003	not assigned.no ontology.hydroxyproline rich proteins
GRMZM2G095404	26.0219	0.791795	-5.03845	0.03765	misc.peroxidases
GRMZM2G095411	107.27	22.9156	-2.22685	0.00325	not assigned.unknown
GRMZM2G095811	14.6401	2.83824	-2.36686	0.0319	not assigned.unknown
GRMZM2G095826	23.6918	1.60816	-3.88091	0.0128	PS.lightreaction.other electron carrier (ox/red).ferredoxin
GRMZM2G096048	8.64356	0	#NAME?	5e-05	not assigned.unknown
GRMZM2G096153	60.4083	24.5857	-1.29693	0.0022	misc.glutathione S transferases
GRMZM2G096269	35.6855	3.57746	-3.31833	0.0032	misc.glutathione S transferases
GRMZM2G096962	116.764	52.5793	-1.15103	0.006	protein.synthesis.ribosomal protein.prokaryotic.chloroplast.50S subunit.L9
GRMZM2G097032	4.78419	0.698984	-2.77494	0.0295	not assigned.unknown
GRMZM2G097283	91.0774	36.3786	-1.324	0.0004	Co-factor and vitamine metabolism.folate & vitamine K.vitamine K.DHNA Phytyltransferase
GRMZM2G097297	40.3296	3.05546	-3.72238	0.0037	misc.O-methyl transferases
GRMZM2G097457	15.6191	2.71255	-2.52558	0.00095	gluconeogenesis / glyoxylate cycle.pyruvate dikinase
GRMZM2G097468	22.6522	0	#NAME?	5e-05	not assigned.unknown
GRMZM2G097739	13.0093	4.02261	-1.69334	0.00425	protein.degradation.ubiquitin
GRMZM2G097802	12.9138	5.20043	-1.31221	0.0342	transport.amino acids
GRMZM2G097851	39.9978	6.72564	-2.57218	0.03775	misc.plastocyanin-like
GRMZM2G097967	31.302	0	#NAME?	5e-05	stress.biotic.PR-proteins
GRMZM2G098290	114.279	50.9946	-1.16414	0.0012	N-metabolism.ammonia metabolism.glutamine synthetase
GRMZM2G098301	7.51524	3.05193	-1.3001	0.0297	signalling.in sugar and nutrient physiology
GRMZM2G098346	117.533	51.6029	-1.18754	0.00085	misc.alcohol dehydrogenases
GRMZM2G098370	10.776	0	#NAME?	5e-05	not assigned.unknown
GRMZM2G098397	29.5321	13.0815	-1.17476	0.0069	cell wall.degradation
GRMZM2G098423	25.1679	10.1604	-1.30863	0.0291	amino acid metabolism.synthesis.serine-glycine-cysteine group.serine.phosphoglycerate dehydrogenase
GRMZM2G098637	2.09218	0	#NAME?	0.00055	protein.degradation.ubiquitin.E3.RING
GRMZM2G098793	23.4984	7.6121	-1.62619	0.0068	not assigned.unknown
GRMZM2G099036	18.0685	7.65281	-1.23942	0.0077	not assigned.unknown
GRMZM2G099167	99.3722	10.8134	-3.20002	5e-05	cell.organisation
GRMZM2G099207	38.0364	14.4163	-1.39968	0.0007	not assigned.unknown
GRMZM2G099427	2.56909	0	#NAME?	0.01035	not assigned.unknown
GRMZM2G099467	81.0248	22.9665	-1.81883	0.0002	hormone metabolism.ethylene.synthesis-degradation
GRMZM2G099669	3.99117	0	#NAME?	0.0001	not assigned.unknown
GRMZM2G099729	13.0176	4.28379	-1.60351	0.0308	Co-factor and vitamine metabolism.folate & vitamine K.vitamine K.2-phytyl-1,4-naphthoquinone methyltransferase
GRMZM2G099767	29.9769	12.1046	-1.30829	0.00525	cell.organisation
GRMZM2G099944	31.6288	7.21903	-2.13136	0.01	cell.organisation
GRMZM2G099960	46.1493	16.3011	-1.50134	0.0458	not assigned.unknown
GRMZM2G100478	3.83219	0	#NAME?	5e-05	cell.vesicle transport
GRMZM2G100714	38.1105	5.16901	-2.88223	5e-05	cell.organisation
GRMZM2G100754	29.7038	1.21273	-4.61432	0.0288	misc.O-methyl transferases
GRMZM2G100864	11.2227	1.56513	-2.84207	0.0039	not assigned.no ontology.C2 domain-containing protein
GRMZM2G100976	61.4223	25.2705	-1.28131	0.01145	protein.assembly and cofactor ligation
GRMZM2G101058	8.2026	0	#NAME?	5e-05	RNA.regulation of transcription.C2C2(Zn) GATA transcription factor family
GRMZM2G101062	32.3383	2.88663	-3.48578	0.00025	hormone metabolism.abscisic acid.synthesis-degradation
GRMZM2G101390	6.14162	2.13153	-1.52673	0.0259	DNA.synthesis/chromatin structure
GRMZM2G101393	20.986	2.10203	-3.31957	0.00035	not assigned.unknown
GRMZM2G101875	233.87	42.3119	-2.46657	5e-05	lipid metabolism.FA synthesis and FA elongation.long chain fatty acid CoA ligase
GRMZM2G101916	5.50315	0	#NAME?	5e-05	misc.plastocyanin-like
GRMZM2G101920	2.41059	0	#NAME?	0.00805	not assigned.unknown
GRMZM2G102161	2.83962	0	#NAME?	0.00045	RNA.regulation of transcription.MADS box transcription factor family
GRMZM2G102347	26.9604	5.62572	-2.26073	0.0117	hormone metabolism.abscisic acid.synthesis-degradation
GRMZM2G102356	161.244	9.40949	-4.09899	0.0001	stress.abiotic.unspecified
GRMZM2G102499	288.884	102.772	-1.49104	5e-05	signalling.14-3-3 proteins
GRMZM2G102946	19.1894	1.87342	-3.35656	0.0089	signalling.G-proteins
GRMZM2G103197	56.5209	21.078	-1.42304	0.0259	tetrapyrrole synthesis.unspecified
GRMZM2G103236	21.9801	9.07475	-1.27627	0.0207	not assigned.unknown
GRMZM2G103512	109.777	7.29524	-3.91148	5e-05	stress.abiotic.unspecified
GRMZM2G103748	54.9503	11.0293	-2.31679	0.0229	not assigned.unknown
GRMZM2G103755	39.6115	19.1885	-1.04568	0.04225	protein.degradation.ubiquitin.E3.RING
GRMZM2G103805	15.5335	4.51779	-1.78169	0.0068	not assigned.unknown
GRMZM2G103929	4.26042	0	#NAME?	5e-05	signalling.receptor kinases.leucine rich repeat III
GRMZM2G104141	3.14664	0	#NAME?	0.00035	Biodegradation of Xenobiotics
GRMZM2G104390	35.4378	13.6476	-1.37665	0.0327	not assigned.unknown
GRMZM2G104511	7.5529	1.32749	-2.50833	0.0161	hormone metabolism.auxin.induced-regulated-responsive-activated
GRMZM2G104608	35.6519	15.9678	-1.15882	0.0022	DNA.repair
GRMZM2G104610	10.2337	0	#NAME?	5e-05	not assigned.unknown
GRMZM2G104632	26.1751	11.8861	-1.13892	0.01355	glycolysis.cytosolic branch.glyceraldehyde 3-phosphate dehydrogenase (GAP-DH)
GRMZM2G104730	10.2156	5.05379	-1.01534	0.04055	signalling.calcium
GRMZM2G104847	26.1256	3.20572	-3.02674	0.0001	lipid metabolism.FA synthesis and FA elongation.long chain fatty acid CoA ligase
GRMZM2G105364	67.47	10.0886	-2.74152	5e-05	hormone metabolism.gibberelin.induced-regulated-responsive-activated
GRMZM2G105400	11.629	4.189	-1.47305	0.04995	signalling.light
GRMZM2G105425	13.3521	3.78937	-1.81704	0.036	not assigned.no ontology.S RNA-binding domain-containing protein
GRMZM2G105770	3.76262	0.94357	-1.99554	0.03865	cell.organisation
GRMZM2G105787	30.461	14.3398	-1.08694	0.01095	hormone metabolism.brassinosteroid.synthesis-degradation.sterols.other
GRMZM2G105827	52.5516	25.2703	-1.05629	0.0049	not assigned.no ontology.pentatricopeptide (PPR) repeat-containing protein
GRMZM2G106204	33.7202	10.3815	-1.69959	0.0151	RNA.regulation of transcription.C2C2(Zn) YABBY family
GRMZM2G106303	25.6922	10.5595	-1.28279	0.03905	hormone metabolism.jasmonate.synthesis-degradation.12-Oxo-PDA-reductase
GRMZM2G106408	15.7088	1.14851	-3.77374	0.00775	misc.cytochrome P450
GRMZM2G106443	20.1788	3.46888	-2.5403	0.0122	misc.UDP glucosyl and glucoronyl transferases
GRMZM2G106578	11.2225	4.59019	-1.28976	0.04155	lipid metabolism.Phospholipid synthesis.diacylglycerol kinase
GRMZM2G106588	54.9103	19.4415	-1.49794	0.00905	misc.oxidases - copper, flavone etc
GRMZM2G106748	10.9902	3.84302	-1.5159	0.0431	hormone metabolism.jasmonate.synthesis-degradation.lipoxygenase
GRMZM2G106781	5.69768	0	#NAME?	0.00015	not assigned.no ontology
GRMZM2G107092	25.5453	4.84887	-2.39734	0.0003	not assigned.unknown
GRMZM2G107120	27.1959	8.26079	-1.71904	0.01435	not assigned.unknown
GRMZM2G107380	51.2288	17.627	-1.53917	0.0009	not assigned.unknown
GRMZM2G107711	81.453	3.61166	-4.49523	0.01415	not assigned.unknown
GRMZM2G108103	35.8653	14.7425	-1.28261	0.0145	not assigned.unknown
GRMZM2G108149	4.51182	0.480566	-3.2309	0.047	not assigned.no ontology.C2 domain-containing protein
GRMZM2G108530	17.3144	5.71456	-1.59926	0.0098	not assigned.no ontology
GRMZM2G108609	52.3625	4.97795	-3.39491	5e-05	secondary metabolism.isoprenoids.terpenoids
GRMZM2G108723	2.87724	0	#NAME?	0.0324	not assigned.unknown
GRMZM2G109056	9.25007	1.78898	-2.37033	0.0163	hormone metabolism.jasmonate.synthesis-degradation.lipoxygenase
GRMZM2G109326	43.5482	11.5492	-1.91482	0.00145	cell wall.cellulose synthesis.COBRA
GRMZM2G109352	26.0251	7.60554	-1.77478	0.0005	not assigned.unknown
GRMZM2G109448	34.844	6.54636	-2.41214	0.0004	DNA.synthesis/chromatin structure.histone
GRMZM2G109464	10.7548	1.54124	-2.80282	0.02925	protein.degradation.ubiquitin.E3.RING
GRMZM2G109526	71.7262	30.5818	-1.22983	0.0026	not assigned.unknown
GRMZM2G109561	6.84248	0	#NAME?	0.02525	not assigned.unknown
GRMZM2G109674	31.6142	10.5965	-1.57699	5e-05	stress.abiotic.heat
GRMZM2G109720	12.8889	3.73699	-1.78618	0.0268	not assigned.unknown
GRMZM2G109814	7.87845	0	#NAME?	5e-05	not assigned.unknown
GRMZM2G109830	101.323	14.4538	-2.80943	5e-05	signalling.receptor kinases.leucine rich repeat XI
GRMZM2G110023	27.7705	12.4398	-1.15859	0.0447	protein.targeting.unknown
GRMZM2G110135	5.44717	0	#NAME?	5e-05	RNA.regulation of transcription.MYB domain transcription factor family
GRMZM2G110145	51.8036	20.5686	-1.33261	0.0024	cell wall.cellulose synthesis.cellulose synthase
GRMZM2G110220	3.90678	0	#NAME?	0.0003	protein.degradation.metalloprotease
GRMZM2G110258	39.1609	8.19702	-2.25624	0.00095	not assigned.unknown
GRMZM2G110277	114.694	49.3502	-1.21666	0.006	PS.lightreaction.NADH DH
GRMZM2G111017	13.1925	1.88802	-2.80478	0.03425	transport.metabolite transporters at the mitochondrial membrane
GRMZM2G111066	6.44105	0	#NAME?	0.0001	not assigned.unknown
GRMZM2G111501	27.2555	2.95764	-3.20403	0.0348	not assigned.no ontology
GRMZM2G111731	4.32861	0	#NAME?	0.0002	RNA.regulation of transcription.MYB domain transcription factor family
GRMZM2G111926	90.0693	38.1246	-1.24031	0.0029	development.unspecified
GRMZM2G112149	134.305	29.4727	-2.18806	5e-05	amino acid metabolism.synthesis.aspartate family.methionine
GRMZM2G112336	39.7359	17.9245	-1.14851	0.00115	cell wall.cellulose synthesis.cellulose synthase
GRMZM2G112337	51.846	16.7441	-1.63058	5e-05	RNA.regulation of transcription.unclassified
GRMZM2G112686	16.2445	3.48229	-2.22184	0.0371	misc.GDSL-motif lipase
GRMZM2G112912	69.2403	29.2122	-1.24504	0.00765	DNA.synthesis/chromatin structure.histone
GRMZM2G113033	2531.49	778.287	-1.70161	0.016	PS.calvin cycle.rubisco small subunit
GRMZM2G113073	49.4833	23.5998	-1.06817	0.0037	signalling.G-proteins
GRMZM2G113093	87.4066	42.2823	-1.04769	0.0023	protein.targeting.chloroplast
GRMZM2G113137	94.1404	45.4834	-1.04947	0.0032	cell wall.cellulose synthesis.cellulose synthase
GRMZM2G113205	104.005	48.7054	-1.09451	0.00685	not assigned.unknown
GRMZM2G113252	13.4989	3.71593	-1.86104	0.02065	not assigned.unknown
GRMZM2G113264	11.2616	4.42333	-1.34821	0.04295	not assigned.no ontology.ABC1 family protein
GRMZM2G113332	166.968	81.6381	-1.03226	0.00235	metal handling.binding, chelation and storage
GRMZM2G113373	7.52319	2.84391	-1.40347	0.02235	protein.postranslational modification.kinase.receptor like cytoplasmatic kinase VII
GRMZM2G113421	41.9949	15.808	-1.40956	0.00065	signalling.receptor kinases.S-locus glycoprotein like
GRMZM2G113432	23.8976	3.80106	-2.65239	0.00045	cell wall.cellulose synthesis.cellulose synthase
GRMZM2G113486	12.2622	2.84909	-2.10565	0.0164	not assigned.unknown
GRMZM2G113506	16.0628	5.25049	-1.6132	0.00205	misc.UDP glucosyl and glucoronyl transferases
GRMZM2G113626	3.33593	0	#NAME?	0.00395	not assigned.unknown
GRMZM2G113794	1.99736	0	#NAME?	5e-05	misc.UDP glucosyl and glucoronyl transferases
GRMZM2G113840	13.205	3.60481	-1.87309	0.0058	protein.targeting.secretory pathway.unspecified
GRMZM2G114057	7.96627	0	#NAME?	5e-05	stress.abiotic.unspecified
GRMZM2G114127	25.7275	0	#NAME?	5e-05	cell wall.cell wall proteins.LRR
GRMZM2G114325	25.7649	10.0417	-1.3594	0.01555	RNA.RNA binding
GRMZM2G114356	250.289	59.7085	-2.06759	5e-05	not assigned.unknown
GRMZM2G114503	185.696	5.12243	-5.17997	0.00225	RNA.regulation of transcription.MYB-related transcription factor family
GRMZM2G114588	18.8212	0	#NAME?	5e-05	secondary metabolism.flavonoids.isoflavones.isoflavone reductase
GRMZM2G114642	79.7416	15.0305	-2.40744	5e-05	secondary metabolism.wax
GRMZM2G114675	14.1089	4.40419	-1.67965	0.0329	not assigned.unknown
GRMZM2G114704	36.7991	14.0366	-1.39047	0.0049	transport.p- and v-ATPases
GRMZM2G114841	19.9879	2.93381	-2.76828	0.0004	cell.organisation
GRMZM2G114861	11.5572	4.59527	-1.33057	0.00935	cell.organisation
GRMZM2G115329	9.74035	0	#NAME?	5e-05	not assigned.unknown
GRMZM2G115491	31.2567	1.95218	-4.00101	0.0259	stress.abiotic.unspecified
GRMZM2G115660	46.7182	20.4734	-1.19023	0.0376	protein.targeting.secretory pathway.vacuole
GRMZM2G115772	8.13543	2.17449	-1.90354	0.02885	cell wall.cellulose synthesis
GRMZM2G116114	3.65006	0	#NAME?	0.0031	not assigned.unknown
GRMZM2G116167	13.201	0	#NAME?	5e-05	not assigned.unknown
GRMZM2G116538	28.5922	6.87511	-2.05617	0.0112	RNA.regulation of transcription.unclassified
GRMZM2G116614	52.9931	22.2063	-1.25484	0.0083	not assigned.unknown
GRMZM2G116632	23.5897	0	#NAME?	5e-05	misc.plastocyanin-like
GRMZM2G116634	15.0054	6.27752	-1.25721	0.0235	transport.ABC transporters and multidrug resistance systems
GRMZM2G116675	37.2414	10.6031	-1.81243	0.00255	not assigned.unknown
GRMZM2G117240	24.2158	11.1764	-1.11549	0.02295	amino acid metabolism.synthesis.aspartate family.methionine
GRMZM2G117281	17.1009	0.469005	-5.18832	0.0399	not assigned.unknown
GRMZM2G117412	161.571	70.9861	-1.18656	0.001	PS.lightreaction.photosystem II.LHC-II
GRMZM2G117497	19.8211	0	#NAME?	5e-05	not assigned.unknown
GRMZM2G117531	38.6862	15.1867	-1.34901	0.0057	not assigned.no ontology
GRMZM2G117707	80.7558	37.9052	-1.09117	0.0013	amino acid metabolism.synthesis.aromatic aa.chorismate.3-deoxy-D-arabino-heptulosonate 7-phosphate synthase
GRMZM2G117968	44.271	11.7021	-1.9196	5e-05	cell.cycle.peptidylprolyl isomerase
GRMZM2G117999	2.86508	0	#NAME?	5e-05	cell wall.pectin*esterases.acetyl esterase
GRMZM2G118003	121.025	50.488	-1.2613	0.0007	misc.gluco-, galacto- and mannosidases
GRMZM2G118063	5.63729	1.43004	-1.97894	0.0404	RNA.regulation of transcription.HB,Homeobox transcription factor family
GRMZM2G118241	52.116	3.24436	-4.00572	5e-05	protein.degradation.serine protease
GRMZM2G118243	38.0064	10.5913	-1.84337	5e-05	transport.ABC transporters and multidrug resistance systems
GRMZM2G118479	63.7856	0	#NAME?	0.00165	not assigned.unknown
GRMZM2G118646	40.7573	13.2655	-1.61938	0.00795	protein.degradation.serine protease
GRMZM2G118951	16.5613	3.09599	-2.41934	0.048	not assigned.unknown
GRMZM2G119067	11.1183	0	#NAME?	5e-05	misc.cytochrome P450
GRMZM2G119071	26.2365	0	#NAME?	5e-05	DNA.synthesis/chromatin structure.histone
GRMZM2G119219	44.5703	14.4678	-1.62323	0.00525	hormone metabolism.auxin.induced-regulated-responsive-activated
GRMZM2G119499	55.3671	5.05932	-3.45201	0.00325	misc.glutathione S transferases
GRMZM2G119783	165.391	5.62758	-4.87722	5e-05	cell wall.modification
GRMZM2G119967	5.00635	0	#NAME?	0.0324	not assigned.unknown
GRMZM2G119975	42.4706	1.62998	-4.70354	0.0309	not assigned.unknown
GRMZM2G120475	6.1476	0	#NAME?	5e-05	not assigned.unknown
GRMZM2G120619	411.061	35.3277	-3.54048	5e-05	PS.lightreaction.photosystem II.LHC-II
GRMZM2G120938	9.10586	0.686451	-3.72957	0.03005	lipid metabolism.lipid degradation.beta-oxidation.acyl CoA reductase
GRMZM2G121176	12.8915	4.93832	-1.38433	0.02915	cell.organisation
GRMZM2G121210	4.46287	0.870509	-2.35804	0.039	DNA.synthesis/chromatin structure
GRMZM2G121221	47.0727	21.6354	-1.1215	0.0252	not assigned.unknown
GRMZM2G121293	19.2979	4.45617	-2.11457	0.00285	protein.degradation.subtilases
GRMZM2G121514	40.4159	11.0942	-1.86511	0.00165	protein.glycosylation.alpha-1,3-mannosyl-glycoprotein-beta-1,2-N-acetylglucosaminyltransferase(GnTI)
GRMZM2G121700	38.3924	13.3334	-1.52577	0.02475	misc.oxidases - copper, flavone etc
GRMZM2G121753	211.002	6.54692	-5.0103	0.0003	not assigned.unknown
GRMZM2G122251	20.8286	2.50987	-3.05288	0.0054	transport.peptides and oligopeptides
GRMZM2G122296	16.8495	2.38836	-2.81862	0.00055	lipid metabolism.Phospholipid synthesis
GRMZM2G122302	38.411	6.21615	-2.62743	0.03825	misc.plastocyanin-like
GRMZM2G122437	34.178	11.213	-1.6079	0.0054	metal handling.binding, chelation and storage
GRMZM2G122447	39.1291	14.3556	-1.44663	0.00205	not assigned.unknown
GRMZM2G122618	33.8357	1.91058	-4.14647	0.0008	not assigned.no ontology
GRMZM2G122715	128.475	47.2415	-1.44336	0.00045	not assigned.unknown
GRMZM2G122843	49.8917	21.9189	-1.18662	0.001	protein.degradation
GRMZM2G122965	6.87262	1.63294	-2.07339	0.0039	cell.organisation
GRMZM2G123104	3.05475	0	#NAME?	5e-05	not assigned.unknown
GRMZM2G123204	41.6921	18.8424	-1.14579	0.00465	nucleotide metabolism.synthesis.purine.adenylosuccinate synthase
GRMZM2G123371	19.2132	3.82778	-2.32752	0.00035	not assigned.unknown
GRMZM2G123407	30.3101	6.16311	-2.29807	0.03525	misc.plastocyanin-like
GRMZM2G123440	12.4235	0	#NAME?	5e-05	not assigned.unknown
GRMZM2G123815	9.62554	2.29794	-2.06653	0.02455	protein.degradation.serine protease
GRMZM2G123940	24.112	4.81265	-2.32485	0.0068	protein.degradation.serine protease
GRMZM2G124276	3.47146	0	#NAME?	5e-05	lipid metabolism.'exotics' (steroids, squalene etc).sphingolipids
GRMZM2G124307	108.12	51.3211	-1.07501	0.0154	transport.misc
GRMZM2G124365	18.4613	7.88991	-1.22642	0.0393	amino acid metabolism.synthesis.aromatic aa.phenylalanine and tyrosine.chorismate mutase
GRMZM2G124417	2.7799	0	#NAME?	0.00195	protein.degradation.ubiquitin.proteasom
GRMZM2G124567	5.9695	0.825896	-2.85358	0.0352	not assigned.unknown
GRMZM2G124883	9.97528	2.82257	-1.82135	0.00965	cell.organisation
GRMZM2G124963	45.8325	1.65587	-4.79071	0.00015	amino acid metabolism.synthesis.central amino acid metabolism.alanine.alanine aminotransferase
GRMZM2G125095	3.15028	0	#NAME?	0.00035	RNA.regulation of transcription.ABI3/VP1-related B3-domain-containing transcription factor family
GRMZM2G125241	35.0247	6.35424	-2.46258	0.0029	misc.beta 1,3 glucan hydrolases.glucan endo-1,3-beta-glucosidase
GRMZM2G125263	8.13581	1.98616	-2.0343	0.01805	signalling.receptor kinases.misc
GRMZM2G125441	970.614	437.124	-1.15086	0.0047	not assigned.unknown
GRMZM2G125487	16.0903	6.52719	-1.30166	0.0232	not assigned.unknown
GRMZM2G125516	17.7179	5.12237	-1.79033	0.0108	not assigned.unknown
GRMZM2G125596	40.8511	19.6972	-1.05238	0.00915	hormone metabolism.abscisic acid.signal transduction
GRMZM2G125688	18.4302	8.00304	-1.20345	0.03105	not assigned.unknown
GRMZM2G126019	29.7335	12.7469	-1.22194	0.0027	misc.dynamin
GRMZM2G126190	125.007	51.579	-1.27715	0.00025	cell.organisation
GRMZM2G126285	2.70826	0	#NAME?	0.0008	misc.oxidases - copper, flavone etc
GRMZM2G126302	4.07513	0	#NAME?	0.0024	not assigned.unknown
GRMZM2G126397	121.468	30.3054	-2.00294	0.0004	lipid metabolism.lipid transfer proteins etc
GRMZM2G126781	5.28216	0	#NAME?	5e-05	misc.glutathione S transferases
GRMZM2G127117	30.5988	11.0988	-1.46308	0.03095	misc.beta 1,3 glucan hydrolases.glucan endo-1,3-beta-glucosidase
GRMZM2G127141	49.8101	24.394	-1.02991	0.00765	protein.postranslational modification
GRMZM2G127374	24.6517	11.6034	-1.08714	0.0109	misc.acid and other phosphatases
GRMZM2G127386	215.247	92.9169	-1.21198	0.0004	not assigned.unknown
GRMZM2G127490	35.5853	5.51403	-2.6901	5e-05	RNA.regulation of transcription.MYB domain transcription factor family
GRMZM2G128121	44.4577	21.3226	-1.06005	0.016	TCA / org transformation.TCA.pyruvate DH.E1
GRMZM2G128315	3.29877	0	#NAME?	5e-05	signalling.receptor kinases.leucine rich repeat III
GRMZM2G128518	27.2242	11.6656	-1.22264	0.045	not assigned.unknown
GRMZM2G128641	20.0863	8.97891	-1.1616	0.00785	stress.abiotic.drought/salt
GRMZM2G128658	11.9743	1.7267	-2.79386	0.00515	not assigned.no ontology.tetratricopeptide repeat (TPR)
GRMZM2G128934	22.6538	9.41876	-1.26615	0.00565	protein.degradation.ubiquitin
GRMZM2G128935	13.3006	2.02517	-2.71538	0.049	misc.oxidases - copper, flavone etc
GRMZM2G128971	173.3	25.904	-2.74202	5e-05	lipid metabolism.FA desaturation.omega 3 desaturase
GRMZM2G128981	16.3634	4.20025	-1.96192	0.03115	not assigned.unknown
GRMZM2G128995	22.6434	10.4626	-1.11385	0.0287	transport.p- and v-ATPases
GRMZM2G129209	72.8679	10.4427	-2.80279	5e-05	lipid metabolism.FA desaturation.omega 3 desaturase
GRMZM2G129865	22.7213	4.37432	-2.37691	0.0239	not assigned.unknown
GRMZM2G129907	31.3629	12.4238	-1.33595	0.03765	not assigned.unknown
GRMZM2G129947	12.8089	1.3399	-3.25695	0.0316	not assigned.unknown
GRMZM2G129954	23.3088	5.39119	-2.1122	0.00375	RNA.regulation of transcription.ARR
GRMZM2G130053	113.045	10.1163	-3.48214	5e-05	protein.degradation.cysteine protease
GRMZM2G130358	347.331	148.227	-1.2285	0.00085	protein.synthesis.ribosomal protein.prokaryotic.chloroplast.50S subunit.L31
GRMZM2G130379	341.13	154.188	-1.14563	0.00125	not assigned.unknown
GRMZM2G130389	3.22837	0	#NAME?	5e-05	signalling.receptor kinases.S-locus glycoprotein like
GRMZM2G130454	4.39015	0	#NAME?	0.0003	not assigned.unknown
GRMZM2G130728	29.0602	12.0041	-1.27552	0.0107	not assigned.no ontology
GRMZM2G131205	58.0197	22.8858	-1.34209	0.00675	misc.alcohol dehydrogenases.cinnamyl alcohol dehydrogenase
GRMZM2G131912	17.4329	3.2707	-2.41414	0.0161	cell wall.degradation.pectate lyases and polygalacturonases
GRMZM2G132303	31.9751	10.3263	-1.63063	0.00445	not assigned.unknown
GRMZM2G132464	9.94004	4.67471	-1.08838	0.0452	not assigned.unknown
GRMZM2G132506	28.1006	5.50793	-2.35102	0.02265	PS.lightreaction.photosystem II.PSII polypeptide subunits
GRMZM2G132682	2.57469	0	#NAME?	0.00135	protein.degradation.ubiquitin.ubiquitin
GRMZM2G132686	5.72963	1.45633	-1.9761	0.02655	cell.organisation
GRMZM2G133018	31.2992	4.2762	-2.87173	0.00425	not assigned.unknown
GRMZM2G133358	41.1289	16.8407	-1.2882	0.01575	amino acid metabolism.synthesis.aspartate family.methionine.homocysteine S-methyltransferase
GRMZM2G133684	41.7668	14.8413	-1.49274	0.0063	not assigned.no ontology
GRMZM2G133752	2.41242	0	#NAME?	0.00035	not assigned.unknown
GRMZM2G133802	243.417	48.9568	-2.31385	5e-05	cell.organisation
GRMZM2G133966	14.2342	0	#NAME?	5e-05	minor CHO metabolism.trehalose.TPS
GRMZM2G133986	7.39428	1.10693	-2.73984	0.04015	cell.cycle
GRMZM2G134130	102.794	14.9076	-2.78564	0.00015	not assigned.unknown
GRMZM2G134178	9.94091	0	#NAME?	5e-05	misc.GDSL-motif lipase
GRMZM2G134182	46.226	16.1275	-1.51918	0.0073	protein.targeting.nucleus
GRMZM2G134260	11.755	0	#NAME?	5e-05	RNA.regulation of transcription.HB,Homeobox transcription factor family
GRMZM2G134393	16.5273	2.04047	-3.01788	0.0433	development.unspecified
GRMZM2G134430	54.1444	22.6366	-1.25815	0.01955	not assigned.unknown
GRMZM2G134476	23.0387	2.19575	-3.39128	0.01805	stress.abiotic.heat
GRMZM2G134480	9.49091	3.96255	-1.26012	0.01565	protein.degradation.ubiquitin.E1
GRMZM2G134947	4.43254	0	#NAME?	0.00025	misc.peroxidases
GRMZM2G135019	9.69992	2.05372	-2.23973	0.0416	not assigned.unknown
GRMZM2G135108	26.321	3.86774	-2.76665	0.0179	misc.peroxidases
GRMZM2G135132	10.7813	2.99897	-1.84599	0.039	nucleotide metabolism.salvage.nucleoside kinases.adenosine kinase
GRMZM2G135165	21.6492	2.53923	-3.09185	0.02835	not assigned.unknown
GRMZM2G135359	38.488	2.49722	-3.94602	5e-05	protein.postranslational modification.kinase.receptor like cytoplasmatic kinase VII
GRMZM2G135476	27.9226	9.97502	-1.48504	0.00565	transport
GRMZM2G135501	51.9505	20.0278	-1.37513	0.00295	not assigned.unknown
GRMZM2G135513	11.2818	0	#NAME?	0.0017	not assigned.unknown
GRMZM2G135691	38.8045	16.4383	-1.23916	0.041	not assigned.unknown
GRMZM2G135909	10.5062	2.95781	-1.82865	0.01905	protein.degradation.ubiquitin.E3.RING
GRMZM2G135990	17.0155	0	#NAME?	5e-05	not assigned.unknown
GRMZM2G136106	31.131	0.959065	-5.02058	0.0232	cell wall.pectin*esterases.PME
GRMZM2G136262	127.635	53.6673	-1.2499	0.0012	lipid metabolism.FA synthesis and FA elongation.ACP protein
GRMZM2G136522	118.574	52.0678	-1.18732	0.01985	redox.thioredoxin
GRMZM2G136624	10.6622	2.65941	-2.00332	0.03685	not assigned.no ontology
GRMZM2G136665	2.84562	0.835123	-1.76868	0.04085	DNA.synthesis/chromatin structure
GRMZM2G136857	59.3708	5.06462	-3.55123	0.0006	hormone metabolism.salicylic acid.synthesis-degradation
GRMZM2G137118	21.3153	1.39495	-3.9336	5e-05	protein.postranslational modification
GRMZM2G137286	7.11024	1.30219	-2.44896	0.04845	protein.postranslational modification
GRMZM2G137312	88.3125	39.5787	-1.15789	0.0093	mitochondrial electron transport / ATP synthesis.NADH-DH.localisation not clear
GRMZM2G137352	86.9089	6.65839	-3.70626	0.0001	RNA.regulation of transcription.unclassified
GRMZM2G137435	27.0467	11.7731	-1.19995	0.0059	signalling.phosphinositides.phosphoinositide phospholipase C
GRMZM2G137861	32.7081	2.67588	-3.61156	5e-05	signalling.receptor kinases.misc
GRMZM2G137864	229.43	109.679	-1.06477	0.0274	not assigned.unknown
GRMZM2G137868	146.775	70.0394	-1.06737	0.00335	PS.photorespiration.aminotransferases peroxisomal
GRMZM2G138258	427.983	134.801	-1.66672	0.0005	not assigned.unknown
GRMZM2G138770	41.4056	20.2054	-1.03508	0.0112	protein.degradation.AAA type
GRMZM2G138888	6.21347	0.704476	-3.14078	0.02405	minor CHO metabolism.others
GRMZM2G138949	2.89042	0	#NAME?	0.00085	not assigned.unknown
GRMZM2G139123	34.0665	7.17726	-2.24685	0.0308	not assigned.unknown
GRMZM2G139174	11.5152	0	#NAME?	0.0102	RNA.regulation of transcription.MYB-related transcription factor family
GRMZM2G139193	4.34648	0	#NAME?	0.00035	misc.plastocyanin-like
GRMZM2G139250	50.929	22.6771	-1.16725	0.02265	not assigned.unknown
GRMZM2G139600	10.981	2.44965	-2.16437	0.01745	redox.ascorbate and glutathione.glutathione
GRMZM2G139680	118.087	52.3914	-1.17245	0.0018	redox.peroxiredoxin.BAS1
GRMZM2G140455	51.665	0	#NAME?	5e-05	cell.organisation
GRMZM2G140651	26.4551	5.99724	-2.14118	0.01235	protein.degradation.ubiquitin.E3.RING
GRMZM2G140996	28.6374	3.0318	-3.23965	0.0077	misc.O-methyl transferases
GRMZM2G141009	18.5815	2.42468	-2.938	0.02195	nucleotide metabolism.phosphotransfer and pyrophosphatases.uridylate kinase
GRMZM2G141026	11.1497	0	#NAME?	5e-05	misc.O-methyl transferases
GRMZM2G141081	8.75788	1.69818	-2.36659	0.03635	transport.misc
GRMZM2G141214	7.63395	1.85402	-2.04178	0.0436	misc.nitrilases, *nitrile lyases, berberine bridge enzymes, reticuline oxidases, troponine reductases
GRMZM2G141219	5.08421	0.291646	-4.12374	0.0289	RNA.regulation of transcription.AP2/EREBP, APETALA2/Ethylene-responsive element binding protein family
GRMZM2G141584	12.176	0	#NAME?	5e-05	misc.acid and other phosphatases
GRMZM2G141707	68.6952	28.9171	-1.24829	0.00255	redox.thioredoxin
GRMZM2G141931	114.843	48.3838	-1.24706	0.0003	stress.abiotic.heat
GRMZM2G142019	3.64022	0.768536	-2.24384	0.03505	not assigned.unknown
GRMZM2G142097	386.39	177.946	-1.11862	0.00235	protein.synthesis.ribosomal protein.prokaryotic.chloroplast.50S subunit.L18
GRMZM2G142342	3.50149	0	#NAME?	0.0044	stress.abiotic.unspecified
GRMZM2G142664	22.1048	9.76514	-1.17865	0.00575	hormone metabolism.auxin.induced-regulated-responsive-activated
GRMZM2G142705	46.1739	12.3627	-1.90108	0.00345	not assigned.unknown
GRMZM2G142898	17.4801	4.81233	-1.86091	0.0039	cell wall.cellulose synthesis.cellulose synthase
GRMZM2G143139	5.55727	1.49489	-1.89434	0.0151	transport.ABC transporters and multidrug resistance systems
GRMZM2G143780	108.555	40.2042	-1.43301	0.0187	DNA.synthesis/chromatin structure.histone.core.H4
GRMZM2G143788	33.6847	10.4486	-1.68879	0.01455	not assigned.no ontology
GRMZM2G143917	97.8834	30.461	-1.6841	5e-05	not assigned.no ontology
GRMZM2G144024	3.65476	0	#NAME?	0.003	not assigned.unknown
GRMZM2G144097	10.5784	3.14358	-1.75064	0.00725	RNA.regulation of transcription.bHLH,Basic Helix-Loop-Helix family
GRMZM2G144155	55.6345	18.8472	-1.56163	0.00055	stress.abiotic.drought/salt
GRMZM2G144421	11.5625	0	#NAME?	5e-05	hormone metabolism.auxin.induced-regulated-responsive-activated
GRMZM2G144707	6.55835	0	#NAME?	5e-05	hormone metabolism.abscisic acid.induced-regulated-responsive-activated
GRMZM2G145109	3.87108	0	#NAME?	5e-05	signalling.receptor kinases.misc
GRMZM2G145449	24.1971	9.95327	-1.28159	0.0428	redox.peroxiredoxin
GRMZM2G145568	3.31437	0	#NAME?	0.00205	RNA.regulation of transcription.AS2,Lateral Organ Boundaries Gene Family
GRMZM2G145662	23.061	8.53325	-1.43429	0.00485	signalling.G-proteins
GRMZM2G145756	2.04345	0.480561	-2.08821	0.04645	protein.postranslational modification
GRMZM2G145895	56.7031	18.5028	-1.61568	0.0023	not assigned.unknown
GRMZM2G146130	10.4191	0	#NAME?	5e-05	not assigned.unknown
GRMZM2G146161	5.0311	0	#NAME?	5e-05	transport.amino acids
GRMZM2G146374	123.278	58.7502	-1.06925	0.002	protein.degradation.ubiquitin.E2
GRMZM2G147051	13.7553	2.45383	-2.48688	0.0218	signalling.receptor kinases.proline extensin like
GRMZM2G147145	15.7116	7.28602	-1.10862	0.02645	misc.UDP glucosyl and glucoronyl transferases
GRMZM2G147243	372.704	116.035	-1.68347	0.00025	RNA.regulation of transcription.Aux/IAA family
GRMZM2G147271	5.14479	0	#NAME?	0.007	not assigned.unknown
GRMZM2G147390	40.2226	5.38768	-2.90027	0.00315	not assigned.unknown
GRMZM2G147500	25.7074	7.74486	-1.73087	0.00115	not assigned.unknown
GRMZM2G147503	20.7947	4.53219	-2.19793	0.00475	not assigned.unknown
GRMZM2G147756	8.96258	1.18852	-2.91475	0.02705	cell wall.degradation.pectate lyases and polygalacturonases
GRMZM2G148441	15.7235	3.39855	-2.20993	0.0357	misc.cytochrome P450
GRMZM2G148555	9.67591	3.47625	-1.47687	0.01185	not assigned.no ontology
GRMZM2G148811	21.9578	10.9636	-1.00201	0.0286	DNA.synthesis/chromatin structure
GRMZM2G148884	38.5551	5.2852	-2.86689	0.0297	misc.plastocyanin-like
GRMZM2G148930	3.43883	0	#NAME?	0.0004	signalling.receptor kinases.misc
GRMZM2G149132	15.8293	7.43349	-1.09048	0.0466	protein.postranslational modification
GRMZM2G149272	24.1222	10.3115	-1.2261	0.0162	misc.alcohol dehydrogenases
GRMZM2G149273	5.17667	0	#NAME?	5e-05	misc.peroxidases
GRMZM2G149347	2.52401	0	#NAME?	0.00015	RNA.regulation of transcription.C3H zinc finger family
GRMZM2G149383	68.1022	23.3405	-1.54487	0.0022	not assigned.unknown
GRMZM2G149428	384.89	99.0062	-1.95886	5e-05	PS.lightreaction.photosystem II.LHC-II
GRMZM2G149567	25.5134	11.4958	-1.15015	0.00285	protein.degradation.serine protease
GRMZM2G149580	36.4535	13.3473	-1.44951	0.01525	lipid metabolism.FA synthesis and FA elongation.ACP protein
GRMZM2G149624	41.1541	0	#NAME?	5e-05	not assigned.unknown
GRMZM2G150107	3.89766	0	#NAME?	0.02525	not assigned.unknown
GRMZM2G150187	35.3947	8.03503	-2.13916	0.0016	misc.GDSL-motif lipase
GRMZM2G150248	184.389	78.4829	-1.2323	0.0006	misc.oxidases - copper, flavone etc
GRMZM2G150260	46.0894	0	#NAME?	5e-05	RNA.regulation of transcription.MYB-related transcription factor family
GRMZM2G150286	22.8322	2.42627	-3.23426	0.0258	not assigned.unknown
GRMZM2G150302	41.0952	18.4769	-1.15325	0.00465	cell wall.hemicellulose synthesis.glucuronoxylan
GRMZM2G150363	22.6229	8.78344	-1.36492	0.01475	hormone metabolism.abscisic acid.synthesis-degradation.synthesis.9-cis-epoxycarotenoid dioxygenase
GRMZM2G150450	43.4282	4.91045	-3.14471	0.0021	metal handling.binding, chelation and storage
GRMZM2G150503	8.78848	2.80184	-1.64924	0.0278	not assigned.unknown
GRMZM2G150543	7.86075	0	#NAME?	0.00015	not assigned.unknown
GRMZM2G150691	9.28824	1.07656	-3.10897	0.04135	not assigned.unknown
GRMZM2G150893	78.4469	35.6775	-1.1367	0.01005	misc.peroxidases
GRMZM2G151087	129.284	56.1907	-1.20214	0.0009	protein.postranslational modification
GRMZM2G151227	11.0816	0	#NAME?	5e-05	secondary metabolism.flavonoids.chalcones
GRMZM2G151249	29.1387	4.73189	-2.62245	0.04995	stress.abiotic.unspecified
GRMZM2G151519	22.3518	8.15877	-1.45396	0.0201	not assigned.unknown
GRMZM2G151738	14.1141	3.14553	-2.16576	0.01165	cell wall.cell wall proteins.LRR
GRMZM2G152189	57.3145	8.1749	-2.80963	0.00195	not assigned.unknown
GRMZM2G152466	720.363	214.689	-1.74647	0.00265	cell.organisation
GRMZM2G152485	19.5288	9.34385	-1.06351	0.0374	protein.degradation
GRMZM2G152555	7.41381	0	#NAME?	5e-05	transport.peptides and oligopeptides
GRMZM2G152777	84.0473	12.4967	-2.74965	5e-05	misc.GDSL-motif lipase
GRMZM2G152781	4.63788	0	#NAME?	0.0025	not assigned.unknown
GRMZM2G152796	13.0486	2.26291	-2.52765	0.03125	RNA.regulation of transcription.Aux/IAA family
GRMZM2G152801	62.9387	19.2543	-1.70876	0.0031	hormone metabolism.ethylene.synthesis-degradation
GRMZM2G152908	487.227	63.5642	-2.93831	0.0004	major CHO metabolism.degradation.sucrose.Susy
GRMZM2G153103	35.1438	6.41002	-2.45487	0.00785	not assigned.unknown
GRMZM2G153263	18.9882	8.01331	-1.24463	0.00865	not assigned.unknown
GRMZM2G153292	626.656	273.412	-1.1966	0.0358	cell.organisation
GRMZM2G153444	140.34	66.7637	-1.07179	0.00255	cell.organisation
GRMZM2G153454	24.7668	11.7606	-1.07445	0.02235	RNA.regulation of transcription.bHLH,Basic Helix-Loop-Helix family
GRMZM2G153476	208.76	86.1338	-1.27719	0.00035	protein.synthesis.ribosomal protein.prokaryotic.chloroplast.30S subunit.S13
GRMZM2G154178	83.369	6.87143	-3.60083	0.0003	cell wall.modification
GRMZM2G154414	6.57745	0	#NAME?	5e-05	not assigned.unknown
GRMZM2G154508	51.388	13.3825	-1.94108	0.0064	not assigned.unknown
GRMZM2G154580	5.07811	0	#NAME?	0.00395	not assigned.unknown
GRMZM2G154628	69.6037	2.06605	-5.07422	0.0049	transport.Major Intrinsic Proteins.PIP
GRMZM2G154789	220.487	48.8181	-2.17521	5e-05	not assigned.unknown
GRMZM2G154892	16.8709	7.2805	-1.21243	0.0142	not assigned.unknown
GRMZM2G155021	20.9754	8.45639	-1.31058	0.02925	transport.sugars
GRMZM2G155216	1547.06	337.241	-2.19767	0.0044	PS.lightreaction.photosystem II.LHC-II
GRMZM2G155253	164.118	33.7837	-2.28033	5e-05	PS.calvin cycle.aldolase
GRMZM2G155281	30.9307	9.68928	-1.67458	0.0033	metal handling.binding, chelation and storage
GRMZM2G155329	49.3261	9.337	-2.40132	0.00235	secondary metabolism.flavonoids.chalcones
GRMZM2G155348	33.0448	11.5777	-1.51307	0.0036	lipid metabolism.glyceral metabolism.Glycerol-3-phosphate dehydrogenase (NAD+)
GRMZM2G155375	12.6706	4.5901	-1.46489	0.01985	lipid metabolism.FA synthesis and FA elongation.acyl-CoA binding protein
GRMZM2G155753	34.0124	13.7815	-1.30332	0.00665	protein.folding
GRMZM2G155962	29.0319	6.5694	-2.1438	0.00155	not assigned.unknown
GRMZM2G156365	33.2868	0.88775	-5.22865	0.00135	cell wall.pectin*esterases.acetyl esterase
GRMZM2G156816	84.6782	37.4393	-1.17744	0.00125	secondary metabolism.phenylpropanoids
GRMZM2G156877	2.45963	0	#NAME?	0.0001	misc.glutathione S transferases
GRMZM2G157207	117.278	42.5296	-1.46339	0.00105	not assigned.unknown
GRMZM2G157267	12.3089	5.23093	-1.23456	0.0311	DNA.synthesis/chromatin structure
GRMZM2G157269	23.3707	10.1022	-1.21003	0.00515	lipid metabolism.FA synthesis and FA elongation.acyl coa ligase
GRMZM2G157369	38.368	15.8472	-1.27567	0.00115	not assigned.no ontology.ABC1 family protein
GRMZM2G157384	24.3234	7.89978	-1.62246	0.0118	protein.degradation.serine protease
GRMZM2G157389	42.3269	12.6048	-1.74761	0.0451	not assigned.unknown
GRMZM2G157481	40.7011	3.8149	-3.41535	0.002	stress.abiotic
GRMZM2G157760	14.5351	5.0167	-1.53473	0.0368	signalling.phosphinositides.phosphoinositide phospholipase C
GRMZM2G157820	9.72963	3.60921	-1.4307	0.029	RNA.regulation of transcription.Polycomb Group (PcG)
GRMZM2G157953	72.5931	34.2093	-1.08545	0.01125	not assigned.unknown
GRMZM2G158117	68.8279	0	#NAME?	5e-05	not assigned.unknown
GRMZM2G158131	139.364	57.5494	-1.27598	0.01535	not assigned.unknown
GRMZM2G158205	154.182	28.6659	-2.42723	5e-05	misc.GDSL-motif lipase
GRMZM2G158240	8.72638	0	#NAME?	5e-05	cell wall.pectin*esterases.PME
GRMZM2G158313	7.62188	0	#NAME?	5e-05	RNA.regulation of transcription.bZIP transcription factor family
GRMZM2G158328	6.66639	0	#NAME?	5e-05	not assigned.unknown
GRMZM2G159034	44.1898	16.5138	-1.42004	0.00065	protein.postranslational modification
GRMZM2G159105	7.94286	1.29689	-2.61461	0.0364	protein.postranslational modification.kinase.receptor like cytoplasmatic kinase VII
GRMZM2G159160	49.446	14.687	-1.75131	0.0031	protein.degradation
GRMZM2G159250	99.0128	48.8556	-1.01909	0.00465	cell.division
GRMZM2G159285	32.4017	3.83174	-3.08	0.0021	RNA.regulation of transcription.Aux/IAA family
GRMZM2G159404	4.10999	0	#NAME?	5e-05	misc.UDP glucosyl and glucoronyl transferases
GRMZM2G159581	14.6783	4.04579	-1.85919	0.0288	RNA.regulation of transcription.bZIP transcription factor family
GRMZM2G159732	5.30638	1.2237	-2.11648	0.0424	development.unspecified
GRMZM2G159908	93.7297	16.7884	-2.48104	5e-05	not assigned.unknown
GRMZM2G159937	3.24695	0	#NAME?	5e-05	RNA.regulation of transcription.bHLH,Basic Helix-Loop-Helix family
GRMZM2G160064	114.396	29.5825	-1.95122	0.00035	metal handling.binding, chelation and storage
GRMZM2G160273	22.185	7.47868	-1.56873	0.0164	not assigned.unknown
GRMZM2G160327	7.87028	0	#NAME?	5e-05	misc.peroxidases
GRMZM2G160370	8.94166	3.97869	-1.16825	0.04355	protein.degradation.ubiquitin.E3.RING
GRMZM2G160515	4.40994	0	#NAME?	0.0061	not assigned.unknown
GRMZM2G160541	21.886	5.69101	-1.94325	0.00475	secondary metabolism.phenylpropanoids.lignin biosynthesis.PAL
GRMZM2G160569	54.1992	17.4034	-1.6389	0.0009	cell wall.pectin*esterases.acetyl esterase
GRMZM2G160710	43.6185	7.58663	-2.52341	0.00885	not assigned.unknown
GRMZM2G160770	36.7583	18.0136	-1.02898	0.0237	protein.degradation.ubiquitin.proteasom
GRMZM2G160862	4.31077	0	#NAME?	5e-05	not assigned.unknown
GRMZM2G161168	12.4243	3.84309	-1.69282	0.0147	transport.misc
GRMZM2G161244	75.744	34.4297	-1.13748	0.048	not assigned.unknown
GRMZM2G161306	152.698	64.0483	-1.25345	0.0012	protein.assembly and cofactor ligation
GRMZM2G161411	4.80389	0	#NAME?	0.0024	not assigned.unknown
GRMZM2G161459	13.9234	1.9205	-2.85796	0.0426	transport.peptides and oligopeptides
GRMZM2G161664	8.27712	0.716275	-3.53054	0.0062	signalling.receptor kinases.leucine rich repeat III
GRMZM2G161673	80.0203	24.1201	-1.73013	0.00055	tetrapyrrole synthesis.magnesium protoporphyrin IX methyltransferase
GRMZM2G161696	14.6715	3.02854	-2.27633	0.0272	protein.degradation.serine protease
GRMZM2G162276	405.294	10.9109	-5.21513	5e-05	misc.protease inhibitor/seed storage/lipid transfer protein (LTP) family protein
GRMZM2G162466	3.55665	0	#NAME?	0.00105	not assigned.unknown
GRMZM2G162529	403.18	196.775	-1.03488	0.01335	PS.calvin cycle.PRK
GRMZM2G162531	24.4172	1.8772	-3.70125	0.00015	protein.postranslational modification.kinase.receptor like cytoplasmatic kinase VII
GRMZM2G162598	10.4275	3.6675	-1.50753	0.0111	RNA.regulation of transcription.unclassified
GRMZM2G162637	20.3968	10.0809	-1.01672	0.01975	protein.postranslational modification
GRMZM2G162702	61.5535	17.3469	-1.82716	0.0001	protein.postranslational modification.kinase.receptor like cytoplasmatic kinase VII
GRMZM2G162755	27.6752	0	#NAME?	5e-05	misc.UDP glucosyl and glucoronyl transferases
GRMZM2G162928	6.12609	1.27232	-2.26751	0.04545	not assigned.unknown
GRMZM2G163138	11.9927	2.69431	-2.15417	0.0109	signalling.receptor kinases.misc
GRMZM2G163476	18.245	6.78638	-1.42679	0.0461	transport.unspecified cations
GRMZM2G163578	67.6364	30.061	-1.16991	0.01865	not assigned.no ontology
GRMZM2G163826	7.28519	0.649718	-3.48708	0.01705	signalling.phosphinositides.phosphatidylinositol-4-phosphate 5-kinase
GRMZM2G163905	82.8653	24.2009	-1.77571	0.02915	not assigned.unknown
GRMZM2G164062	90.4953	10.3443	-3.129	0.00015	DNA.repair
GRMZM2G164131	20.0894	4.41717	-2.18524	0.01005	not assigned.no ontology
GRMZM2G164558	412.96	141.542	-1.54477	0.0002	not assigned.unknown
GRMZM2G164696	11.8993	2.19157	-2.44085	0.02035	cell.organisation
GRMZM2G164814	18.0133	0.835813	-4.42974	0.02535	transport.amino acids
GRMZM2G164974	102.969	43.879	-1.23061	0.0012	lipid metabolism.FA synthesis and FA elongation.beta ketoacyl CoA synthase
GRMZM2G165007	25.257	3.99455	-2.66058	0.0003	protein.degradation.ubiquitin.E3.SCF.FBOX
GRMZM2G165179	14.0351	3.94289	-1.83171	0.02205	lipid metabolism.lipid degradation.lipases.triacylglycerol lipase
GRMZM2G165357	121.796	45.7241	-1.41343	5e-05	cell wall.precursor synthesis.UXS
GRMZM2G165387	44.3453	4.11151	-3.43104	5e-05	signalling.receptor kinases.leucine rich repeat XI
GRMZM2G165428	1.81123	0	#NAME?	5e-05	signalling.receptor kinases.DUF 26
GRMZM2G165461	66.6375	15.0742	-2.14425	0.00315	not assigned.unknown
GRMZM2G165506	49.7179	4.11724	-3.59402	0.00315	stress.abiotic.unspecified
GRMZM2G165511	94.6437	45.3117	-1.06262	0.02235	protein.degradation.ubiquitin.E2
GRMZM2G165597	37.7279	13.6837	-1.46318	0.0002	protein.postranslational modification.kinase.receptor like cytoplasmatic kinase VII
GRMZM2G165945	25.4789	11.308	-1.17195	0.0051	not assigned.unknown
GRMZM2G165991	1.68844	0	#NAME?	0.00085	not assigned.unknown
GRMZM2G166082	3.75561	0	#NAME?	5e-05	protein.postranslational modification
GRMZM2G166109	30.5859	5.29289	-2.53074	0.0058	not assigned.unknown
GRMZM2G166159	8.26392	1.14031	-2.8574	0.03235	transport.unspecified anions
GRMZM2G166245	13.3289	4.19234	-1.66873	0.0469	minor CHO metabolism.sugar kinases
GRMZM2G166658	234.079	112.46	-1.05759	0.00475	protein.postranslational modification
GRMZM2G166767	46.44	12.894	-1.84867	5e-05	cell wall.precursor synthesis.UDP-glucose 4,6-dehydratase
GRMZM2G167018	33.7724	11.5756	-1.54476	0.0121	development.unspecified
GRMZM2G167085	69.7643	20.7243	-1.75117	0.0002	hormone metabolism.brassinosteroid.synthesis-degradation.sterols.DWF7
GRMZM2G167428	27.5169	10.4162	-1.40149	0.00075	not assigned.unknown
GRMZM2G167613	16.2166	3.89273	-2.05861	0.0288	secondary metabolism.phenylpropanoids.lignin biosynthesis.CAD
GRMZM2G167892	134.388	58.4525	-1.20107	0.0009	not assigned.no ontology
GRMZM2G168002	21.0597	5.91023	-1.8332	0.021	not assigned.unknown
GRMZM2G168744	40.9341	5.93438	-2.78613	0.00175	DNA.synthesis/chromatin structure
GRMZM2G168953	10.2173	3.28676	-1.63627	0.03415	protein.postranslational modification
GRMZM2G169405	58.9807	27.9869	-1.07549	0.02075	not assigned.unknown
GRMZM2G169458	141.397	52.4498	-1.43074	5e-05	fermentation.aldehyde dehydrogenase
GRMZM2G169593	17.5065	3.87167	-2.17686	0.0131	amino acid metabolism.synthesis.aromatic aa.tryptophan.tryptophan synthase
GRMZM2G170499	5.38349	0	#NAME?	0.00475	not assigned.unknown
GRMZM2G170522	6.393	0	#NAME?	0.0014	not assigned.unknown
GRMZM2G170567	17.441	5.59511	-1.64024	0.00935	cell.organisation
GRMZM2G170646	27.8293	4.00665	-2.79614	0.0051	misc.GDSL-motif lipase
GRMZM2G170692	18.0646	1.25477	-3.84767	0.0096	secondary metabolism.phenylpropanoids.lignin biosynthesis.PAL
GRMZM2G170812	45.0717	14.9862	-1.58859	0.0004	not assigned.unknown
GRMZM2G170829	2.91585	0	#NAME?	5e-05	stress.abiotic.unspecified
GRMZM2G170851	3.67634	0	#NAME?	0.00025	not assigned.unknown
GRMZM2G171365	3.9687	0.427597	-3.21435	0.03105	RNA.regulation of transcription.MADS box transcription factor family
GRMZM2G171394	17.313	1.722	-3.3297	0.01825	signalling.misc
GRMZM2G171400	34.931	10.6583	-1.71253	0.00215	minor CHO metabolism.others
GRMZM2G171781	19.2363	0.644416	-4.89969	0.00785	RNA.regulation of transcription.MYB domain transcription factor family
GRMZM2G172244	86.3303	37.4775	-1.20384	0.0063	not assigned.unknown
GRMZM2G172410	19.7218	9.21714	-1.0974	0.00615	not assigned.unknown
GRMZM2G172491	99.9057	49.7205	-1.00673	0.0037	misc.cytochrome P450
GRMZM2G172723	91.5084	8.10413	-3.49718	5e-05	PS.lightreaction.photosystem II.PSII polypeptide subunits
GRMZM2G173387	17.9325	6.36529	-1.49428	0.0051	transport.potassium
GRMZM2G173413	34.2634	4.16798	-3.03925	0.00025	nucleotide metabolism.degradation
GRMZM2G173759	11.5146	4.19255	-1.45757	0.01425	cell wall.cellulose synthesis
GRMZM2G174048	12.9573	2.31475	-2.48484	0.01275	not assigned.no ontology.glycine rich proteins
GRMZM2G174107	701.285	263.991	-1.40951	0.00695	transport.metabolite transporters at the envelope membrane
GRMZM2G174799	40.4072	5.55918	-2.86167	0.00835	cell wall.cell wall proteins.AGPs.AGP
GRMZM2G175019	24.8929	6.9082	-1.84935	0.0425	not assigned.unknown
GRMZM2G175065	16.2152	2.79798	-2.53489	0.01335	not assigned.unknown
GRMZM2G175076	59.1274	3.39846	-4.12087	0.00535	secondary metabolism.flavonoids.chalcones
GRMZM2G175396	16.6891	5.76111	-1.53449	0.01265	not assigned.unknown
GRMZM2G175499	6.74749	0	#NAME?	5e-05	cell wall.pectin*esterases.PME
GRMZM2G176056	25.1351	2.65481	-3.24302	0.037	not assigned.unknown
GRMZM2G176225	47.3551	16.3151	-1.53731	0.0001	protein.postranslational modification.kinase.receptor like cytoplasmatic kinase VII
GRMZM2G176307	30.1479	4.91428	-2.61701	0.00235	glycolysis.cytosolic branch.glyceraldehyde 3-phosphate dehydrogenase (GAP-DH)
GRMZM2G176446	11.1853	1.52489	-2.87483	0.0367	secondary metabolism.phenylpropanoids
GRMZM2G176542	14.9742	1.82781	-3.03429	0.004	lipid metabolism.lipid degradation.lipases.triacylglycerol lipase
GRMZM2G176699	8.70013	2.84989	-1.61013	0.038	not assigned.no ontology
GRMZM2G176721	3.0954	0	#NAME?	5e-05	transport.misc
GRMZM2G176820	61.7056	19.0156	-1.69822	5e-05	protein.synthesis.ribosomal protein.prokaryotic.chloroplast.50S subunit.L11
GRMZM2G176840	119.457	27.2404	-2.13267	5e-05	PS.lightreaction.photosystem II.PSII polypeptide subunits
GRMZM2G177001	18.0322	0.61096	-4.88336	0.0314	RNA.RNA binding
GRMZM2G177242	68.2092	13.0438	-2.3866	0.00265	cell wall.cell wall proteins.AGPs.AGP
GRMZM2G177424	48.4524	9.74768	-2.31344	0.0012	secondary metabolism.phenylpropanoids
GRMZM2G177508	641.496	204.853	-1.64685	0.0001	not assigned.unknown
GRMZM2G177596	2.56757	0	#NAME?	0.0311	not assigned.unknown
GRMZM2G177631	37.3868	11.0568	-1.75759	5e-05	cell wall.cellulose synthesis.cellulose synthase
GRMZM2G177726	9.85898	1.96918	-2.32384	0.0168	signalling.receptor kinases.S-locus glycoprotein like
GRMZM2G177947	11.3469	2.92869	-1.95397	0.037	glycolysis.plastid branch.pyruvate kinase (PK)
GRMZM2G178005	4.58398	0	#NAME?	0.0014	not assigned.unknown
GRMZM2G178106	6.23671	0.949678	-2.71528	0.0306	misc.gluco-, galacto- and mannosidases.beta-galactosidase
GRMZM2G178192	427.224	176.114	-1.27848	0.0014	nucleotide metabolism.phosphotransfer and pyrophosphatases.adenylate kinase
GRMZM2G178645	52.0125	5.02333	-3.37214	0.0004	protein.degradation.AAA type
GRMZM2G178709	38.4346	12.9116	-1.57374	0.04625	not assigned.unknown
GRMZM2G178775	81.6186	10.1173	-3.01208	0.0228	not assigned.unknown
GRMZM2G178817	6.34454	0	#NAME?	5e-05	stress.abiotic.unspecified
GRMZM2G178917	69.9534	23.0918	-1.59901	5e-05	lipid metabolism.Phospholipid synthesis.cyclopropane-fatty-acyl-phospholipid synthase
GRMZM2G179024	158.792	75.8069	-1.06673	0.0036	RNA.regulation of transcription.Psudo ARR transcription factor family
GRMZM2G179170	46.5604	13.8563	-1.74856	0.0161	TCA / org transformation.other organic acid transformatons.atp-citrate lyase
GRMZM2G179518	80.6443	40.2516	-1.00253	0.0347	not assigned.unknown
GRMZM2G179638	23.9802	6.16402	-1.9599	0.00055	not assigned.unknown
GRMZM2G179696	16.854	6.25929	-1.42902	0.01575	cell wall.degradation.pectate lyases and polygalacturonases
GRMZM2G179703	51.0549	8.13588	-2.64968	0.0001	not assigned.unknown
GRMZM2G179827	7.68463	0	#NAME?	5e-05	RNA.regulation of transcription.ARR
GRMZM2G180399	33.3922	12.8714	-1.37534	0.00465	lipid metabolism.FA synthesis and FA elongation.ACP desaturase
GRMZM2G180430	38.1997	10.5939	-1.85033	0.00055	protein.postranslational modification
GRMZM2G180620	17.4625	5.22989	-1.73941	0.0225	stress.abiotic.unspecified
GRMZM2G180920	18.3627	3.72603	-2.30107	0.0197	not assigned.unknown
GRMZM2G180926	3.536	0	#NAME?	0.00035	protein.degradation.cysteine protease
GRMZM2G181104	39.3268	19.6513	-1.00089	0.0253	protein.postranslational modification
GRMZM2G181258	615.314	220.6	-1.47989	0.00045	redox.thioredoxin
GRMZM2G181546	111.724	18.4422	-2.59886	0.00015	not assigned.unknown
GRMZM2G181568	11.6167	3.94376	-1.55856	0.03315	not assigned.unknown
GRMZM2G301513	3.50806	0	#NAME?	5e-05	protein.postranslational modification.kinase.receptor like cytoplasmatic kinase VII
GRMZM2G302639	105.722	44.236	-1.25698	0.00225	not assigned.unknown
GRMZM2G303118	3.49412	0.674971	-2.37203	0.0208	DNA.synthesis/chromatin structure
GRMZM2G305046	93.0894	6.29005	-3.88748	0.0002	DNA.synthesis/chromatin structure.histone
GRMZM2G305280	106.994	3.41591	-4.96911	0.00455	not assigned.unknown
GRMZM2G305526	18.5143	4.08186	-2.18134	0.0122	secondary metabolism.simple phenols
GRMZM2G306732	178.132	70.6277	-1.33464	0.0007	PS.calvin cycle.FBPase
GRMZM2G308203	33.7957	13.4896	-1.325	0.00285	cell.organisation
GRMZM2G309035	7.95527	1.55819	-2.35204	0.03365	DNA.repair
GRMZM2G310453	20.9643	4.34836	-2.26939	0.0247	not assigned.unknown
GRMZM2G312061	6.63631	0	#NAME?	0.0057	not assigned.unknown
GRMZM2G312997	10.198	2.22055	-2.1993	0.00665	stress.abiotic
GRMZM2G313027	9.80081	3.72115	-1.39715	0.0082	not assigned.unknown
GRMZM2G314647	25.8906	11.8202	-1.13117	0.0052	misc.dynamin
GRMZM2G314660	11.2367	3.94059	-1.51173	0.0346	RNA.regulation of transcription.Trihelix, Triple-Helix transcription factor family
GRMZM2G314679	41.8317	20.8366	-1.00548	0.0269	protein.targeting.secretory pathway.unspecified
GRMZM2G314769	24.725	2.37638	-3.37913	0.0248	misc.myrosinases-lectin-jacalin
GRMZM2G316214	7.5424	0	#NAME?	0.0003	not assigned.unknown
GRMZM2G316275	27.0229	7.50868	-1.84755	0.01055	hormone metabolism.auxin.induced-regulated-responsive-activated
GRMZM2G316474	16.8959	0.909207	-4.21592	0.01575	signalling.receptor kinases.misc
GRMZM2G318662	9.69231	0	#NAME?	5e-05	not assigned.unknown
GRMZM2G320023	4.74977	0	#NAME?	0.00015	stress.biotic.PR-proteins
GRMZM2G322506	11.38	2.8443	-2.00036	0.0076	DNA.synthesis/chromatin structure
GRMZM2G322618	61.4307	5.43321	-3.49908	0.0058	not assigned.unknown
GRMZM2G323024	160.113	67.2768	-1.25091	0.0049	tetrapyrrole synthesis.magnesium chelatase
GRMZM2G323082	3.13471	0	#NAME?	0.0204	not assigned.unknown
GRMZM2G323622	12.8038	4.14294	-1.62785	0.00645	cell.organisation
GRMZM2G323679	3.78161	0	#NAME?	0.00015	nucleotide metabolism.deoxynucleotide metabolism.ribonucleoside-diphosphate reductase
GRMZM2G323830	17.9405	3.75937	-2.25465	0.01485	misc.cytochrome P450
GRMZM2G325804	12.1549	4.51102	-1.43002	0.0014	not assigned.no ontology
GRMZM2G327266	14.3122	0	#NAME?	5e-05	cell wall.modification
GRMZM2G328500	167.319	78.1602	-1.09809	0.00225	cell wall.precursor synthesis.UGD
GRMZM2G328785	18.1338	7.10189	-1.35241	0.0034	signalling.receptor kinases.misc
GRMZM2G328893	26.7851	12.0413	-1.15344	0.01105	amino acid metabolism.synthesis.serine-glycine-cysteine group.cysteine.OASTL
GRMZM2G330772	25.1652	4.38895	-2.51948	0.00335	cell.vesicle transport
GRMZM2G331253	13.3251	4.02959	-1.72544	0.04465	protein.degradation.ubiquitin.E3.RING
GRMZM2G331374	17.8831	5.59184	-1.6772	0.04095	not assigned.unknown
GRMZM2G331393	3.4369	0	#NAME?	0.00025	transport.metabolite transporters at the mitochondrial membrane
GRMZM2G332522	64.2559	19.9875	-1.68473	0.013	secondary metabolism.phenylpropanoids.lignin biosynthesis.CCoAOMT
GRMZM2G335638	6.46827	1.87748	-1.78458	0.0122	protein.postranslational modification.kinase.receptor like cytoplasmatic kinase VII
GRMZM2G336859	5.9129	0	#NAME?	0.00805	not assigned.unknown
GRMZM2G337113	1282.03	479.448	-1.41898	0.02055	PS.calvin cycle.GAP
GRMZM2G337242	39.9182	17.2965	-1.20657	0.00235	misc.gluco-, galacto- and mannosidases.alpha-mannosidase
GRMZM2G338160	45.0249	1.12595	-5.3215	0.0479	not assigned.unknown
GRMZM2G339122	65.6109	6.61531	-3.31006	0.0074	cell wall.modification
GRMZM2G339540	23.5277	1.48631	-3.98456	0.0025	signalling.receptor kinases.leucine rich repeat III
GRMZM2G339699	37.5209	16.9372	-1.1475	0.01295	nucleotide metabolism.synthesis.purine.amidophosphoribosyltransferase
GRMZM2G339866	144.54	15.2119	-3.24819	5e-05	not assigned.unknown
GRMZM2G341302	6.71839	0.686771	-3.29021	0.03685	protein.postranslational modification
GRMZM2G342515	53.9296	3.26205	-4.04722	0.00595	DNA.synthesis/chromatin structure.histone
GRMZM2G342685	2.05975	0	#NAME?	0.0019	development.unspecified
GRMZM2G343048	29.5482	3.29358	-3.16534	0.01135	not assigned.unknown
GRMZM2G343365	8.66091	0	#NAME?	5e-05	not assigned.unknown
GRMZM2G344911	66.1682	1.72484	-5.26161	0.01305	misc.short chain dehydrogenase/reductase (SDR)
GRMZM2G345622	27.0067	2.07731	-3.70053	0.00275	protein.degradation.subtilases
GRMZM2G347056	134.027	64.8459	-1.04743	0.0038	C1-metabolism
GRMZM2G347280	15.4862	3.02395	-2.35648	0.02145	minor CHO metabolism.trehalose.TPP
GRMZM2G348863	34.1679	0	#NAME?	5e-05	not assigned.unknown
GRMZM2G349651	79.6906	13.8277	-2.52685	0.0012	DNA.synthesis/chromatin structure.histone.core.H4
GRMZM2G351977	1666.73	188.242	-3.14636	5e-05	PS.lightreaction.photosystem II.LHC-II
GRMZM2G352678	3.80069	0	#NAME?	0.0019	misc.plastocyanin-like
GRMZM2G354053	11.8172	5.68868	-1.05473	0.0286	not assigned.no ontology
GRMZM2G354610	45.082	21.7018	-1.05474	0.0108	not assigned.unknown
GRMZM2G356938	15.2056	5.59075	-1.44349	0.04515	hormone metabolism.auxin.induced-regulated-responsive-activated
GRMZM2G358009	671.459	310.833	-1.11116	0.00635	redox.thioredoxin
GRMZM2G358059	137.416	58.7791	-1.22517	0.0005	signalling.calcium
GRMZM2G358076	11.5105	3.46911	-1.73031	0.0106	not assigned.unknown
GRMZM2G358540	51.8717	21.1948	-1.29124	0.0051	not assigned.no ontology
GRMZM2G359892	6.46149	0	#NAME?	0.00095	not assigned.unknown
GRMZM2G360821	18.2377	6.24369	-1.54645	0.00405	PS.calvin cycle.rubisco large subunit
GRMZM2G361064	10.0314	0	#NAME?	5e-05	cell wall.modification
GRMZM2G362303	6.28596	0	#NAME?	5e-05	signalling.receptor kinases.misc
GRMZM2G364068	5.2298	1.29104	-2.01822	0.0473	not assigned.unknown
GRMZM2G367650	15.1305	2.27965	-2.73058	0.04885	hormone metabolism.brassinosteroid.induced-regulated-responsive-activated
GRMZM2G367701	37.8287	5.46751	-2.79053	0.00725	protein.degradation.cysteine protease
GRMZM2G368698	16.6093	0	#NAME?	5e-05	not assigned.unknown
GRMZM2G369839	50.373	23.5655	-1.09597	0.04965	not assigned.unknown
GRMZM2G370081	7.11532	2.44614	-1.54042	0.01935	not assigned.unknown
GRMZM2G372074	121.569	7.14344	-4.08901	5e-05	misc.protease inhibitor/seed storage/lipid transfer protein (LTP) family protein
GRMZM2G372102	26.1596	0	#NAME?	5e-05	not assigned.unknown
GRMZM2G372632	22.809	11.0964	-1.03952	0.0057	not assigned.no ontology.pentatricopeptide (PPR) repeat-containing protein
GRMZM2G372684	6.5377	0.809369	-3.01391	0.02585	protein.degradation.ubiquitin.E3.RING
GRMZM2G373124	40.9786	20.023	-1.03321	0.01655	misc.UDP glucosyl and glucoronyl transferases
GRMZM2G374475	46.8625	3.30229	-3.8269	0.00345	misc.GDSL-motif lipase
GRMZM2G376957	5.25629	0	#NAME?	5e-05	DNA.synthesis/chromatin structure.histone.core.H3
GRMZM2G377168	940.739	101.301	-3.21515	5e-05	not assigned.unknown
GRMZM2G377341	88.5718	40.1901	-1.14001	0.0038	lipid metabolism.FA synthesis and FA elongation.Acetyl CoA Carboxylation.homomeric Enzyme
GRMZM2G377855	1015.2	332.865	-1.60876	0.0004	PS.lightreaction.photosystem I.PSI polypeptide subunits
GRMZM2G379005	21.0143	9.92693	-1.08195	0.03875	RNA.regulation of transcription.C2C2(Zn) GATA transcription factor family
GRMZM2G379540	25.8304	2.24609	-3.52358	0.01645	protein.degradation.serine protease
GRMZM2G380414	645.6	147.722	-2.12775	5e-05	not assigned.unknown
GRMZM2G380457	97.1581	45.8748	-1.08263	0.01285	not assigned.unknown
GRMZM2G380738	3.17147	0	#NAME?	0.00305	not assigned.unknown
GRMZM2G381267	13.5099	2.68632	-2.33032	0.0212	not assigned.unknown
GRMZM2G383088	121.452	52.2835	-1.21596	0.00095	transport.metabolite transporters at the envelope membrane
GRMZM2G383404	72.2508	15.4396	-2.22638	5e-05	misc.UDP glucosyl and glucoronyl transferases
GRMZM2G384780	79.8073	6.19349	-3.6877	0.00035	misc.GDSL-motif lipase
GRMZM2G385925	17.9084	8.52875	-1.07023	0.00665	cell.organisation
GRMZM2G386417	10.0202	0	#NAME?	5e-05	not assigned.unknown
GRMZM2G387076	56.4896	23.9627	-1.23719	0.01195	DNA.synthesis/chromatin structure.histone.core.H3
GRMZM2G388539	12.9369	5.33226	-1.27867	0.03865	transport.ABC transporters and multidrug resistance systems
GRMZM2G390076	58.7094	21.6118	-1.44177	0.01985	protein.postranslational modification
GRMZM2G391286	7.44193	0	#NAME?	5e-05	misc.protease inhibitor/seed storage/lipid transfer protein (LTP) family protein
GRMZM2G391936	135.829	59.7957	-1.18368	0.0007	major CHO metabolism.synthesis.starch.AGPase
GRMZM2G394500	22.3143	8.49317	-1.39359	0.04	misc.peroxidases
GRMZM2G394528	23.9915	8.99799	-1.41485	0.02435	stress.abiotic.drought/salt
GRMZM2G394732	9.06922	3.6334	-1.31966	0.045	not assigned.unknown
GRMZM2G395114	28.2982	6.38377	-2.14823	0.00025	transport.sulphate
GRMZM2G395244	14.8598	4.33877	-1.77605	0.02815	signalling.calcium
GRMZM2G396114	62.3655	25.5192	-1.28916	0.00335	RNA.regulation of transcription.HB,Homeobox transcription factor family
GRMZM2G396540	43.6526	15.8392	-1.46257	0.0204	not assigned.unknown
GRMZM2G398807	101.91	3.5307	-4.8512	0.0055	misc.protease inhibitor/seed storage/lipid transfer protein (LTP) family protein
GRMZM2G398854	31.9207	8.2652	-1.94937	5e-05	protein.postranslational modification
GRMZM2G401147	106.319	22.06	-2.26889	5e-05	DNA.synthesis/chromatin structure.histone
GRMZM2G401521	19.096	0	#NAME?	5e-05	not assigned.unknown
GRMZM2G401581	14.7595	0	#NAME?	5e-05	DNA.synthesis/chromatin structure.histone.core.H3
GRMZM2G401883	52.576	9.62212	-2.44998	0.01755	not assigned.unknown
GRMZM2G402319	8.50959	0.732859	-3.53748	0.04255	Co-factor and vitamine metabolism
GRMZM2G402653	8.86363	2.08284	-2.08934	0.00545	cell.vesicle transport
GRMZM2G405459	10.0138	0	#NAME?	5e-05	misc.peroxidases
GRMZM2G405581	10.3619	0	#NAME?	5e-05	misc.peroxidases
GRMZM2G406119	52.7926	22.1919	-1.2503	0.0336	not assigned.no ontology
GRMZM2G410757	57.3544	20.0947	-1.51309	0.0208	not assigned.unknown
GRMZM2G411668	26.0796	6.88257	-1.9219	0.03035	signalling.receptor kinases.S-locus glycoprotein like
GRMZM2G412296	64.2494	29.84	-1.10644	0.02395	not assigned.unknown
GRMZM2G413162	30.1887	11.8979	-1.3433	0.02815	misc.acyl transferases
GRMZM2G413822	5.02401	0	#NAME?	0.0022	not assigned.unknown
GRMZM2G413857	6.91566	0	#NAME?	0.00975	not assigned.no ontology
GRMZM2G414043	9.09779	4.46231	-1.02773	0.0475	development.unspecified
GRMZM2G414317	4.68506	0	#NAME?	0.0001	misc.plastocyanin-like
GRMZM2G414805	10.761	4.37744	-1.29765	0.0467	not assigned.unknown
GRMZM2G414995	4.20085	0	#NAME?	5e-05	not assigned.unknown
GRMZM2G415007	23.6459	11.1208	-1.08832	0.0138	stress.abiotic.heat
GRMZM2G417455	15.4913	7.02526	-1.14083	0.01415	misc.gluco-, galacto- and mannosidases.beta-galactosidase
GRMZM2G418206	24.5291	10.9272	-1.16656	0.0047	not assigned.unknown
GRMZM2G418258	42.0081	16.6514	-1.33502	0.03895	DNA.synthesis/chromatin structure.histone.core.H3
GRMZM2G418343	77.9699	11.6631	-2.74097	0.01835	not assigned.unknown
GRMZM2G418752	28.9123	12.3964	-1.22176	0.01085	PS.calvin cycle.rubisco interacting
GRMZM2G419328	69.6874	17.7777	-1.97083	0.0003	transport.peptides and oligopeptides
GRMZM2G419606	77.128	25.0327	-1.62344	0.01365	not assigned.unknown
GRMZM2G419806	76.5995	33.9278	-1.17487	0.00165	tetrapyrrole synthesis.magnesium chelatase
GRMZM2G419994	21.4075	4.40763	-2.28004	0.0098	not assigned.unknown
GRMZM2G420432	5.35076	1.70288	-1.65176	0.0138	not assigned.unknown
GRMZM2G420571	13.5317	5.42331	-1.3191	0.04645	not assigned.unknown
GRMZM2G420733	91.2801	15.2361	-2.58281	0.0028	stress.biotic.PR-proteins
GRMZM2G421279	35.0456	0	#NAME?	5e-05	DNA.synthesis/chromatin structure.histone.core.H4
GRMZM2G421791	20.2412	8.52992	-1.24669	0.0155	not assigned.unknown
GRMZM2G422750	156.644	19.0676	-3.03829	5e-05	secondary metabolism.flavonoids.chalcones
GRMZM2G423202	6.14427	0.584567	-3.3938	0.0494	not assigned.unknown
GRMZM2G423831	51.4902	23.2508	-1.14702	0.01205	not assigned.no ontology.pentatricopeptide (PPR) repeat-containing protein
GRMZM2G423959	6.45267	0	#NAME?	0.0064	not assigned.unknown
GRMZM2G424491	62.051	25.9754	-1.25631	0.002	protein.assembly and cofactor ligation
GRMZM2G424509	3.92168	0	#NAME?	0.00125	not assigned.unknown
GRMZM2G424832	56.9464	21.0779	-1.43387	5e-05	cell wall.cellulose synthesis.cellulose synthase
GRMZM2G427697	6.49043	0	#NAME?	5e-05	not assigned.unknown
GRMZM2G429000	602.881	3.94938	-7.2541	5e-05	misc.protease inhibitor/seed storage/lipid transfer protein (LTP) family protein
GRMZM2G429396	42.2364	9.65469	-2.12918	0.02365	stress.abiotic.heat
GRMZM2G429955	70.7472	0	#NAME?	5e-05	PS.lightreaction.photosystem II.LHC-II
GRMZM2G430600	254.685	79.7336	-1.67546	5e-05	signalling.calcium
GRMZM2G431524	9.86729	1.73759	-2.50557	0.01975	protein.postranslational modification.kinase.receptor like cytoplasmatic kinase VII
GRMZM2G433598	12.1447	0	#NAME?	0.00455	not assigned.unknown
GRMZM2G433849	29.8216	5.62395	-2.4067	0.04585	not assigned.unknown
GRMZM2G435475	5.40923	0	#NAME?	0.00025	RNA.regulation of transcription.C2C2(Zn) DOF zinc finger family
GRMZM2G435592	13.5458	5.63573	-1.26517	0.0317	protein.postranslational modification.kinase.receptor like cytoplasmatic kinase VII
GRMZM2G436199	45.3574	10.3217	-2.13566	0.00345	not assigned.unknown
GRMZM2G436688	4.58411	0	#NAME?	0.0012	not assigned.unknown
GRMZM2G437758	4.70108	0	#NAME?	0.0018	not assigned.unknown
GRMZM2G437859	9.96455	2.75643	-1.854	0.042	transport.misc
GRMZM2G438243	16.4229	0	#NAME?	5e-05	not assigned.unknown
GRMZM2G439173	4.21214	0	#NAME?	0.0024	not assigned.unknown
GRMZM2G440125	4.76585	0	#NAME?	0.00435	protein.degradation.ubiquitin.E3.RING
GRMZM2G443953	4.82279	0.725155	-2.7335	0.0099	cell.vesicle transport
GRMZM2G445944	19.6286	2.31989	-3.08083	0.03755	RNA.regulation of transcription.TCP transcription factor family
GRMZM2G447151	6.35714	0	#NAME?	0.0139	hormone metabolism.auxin.induced-regulated-responsive-activated
GRMZM2G447271	22.6945	0.937061	-4.59806	0.0198	secondary metabolism.simple phenols
GRMZM2G447297	7.54346	0	#NAME?	0.00805	not assigned.unknown
GRMZM2G447347	5.34793	0	#NAME?	5e-05	not assigned.unknown
GRMZM2G447984	12.657	0	#NAME?	5e-05	DNA.synthesis/chromatin structure.histone.core.H3
GRMZM2G447987	16.2542	4.20517	-1.95058	0.0069	not assigned.unknown
GRMZM2G448715	15.3093	0	#NAME?	5e-05	transport.misc
GRMZM2G448834	17.3895	1.61069	-3.43246	0.02165	misc.UDP glucosyl and glucoronyl transferases
GRMZM2G449496	220.242	85.5895	-1.36359	0.0028	not assigned.unknown
GRMZM2G450048	8.3764	0	#NAME?	5e-05	not assigned.unknown
GRMZM2G451187	118.958	9.77704	-3.60491	5e-05	secondary metabolism.isoprenoids.terpenoids
GRMZM2G451224	1399.11	583.359	-1.26205	0.0286	PS.lightreaction.photosystem I.PSI polypeptide subunits
GRMZM2G451254	17.9426	3.35543	-2.41882	0.0172	DNA.synthesis/chromatin structure.histone.core.H3
GRMZM2G452633	23.4238	9.37578	-1.32096	0.0178	not assigned.unknown
GRMZM2G454928	37.0545	14.506	-1.353	0.01865	not assigned.unknown
GRMZM2G456217	19.2856	4.47574	-2.10733	0.0164	protein.degradation.cysteine protease
GRMZM2G456357	14.8665	5.2994	-1.48816	0.0098	not assigned.unknown
GRMZM2G456422	4.94717	0	#NAME?	0.0003	not assigned.unknown
GRMZM2G457309	175.289	16.9687	-3.36879	5e-05	not assigned.unknown
GRMZM2G457699	41.1068	18.6978	-1.13651	0.0105	cell.division
GRMZM2G457881	7.47228	2.20619	-1.75999	0.0335	RNA.regulation of transcription.SET-domain transcriptional regulator family
GRMZM2G458538	35.9215	13.2096	-1.44326	0.0004	misc.acyl transferases
GRMZM2G458548	13.269	6.16229	-1.10652	0.04405	protein.postranslational modification.kinase.receptor like cytoplasmatic kinase VII
GRMZM2G459052	2.98467	0	#NAME?	0.00305	not assigned.unknown
GRMZM2G461936	6.69248	0.377182	-4.14921	0.01245	development.unspecified
GRMZM2G462261	18.2068	5.04479	-1.85161	0.00605	major CHO metabolism.synthesis.starch
GRMZM2G462803	20.0054	9.61341	-1.05727	0.00675	cell.organisation
GRMZM2G463462	12.5525	3.4708	-1.85463	0.02465	not assigned.no ontology
GRMZM2G463904	9.44485	2.29762	-2.03939	0.00595	signalling.receptor kinases.leucine rich repeat XI
GRMZM2G463996	3.02178	0	#NAME?	0.0001	misc.UDP glucosyl and glucoronyl transferases
GRMZM2G464011	11.4604	0	#NAME?	5e-05	not assigned.unknown
GRMZM2G464491	40.9884	17.2349	-1.24988	0.00045	not assigned.unknown
GRMZM2G465133	8.69449	0	#NAME?	0.00015	not assigned.unknown
GRMZM2G465868	4.10355	0	#NAME?	0.00035	misc.short chain dehydrogenase/reductase (SDR)
GRMZM2G466549	2.66024	0	#NAME?	5e-05	RNA.regulation of transcription.NIN-like bZIP-related family
GRMZM2G466833	28.2212	13.428	-1.07153	0.0316	TCA / org transformation.TCA.malate DH
GRMZM2G469380	211.679	97.9739	-1.11141	0.00165	not assigned.no ontology.hydroxyproline rich proteins
GRMZM2G469523	104.32	44.7086	-1.22239	0.00075	cell wall.precursor synthesis.UGE
GRMZM2G469898	72.051	28.0608	-1.36046	0.001	misc.GDSL-motif lipase
GRMZM2G471357	46.4891	6.91587	-2.74891	0.00105	misc.peroxidases
GRMZM2G471904	20.1545	9.43907	-1.09439	0.003	PS.lightreaction.photosystem II.PSII polypeptide subunits
GRMZM2G472226	6.46111	0	#NAME?	0.00995	not assigned.unknown
GRMZM2G472696	63.9301	5.25202	-3.60555	0.0053	DNA.synthesis/chromatin structure.histone
GRMZM2G473356	2.91454	0	#NAME?	5e-05	not assigned.unknown
GRMZM2G473788	59.9719	9.28759	-2.69091	5e-05	not assigned.unknown
GRMZM2G474039	29.9285	0	#NAME?	5e-05	not assigned.unknown
GRMZM2G475185	7.48551	0	#NAME?	0.034	not assigned.unknown
GRMZM2G476523	6.75326	0	#NAME?	0.0005	stress.biotic
GRMZM2G476762	91.7394	34.3693	-1.41642	0.0272	not assigned.unknown
GRMZM2G477236	68.8291	31.1525	-1.14367	0.00385	major CHO metabolism.degradation.sucrose.invertases.neutral
GRMZM2G477325	333.138	135.956	-1.29298	0.0002	not assigned.unknown
GRMZM2G477415	3.11438	0	#NAME?	0.00995	RNA.regulation of transcription.HB,Homeobox transcription factor family
GRMZM2G477846	116.452	35.2357	-1.72462	0.00145	not assigned.unknown
GRMZM2G478160	13.7895	0	#NAME?	5e-05	signalling.calcium
GRMZM2G478414	77.0901	2.57224	-4.90545	0.0001	misc.GDSL-motif lipase
GRMZM2G479243	11.7245	5.10815	-1.19865	0.0102	signalling.receptor kinases.misc
GRMZM2G479610	4.09345	0	#NAME?	0.01185	RNA.regulation of transcription.CCAAT box binding factor family, HAP5
GRMZM2G481730	6.61247	2.84228	-1.21814	0.0343	RNA.transcription
GRMZM2G481843	115.616	53.6228	-1.10843	0.0025	lipid metabolism.'exotics' (steroids, squalene etc).trans-2-enoyl-CoA reductase (NADPH)
GRMZM2G523064	14.6823	0	#NAME?	5e-05	not assigned.unknown
GRMZM2G537039	24.3819	0	#NAME?	0.01725	not assigned.unknown
GRMZM2G540318	4.68613	0	#NAME?	0.00435	not assigned.unknown
GRMZM2G540538	115.955	54.054	-1.10109	0.0016	nucleotide metabolism.salvage.nucleoside kinases.adenosine kinase
GRMZM2G549568	24.5592	0	#NAME?	5e-05	not assigned.unknown
GRMZM2G554483	11.9599	0	#NAME?	5e-05	not assigned.unknown
GRMZM2G561114	9.3139	0	#NAME?	0.0485
GRMZM2G563190	3.6608	0	#NAME?	5e-05	mitochondrial electron transport / ATP synthesis.NADH-DH.type II.internal matrix
GRMZM2G575305	5.53602	0	#NAME?	0.00085	not assigned.unknown
GRMZM2G581425	3.46989	0	#NAME?	0.0122	not assigned.unknown
GRMZM2G587231	3.93547	0.499625	-2.97762	0.0281	not assigned.unknown
GRMZM2G589424	4.17419	0	#NAME?	0.0044	not assigned.unknown
GRMZM2G700443	3.50851	0	#NAME?	0.0388	not assigned.unknown
GRMZM2G701218	19.2289	5.67512	-1.76056	0.0112	RNA.regulation of transcription.G2-like transcription factor family, GARP
GRMZM2G703013	8.484	0	#NAME?	0.01185	not assigned.unknown
GRMZM5G800014	112.049	9.971	-3.49025	5e-05	not assigned.no ontology
GRMZM5G801307	54.8091	10.9605	-2.3221	0.0347	not assigned.unknown
GRMZM5G802881	37.0016	16.7429	-1.14404	0.03375	transport.misc
GRMZM5G803874	54.7832	20.8633	-1.39277	0.0003	not assigned.no ontology
GRMZM5G803949	41.8447	15.4865	-1.43403	0.00285	signalling.G-proteins
GRMZM5G804323	941.862	130.003	-2.85697	5e-05	PS.lightreaction.photosystem II.PSII polypeptide subunits
GRMZM5G805485	4.78078	0	#NAME?	5e-05	cell wall.cell wall proteins.LRR
GRMZM5G807267	79.2028	11.8483	-2.74087	0.00055	not assigned.unknown
GRMZM5G809695	15.2857	2.29832	-2.73353	0.00025	signalling.receptor kinases.leucine rich repeat XI
GRMZM5G811593	21.262	7.81911	-1.44321	0.0198	transport.peptides and oligopeptides
GRMZM5G812228	11.6231	0.883286	-3.71798	0.00845	lipid metabolism.FA synthesis and FA elongation.long chain fatty acid CoA ligase
GRMZM5G812555	14.3432	4.72753	-1.60121	0.0488	transport.misc
GRMZM5G812774	17.1886	7.89456	-1.12252	0.0453	hormone metabolism.brassinosteroid.signal transduction.BZR
GRMZM5G818058	309.065	73.814	-2.06594	5e-05	not assigned.unknown
GRMZM5G822888	26.0339	0	#NAME?	0.01185	not assigned.unknown
GRMZM5G825515	34.4924	7.80923	-2.14303	0.00035	not assigned.unknown
GRMZM5G826714	83.0793	41.1369	-1.01406	0.00345	cell wall.cellulose synthesis.COBRA
GRMZM5G826801	68.2559	23.0524	-1.56603	0.0037	protein.synthesis.ribosomal protein.prokaryotic.chloroplast.50S subunit.L12
GRMZM5G826911	21.9793	10.3833	-1.08188	0.0213	not assigned.unknown
GRMZM5G828460	13.6674	4.8931	-1.48192	0.01575	DNA.repair
GRMZM5G828581	21.1511	7.93922	-1.41367	0.0149	transport
GRMZM5G831009	3.89909	0	#NAME?	0.0001	misc.acid and other phosphatases
GRMZM5G831843	8.31903	0	#NAME?	0.00195	transport.unspecified cations
GRMZM5G832229	333.664	119.715	-1.47879	0.00025	not assigned.unknown
GRMZM5G832582	2.48852	0	#NAME?	5e-05	not assigned.no ontology
GRMZM5G833066	75.0836	31.0499	-1.27391	0.0292	not assigned.unknown
GRMZM5G833253	3.77594	0	#NAME?	0.0006	RNA.regulation of transcription.MYB domain transcription factor family
GRMZM5G835276	11.3468	0	#NAME?	5e-05	misc.GDSL-motif lipase
GRMZM5G835629	14.56	0	#NAME?	5e-05	protein.postranslational modification.kinase.receptor like cytoplasmatic kinase VII
GRMZM5G836250	218.296	66.8093	-1.70816	5e-05	PS.calvin cycle.FBPase
GRMZM5G836628	17.1756	8.32553	-1.04474	0.03165	protein.postranslational modification
GRMZM5G837018	8.26003	3.40303	-1.27933	0.01895	cell.organisation
GRMZM5G837869	59.4032	28.9115	-1.0389	0.00435	misc.cytochrome P450
GRMZM5G837872	13.1299	0	#NAME?	0.0324	not assigned.unknown
GRMZM5G839644	2.43266	0	#NAME?	5e-05	signalling.receptor kinases.leucine rich repeat XI
GRMZM5G839920	21.1692	7.32072	-1.53191	0.01575	not assigned.unknown
GRMZM5G840909	22.4348	7.10101	-1.65964	0.0326	nucleotide metabolism.degradation
GRMZM5G843972	5.04973	0	#NAME?	0.00815	not assigned.unknown
GRMZM5G844562	58.1895	28.5538	-1.02708	0.0192	secondary metabolism.phenylpropanoids.lignin biosynthesis.CAD
GRMZM5G846082	99.1261	7.31217	-3.76089	0.0024	not assigned.unknown
GRMZM5G847216	6.21608	0	#NAME?	0.00045	not assigned.unknown
GRMZM5G848696	27.472	8.28959	-1.72859	0.0111	OPP.oxidative PP.6-phosphogluconate dehydrogenase
GRMZM5G849919	3.34292	0	#NAME?	5e-05	not assigned.unknown
GRMZM5G852177	15.612	5.71789	-1.4491	0.0298	signalling.receptor kinases.S-locus glycoprotein like
GRMZM5G854533	156.951	74.2873	-1.07912	0.0035	not assigned.no ontology
GRMZM5G856297	49.9687	16.1465	-1.6298	0.00125	not assigned.unknown
GRMZM5G856881	21.3702	8.05076	-1.4084	0.02605	secondary metabolism.isoprenoids.non-mevalonate pathway.CMS
GRMZM5G858417	33.551	1.86929	-4.1658	0.00395	transport.misc
GRMZM5G859195	81.3791	38.6172	-1.07541	0.0021	secondary metabolism.isoprenoids.non-mevalonate pathway.CMK
GRMZM5G861357	42.2026	6.84848	-2.62348	0.00205	not assigned.no ontology
GRMZM5G864335	220.549	94.4466	-1.22353	0.0014	redox.peroxiredoxin.BAS1
GRMZM5G864689	10.2415	1.18546	-3.11091	0.00045	cell.organisation
GRMZM5G864735	47.4317	0	#NAME?	5e-05	DNA.synthesis/chromatin structure.histone.core.H3
GRMZM5G866947	131.979	52.3388	-1.33436	0.0008	protein.degradation.ubiquitin.E2
GRMZM5G867125	63.2352	22.7592	-1.47428	0.00505	not assigned.unknown
GRMZM5G868730	5.51457	0	#NAME?	5e-05	not assigned.unknown
GRMZM5G869196	85.7336	22.0893	-1.95651	5e-05	redox.thioredoxin
GRMZM5G869762	4.05266	0	#NAME?	0.0122	not assigned.unknown
GRMZM5G870170	41.5385	18.0187	-1.20495	0.0133	transport.misc
GRMZM5G870219	76.8127	19.9767	-1.94302	0.00945	not assigned.unknown
GRMZM5G871262	26.3065	9.63779	-1.44865	0.01535	not assigned.unknown
GRMZM5G872070	43.9684	2.8619	-3.94142	0.03	not assigned.unknown
GRMZM5G873519	283.283	101.396	-1.48224	0.00025	not assigned.no ontology
GRMZM5G873586	7.6835	2.58105	-1.57381	0.0475	signalling.receptor kinases.S-locus glycoprotein like
GRMZM5G875238	67.6131	14.4749	-2.22375	5e-05	major CHO metabolism.synthesis.sucrose.SPS
GRMZM5G875516	6.17772	0	#NAME?	0.0388	not assigned.unknown
GRMZM5G875564	32.4411	14.1125	-1.20085	0.00245	cell.vesicle transport
GRMZM5G876518	88.4681	43.0849	-1.03797	0.01395	not assigned.unknown
GRMZM5G877259	38.6469	11.2785	-1.77678	0.00105	not assigned.unknown
GRMZM5G878558	11.0755	0.433055	-4.67668	0.04465	N-metabolism.nitrate metabolism.NR
GRMZM5G878913	3.67886	0	#NAME?	0.00565	not assigned.unknown
GRMZM5G879278	35.178	7.87914	-2.15856	0.00115	not assigned.unknown
GRMZM5G879665	55.0166	10.6624	-2.36734	0.00545	not assigned.unknown
GRMZM5G879749	2.77013	0	#NAME?	5e-05	protein.degradation.serine protease
GRMZM5G879851	7.27663	0	#NAME?	0.02485	not assigned.unknown
GRMZM5G882418	19.096	5.96178	-1.67945	0.0131	cell wall.degradation.pectate lyases and polygalacturonases
GRMZM5G883759	23.0564	2.55763	-3.17228	0.0408	not assigned.unknown
GRMZM5G883764	17.5995	0	#NAME?	5e-05	DNA.synthesis/chromatin structure.histone
GRMZM5G884242	51.7106	23.3727	-1.14563	0.01825	not assigned.unknown
GRMZM5G886952	17.2621	7.7063	-1.1635	0.01195	signalling.receptor kinases.leucine rich repeat XI
GRMZM5G887068	16.434	4.86895	-1.755	0.0463	stress.abiotic.unspecified
GRMZM5G889776	26.456	0	#NAME?	0.02525	not assigned.unknown
GRMZM5G890438	53.1627	22.9315	-1.21308	0.03115	not assigned.unknown
GRMZM5G891187	59.762	2.90486	-4.36269	0.0033	development.unspecified
GRMZM5G893444	57.3984	27.9168	-1.03988	0.00465	transport.peptides and oligopeptides
GRMZM5G893921	3.58309	0	#NAME?	0.0036	not assigned.unknown
GRMZM5G897592	77.2318	36.5183	-1.08057	0.02785	PS.lightreaction.other electron carrier (ox/red)
GRMZM5G898668	36.3306	9.47635	-1.93878	0.00275	misc.UDP glucosyl and glucoronyl transferases
GRMZM5G898755	321.576	3.77447	-6.41274	0.00215	not assigned.unknown

## Sheet: D-regulated genes at re-watered
Gene_id	FPKM of control	FPKM of re-watered	Log2 fold change	q_value	Gene annotation
AC148152.3_FG005	56.0738	5.62077	-3.31849	0.01115	hormone metabolism.ethylene.synthesis-degradation
AC149475.2_FG007	2.97474	0	#NAME?	0.0336	misc.GCN5-related N-acetyltransferase
AC152495.1_FG012	3.33076	0	#NAME?	0.0001	hormone metabolism.ethylene.signal transduction
AC152495.1_FG017	2.36524	0	#NAME?	5e-05	stress.biotic.PR-proteins
AC159612.1_FG007	8.73707	0	#NAME?	0.0021	misc.beta 1,3 glucan hydrolases.glucan endo-1,3-beta-glucosidase
AC189750.4_FG004	65.6162	9.1555	-2.84134	0.01245	S-assimilation.APR
AC189792.3_FG005	4.30734	0	#NAME?	0.01865	not assigned.unknown
AC190636.3_FG005	2.71915	0	#NAME?	0.0499	hormone metabolism.ethylene.synthesis-degradation
AC190743.3_FG012	28.8952	0	#NAME?	0.0091	RNA.processing
AC190816.3_FG007	2.47795	0	#NAME?	0.00025	not assigned.unknown
AC191575.2_FG001	7.39041	0	#NAME?	5e-05	not assigned.no ontology
AC191686.3_FG002	8.80485	0	#NAME?	0.0267	not assigned.unknown
AC192381.3_FG004	11.9916	0	#NAME?	0.0071	not assigned.unknown
AC193632.2_FG002	8.56994	0	#NAME?	5e-05	signalling.receptor kinases.misc
AC195154.3_FG004	19.626	5.27318	-1.89602	0.0023	cell.organisation
AC195874.2_FG002	99.1036	31.3616	-1.65994	0.0119	cell.vesicle transport
AC196426.3_FG007	41.8135	16.8459	-1.31158	0.00935	development.unspecified
AC196475.3_FG005	66.3564	25.1439	-1.40002	0.0043	development.unspecified
AC197056.3_FG005	20.1833	5.06965	-1.99321	0.0422	cell.division
AC197377.3_FG001	4.05199	0	#NAME?	0.02425	not assigned.unknown
AC197705.4_FG011	54.137	16.7952	-1.68857	0.00045	not assigned.unknown
AC197714.3_FG004	8.98292	0	#NAME?	0.0268	not assigned.unknown
AC198725.4_FG009	9.4887	0	#NAME?	0.00535	RNA.regulation of transcription.WRKY domain transcription factor family
AC199315.4_FG001	39.4137	0	#NAME?	0.00875	not assigned.unknown
AC202181.3_FG010	6.59039	0	#NAME?	0.0032	not assigned.unknown
AC202915.3_FG002	10.7838	0	#NAME?	0.00135	glycolysis.cytosolic branch.phosphoglycerate mutase
AC203176.4_FG003	3.53315	0	#NAME?	0.00965	not assigned.unknown
AC203752.5_FG002	6.69808	0	#NAME?	0.0465	protein.aa activation.isoleucine-tRNA ligase
AC204050.4_FG006	4.86827	0	#NAME?	0.00015	protein.postranslational modification
AC204070.3_FG004	10.4116	0	#NAME?	0.0268	cell.organisation
AC205419.3_FG001	37.3245	14.7852	-1.33597	0.0036	not assigned.unknown
AC205735.3_FG006	5.68305	0	#NAME?	5e-05	not assigned.no ontology.pentatricopeptide (PPR) repeat-containing protein
AC206201.3_FG004	47.9202	0	#NAME?	0.022	amino acid metabolism.synthesis.aromatic aa.tryptophan.anthranilate synthase
AC206788.3_FG015	29.0192	9.12023	-1.66986	0.01055	misc.UDP glucosyl and glucoronyl transferases
AC206968.3_FG003	89.4157	40.6034	-1.13893	0.02095	protein.degradation.ubiquitin.proteasom
AC207427.3_FG005	124.009	0	#NAME?	0.02425	not assigned.unknown
AC208031.3_FG002	4.27069	0	#NAME?	0.0076	not assigned.unknown
AC208201.3_FG002	94.4986	4.98941	-4.24335	0.0271	protein.postranslational modification
AC209208.3_FG001	15.1672	4.92562	-1.62258	0.02275	protein.postranslational modification
AC209242.3_FG003	24.1728	3.89375	-2.63415	0.04085	protein.postranslational modification
AC210204.3_FG002	72.5017	15.2459	-2.24959	0.0058	stress.abiotic.cold
AC210314.3_FG006	104.587	41.4705	-1.33454	0.0218	not assigned.unknown
AC212447.3_FG001	4.61368	0	#NAME?	5e-05	not assigned.unknown
AC212728.3_FG001	3.49066	0	#NAME?	0.00305	not assigned.unknown
AC213521.3_FG005	29.8093	7.38274	-2.01353	0.011	tetrapyrrole synthesis.glu-tRNA reductase
AC217050.4_FG007	41.7967	15.2209	-1.45733	0.0109	secondary metabolism.isoprenoids.terpenoids
AC217947.4_FG002	70.0047	10.1892	-2.78042	5e-05	secondary metabolism.phenylpropanoids
AC218035.3_FG001	240.128	52.4187	-2.19565	0.0213	not assigned.unknown
AC218998.2_FG007	50.2336	23.7179	-1.08267	0.0472	signalling.receptor kinases.DUF 26
AC225718.2_FG006	12.1796	0	#NAME?	0.014	signalling.calcium
AC232238.2_FG008	3.72287	0	#NAME?	0.00465	not assigned.unknown
AC233788.2_FG002	227.949	0	#NAME?	0.0424	not assigned.unknown
AC233851.1_FG008	8.55272	0	#NAME?	0.02835	not assigned.unknown
AC233901.1_FG005	3.6318	0	#NAME?	0.0036	not assigned.unknown
AC233910.1_FG010	28.4214	5.3258	-2.41591	0.0412	protein.postranslational modification
AC233979.1_FG009	42.9822	16.2223	-1.40576	0.01955	cell.cycle
AC234154.1_FG008	19.5279	3.24276	-2.59024	0.03095	lipid metabolism.'exotics' (steroids, squalene etc).phosphatidylcholinesterol O-acyltransferase
AC234155.1_FG002	19.1199	3.77593	-2.34017	0.03005	RNA.regulation of transcription.G2-like transcription factor family, GARP
AC234185.1_FG004	23.6647	9.2765	-1.35108	0.04775	nucleotide metabolism.synthesis.pyrimidine.CTP synthetase
AC234199.1_FG003	4.25564	0	#NAME?	5e-05	protein.postranslational modification.kinase
AC235534.1_FG001	3.62745	0	#NAME?	0.0216	DNA.synthesis/chromatin structure
AC235540.1_FG001	6.11053	0	#NAME?	0.00565	misc.nitrilases, *nitrile lyases, berberine bridge enzymes, reticuline oxidases, troponine reductases
AF546188.1_FG005	10.8528	0	#NAME?	5e-05	not assigned.unknown
AF546188.1_FG007	8.26989	0	#NAME?	0.0001	not assigned.unknown
GRMZM2G000052	64.0093	15.2996	-2.06479	0.00185	misc.oxidases - copper, flavone etc
GRMZM2G000231	2.79333	0	#NAME?	5e-05	protein.degradation
GRMZM2G000371	31.0315	11.6439	-1.41416	0.0218	RNA.processing.RNA helicase
GRMZM2G000692	9.94026	0	#NAME?	0.00055	not assigned.unknown
GRMZM2G000713	29.5322	8.92267	-1.72674	0.024	not assigned.unknown
GRMZM2G000816	30.4712	7.86258	-1.95437	0.01195	protein.targeting.unknown
GRMZM2G001304	20.8424	4.52591	-2.20324	0.01825	minor CHO metabolism.trehalose.TPS
GRMZM2G001930	33.9744	10.7737	-1.65694	0.01765	RNA.regulation of transcription.bHLH,Basic Helix-Loop-Helix family
GRMZM2G002178	41.0619	7.60071	-2.43359	0.00655	hormone metabolism.jasmonate.synthesis-degradation.allene oxidase synthase
GRMZM2G002617	44.7224	14.0717	-1.6682	0.01525	cell.organisation
GRMZM2G002656	15.2036	0.539764	-4.81594	0.0048	stress.biotic.PR-proteins
GRMZM2G003022	17.8978	6.63606	-1.43138	0.028	protein.targeting.secretory pathway.golgi
GRMZM2G003096	198.66	62.3319	-1.67226	0.00035	not assigned.unknown
GRMZM2G003342	3.17004	0	#NAME?	0.0002	not assigned.unknown
GRMZM2G003385	192.652	83.627	-1.20396	0.00255	not assigned.unknown
GRMZM2G003496	2.54877	0	#NAME?	0.022	not assigned.unknown
GRMZM2G003715	22.5453	3.20079	-2.81632	0.00545	development.unspecified
GRMZM2G003970	124.55	5.85099	-4.4119	0.00905	not assigned.unknown
GRMZM2G004060	121.273	10.9038	-3.47536	0.0052	not assigned.unknown
GRMZM2G004519	3.98419	0	#NAME?	0.0057	protein.degradation.ubiquitin.E3.RING
GRMZM2G004528	27.0456	6.89936	-1.97086	0.01965	minor CHO metabolism.myo-inositol.InsP Synthases
GRMZM2G004531	28.0689	11.838	-1.24554	0.03195	development.unspecified
GRMZM2G004898	4.66316	0	#NAME?	0.00435	not assigned.unknown
GRMZM2G004909	45.5064	0	#NAME?	5e-05	not assigned.unknown
GRMZM2G004996	55.7913	18.9914	-1.55469	0.0114	RNA.regulation of transcription.SNF7
GRMZM2G005195	20.2787	10.0247	-1.01641	0.0494	protein.degradation.ubiquitin.E3.RING
GRMZM2G005444	53.2587	21.9779	-1.27696	0.0099	development.unspecified
GRMZM2G005622	26.3525	7.37395	-1.83743	0.0452	protein.degradation.ubiquitin.E3.SCF.FBOX
GRMZM2G005849	72.9121	15.3578	-2.24719	5e-05	not assigned.no ontology
GRMZM2G005954	70.0316	13.2914	-2.39751	0.0031	not assigned.unknown
GRMZM2G006277	4.0859	0	#NAME?	0.011	not assigned.unknown
GRMZM2G006704	113.223	44.3104	-1.35345	0.0342	mitochondrial electron transport / ATP synthesis.cytochrome c oxidase
GRMZM2G006721	3.47524	0	#NAME?	0.01035	cell.cycle
GRMZM2G006736	43.6826	14.2395	-1.61717	0.0259	RNA.transcription
GRMZM2G006752	34.8612	12.1333	-1.52265	0.00795	RNA.regulation of transcription.EIN3-like(EIL) transcription factor family
GRMZM2G006977	37.999	7.64722	-2.31296	0.00045	signalling.calcium
GRMZM2G007675	45.9959	22.7467	-1.01585	0.03575	signalling.G-proteins
GRMZM2G007928	164.304	27.8674	-2.55972	0.00025	not assigned.unknown
GRMZM2G008216	75.4845	27.2663	-1.46906	0.03085	nucleotide metabolism.degradation
GRMZM2G008242	19.5621	2.06869	-3.24127	0.0254	not assigned.unknown
GRMZM2G008341	4.42994	0	#NAME?	0.00125	not assigned.unknown
GRMZM2G008444	2.93714	0	#NAME?	5e-05	not assigned.unknown
GRMZM2G008464	53.3664	0	#NAME?	5e-05	not assigned.unknown
GRMZM2G008839	9.43377	0	#NAME?	0.01345	not assigned.unknown
GRMZM2G008913	2.4596	0	#NAME?	0.0045	not assigned.unknown
GRMZM2G009045	7.95682	0	#NAME?	5e-05	transport.metabolite transporters at the mitochondrial membrane
GRMZM2G009232	33.5916	10.2504	-1.71241	0.0341	misc.cytochrome P450
GRMZM2G009626	26.1385	7.76358	-1.75138	0.0471	lipid metabolism.'exotics' (steroids, squalene etc).UDP-glucose:sterol glucosyltransferase
GRMZM2G009681	50.5589	6.36509	-2.98971	0.0109	secondary metabolism.flavonoids.dihydroflavonols.dihydroflavonol 4-reductase
GRMZM2G009849	20.1186	9.36192	-1.10366	0.02085	cell.organisation
GRMZM2G010142	21.7491	7.12239	-1.61052	0.03605	cell wall.cellulose synthesis
GRMZM2G010202	30.6421	9.5845	-1.67674	0.01125	lipid metabolism.'exotics' (steroids, squalene etc).sphingolipids.serine C-palmitoyltransferase
GRMZM2G010315	17.6229	6.14243	-1.52057	0.02525	cell.organisation
GRMZM2G010353	4.86112	0	#NAME?	5e-05	protein.degradation
GRMZM2G010363	62.1108	14.5201	-2.0968	0.00115	protein.targeting.secretory pathway.unspecified
GRMZM2G010702	8.45485	0	#NAME?	0.00965	not assigned.unknown
GRMZM2G010783	4.59014	0	#NAME?	0.00205	not assigned.unknown
GRMZM2G010834	20.1921	7.39562	-1.44905	0.0229	protein.targeting.secretory pathway.unspecified
GRMZM2G010855	6.83401	0	#NAME?	5e-05	protein.postranslational modification
GRMZM2G010871	46.8104	16.3439	-1.51807	0.00615	RNA.regulation of transcription.HSF,Heat-shock transcription factor family
GRMZM2G010936	5.79343	0	#NAME?	0.02945	not assigned.unknown
GRMZM2G010944	64.0683	7.99675	-3.00212	0.004	not assigned.unknown
GRMZM2G011136	94.4294	37.8349	-1.31952	0.01625	transport.misc
GRMZM2G011219	28.4867	9.60822	-1.56795	0.00605	not assigned.unknown
GRMZM2G012031	62.6859	23.0776	-1.44165	0.0007	not assigned.unknown
GRMZM2G012041	10.5003	4.13739	-1.34364	0.04355	RNA.regulation of transcription.unclassified
GRMZM2G012232	2.88609	0	#NAME?	0.02945	not assigned.unknown
GRMZM2G012453	35.6282	10.5819	-1.75142	0.00075	RNA.processing.RNA helicase
GRMZM2G012977	13.3178	0	#NAME?	0.00015	not assigned.unknown
GRMZM2G013236	63.4409	28.7858	-1.14006	0.0171	protein.postranslational modification
GRMZM2G014004	40.4211	11.6369	-1.79639	0.0036	protein.degradation
GRMZM2G014009	7.82939	0	#NAME?	0.00015	development.unspecified
GRMZM2G014055	655.08	0	#NAME?	5e-05	not assigned.unknown
GRMZM2G014066	40.4617	13.2708	-1.6083	0.02395	stress.abiotic.drought/salt
GRMZM2G014136	37.1925	17.1546	-1.11642	0.02605	lipid metabolism.lipid degradation.beta-oxidation.acyl CoA DH
GRMZM2G014392	6.42738	0	#NAME?	5e-05	hormone metabolism.abscisic acid.synthesis-degradation.synthesis.9-cis-epoxycarotenoid dioxygenase
GRMZM2G014705	1.8028	0	#NAME?	0.02945	not assigned.unknown
GRMZM2G014720	62.2189	28.2505	-1.13908	0.03815	stress.abiotic
GRMZM2G014797	13.4354	0	#NAME?	0.0025	not assigned.unknown
GRMZM2G015277	4.49056	0	#NAME?	0.00805	RNA.regulation of transcription.Chromatin Remodeling Factors
GRMZM2G015291	25.6744	11.9547	-1.10275	0.03915	not assigned.unknown
GRMZM2G015419	3395.38	912.401	-1.89584	0.00475	hormone metabolism.jasmonate.synthesis-degradation.lipoxygenase
GRMZM2G015605	228.51	75.2924	-1.60168	0.0026	not assigned.unknown
GRMZM2G015869	91.8666	33.5505	-1.45321	0.00655	not assigned.no ontology
GRMZM2G015892	27.7703	0	#NAME?	5e-05	amino acid metabolism.synthesis.aromatic aa.tryptophan.tryptophan synthase
GRMZM2G016189	69.0563	31.196	-1.14641	0.0207	secondary metabolism.N misc.betaine.betaine-aldehyde dehydrogenase
GRMZM2G016370	9.58268	0	#NAME?	0.00015	RNA.regulation of transcription.G2-like transcription factor family, GARP
GRMZM2G016462	134.864	17.3746	-2.95645	0.00315	not assigned.unknown
GRMZM2G016521	15.5969	0	#NAME?	0.00025	not assigned.unknown
GRMZM2G016605	21.271	3.39383	-2.64791	0.03495	hormone metabolism.gibberelin.signal transduction
GRMZM2G017164	10.6365	2.07781	-2.35588	0.02645	signalling.receptor kinases.S-locus glycoprotein like
GRMZM2G017187	78.6158	32.7708	-1.26241	0.00605	RNA.regulation of transcription.ARF, Auxin Response Factor family
GRMZM2G017329	74.9946	29.9348	-1.32496	0.0125	cell.vesicle transport
GRMZM2G017405	10.8997	0	#NAME?	5e-05	lipid metabolism
GRMZM2G017682	11.5352	1.96328	-2.5547	0.02855	not assigned.unknown
GRMZM2G017923	32.4781	12.3347	-1.39674	0.02475	RNA.regulation of transcription.unclassified
GRMZM2G018037	28.5264	0	#NAME?	5e-05	misc.short chain dehydrogenase/reductase (SDR)
GRMZM2G018099	93.6958	0	#NAME?	5e-05	not assigned.unknown
GRMZM2G018142	20.2142	4.98281	-2.02034	0.00515	not assigned.unknown
GRMZM2G018314	3.9485	0	#NAME?	5e-05	DNA.synthesis/chromatin structure
GRMZM2G018487	2.17623	0	#NAME?	0.0014	RNA.regulation of transcription.WRKY domain transcription factor family
GRMZM2G018612	4.32125	0	#NAME?	0.00035	misc.cytochrome P450
GRMZM2G018678	38.3777	14.4554	-1.40867	0.0258	not assigned.unknown
GRMZM2G018820	493.481	29.7352	-4.05275	5e-05	lipid metabolism.lipid degradation.lysophospholipases.glycerophosphodiester phosphodiesterase
GRMZM2G018823	27.381	5.68006	-2.2692	0.02085	cell.organisation
GRMZM2G019084	34.5436	9.07607	-1.92828	0.03835	development.unspecified
GRMZM2G019171	16.3411	4.55679	-1.84242	0.0385	protein.degradation.ubiquitin.E3.SCF.FBOX
GRMZM2G019246	45.8293	19.1083	-1.26207	0.02505	not assigned.no ontology
GRMZM2G019373	76.1568	29.6198	-1.36241	0.048	not assigned.unknown
GRMZM2G020040	40.1028	6.03649	-2.73192	0.0003	stress.abiotic.heat
GRMZM2G020096	70.6166	30.0882	-1.23081	0.00695	redox.ascorbate and glutathione.glutathione
GRMZM2G020146	36.0916	11.1556	-1.69389	0.01045	protein.degradation.serine protease
GRMZM2G020291	11.6814	4.50335	-1.37514	0.0304	signalling.light
GRMZM2G020320	2.78144	0	#NAME?	0.00085	lipid metabolism.Phospholipid synthesis
GRMZM2G020429	43.9667	12.8669	-1.77275	0.01155	nucleotide metabolism.salvage.phosphoribosyltransferases.upp
GRMZM2G020943	19.3142	5.5369	-1.80251	0.0386	not assigned.no ontology
GRMZM2G021106	19.5334	0	#NAME?	5e-05	misc.acid and other phosphatases
GRMZM2G021369	3.98914	0	#NAME?	0.01705	RNA.regulation of transcription.AP2/EREBP, APETALA2/Ethylene-responsive element binding protein family
GRMZM2G022252	61.2172	22.8161	-1.42389	0.0124	amino acid metabolism.synthesis.histidine.phosphoribosyl-AMP cyclohydrolase
GRMZM2G022402	9.43432	0	#NAME?	5e-05	misc.GDSL-motif lipase
GRMZM2G022499	5.80729	0	#NAME?	5e-05	RNA.regulation of transcription.Bromodomain proteins
GRMZM2G022629	93.1121	28.296	-1.71837	0.00085	not assigned.unknown
GRMZM2G022711	32.1724	14.4849	-1.15128	0.04895	protein.degradation.ubiquitin.E3.RING
GRMZM2G022777	53.5272	21.3643	-1.32507	0.0325	protein.degradation.AAA type
GRMZM2G022859	65.1307	20.2428	-1.68593	0.0087	protein.degradation.ubiquitin.E2
GRMZM2G022915	21.8067	7.0209	-1.63504	0.01745	transport.potassium
GRMZM2G023575	66.9657	28.9645	-1.20914	0.0318	not assigned.unknown
GRMZM2G023786	65.7839	21.4744	-1.61511	0.03035	stress.abiotic.heat
GRMZM2G024245	4.18125	0	#NAME?	5e-05	cell.vesicle transport
GRMZM2G024264	101.605	19.704	-2.36641	0.0067	not assigned.unknown
GRMZM2G024293	54.3978	17.7561	-1.61523	0.00635	cell.division
GRMZM2G024435	3.82105	0	#NAME?	5e-05	not assigned.no ontology.pentatricopeptide (PPR) repeat-containing protein
GRMZM2G024668	43.3867	3.52383	-3.62204	0.00105	stress.abiotic.heat
GRMZM2G024705	15.6992	0	#NAME?	0.00465	stress.abiotic
GRMZM2G024865	68.7088	14.6356	-2.23102	0.0019	protein.targeting.chloroplast
GRMZM2G025031	122.708	48.4036	-1.34204	0.0184	tetrapyrrole synthesis.uroporphyrinogen decarboxylase
GRMZM2G025042	83.4573	39.0779	-1.09468	0.03045	not assigned.unknown
GRMZM2G025078	51.5137	22.597	-1.18883	0.04035	metal handling.binding, chelation and storage
GRMZM2G025242	142.821	38.3641	-1.89638	0.00015	not assigned.unknown
GRMZM2G025598	53.6906	26.0457	-1.04362	0.02005	protein.glycosylation
GRMZM2G025860	22.5972	11.0713	-1.02931	0.04075	transport.ABC transporters and multidrug resistance systems
GRMZM2G026180	16.446	3.80379	-2.11223	0.0436	not assigned.no ontology.ABC1 family protein
GRMZM2G026203	13.1794	4.40563	-1.58087	0.0295	protein.postranslational modification.kinase.receptor like cytoplasmatic kinase VII
GRMZM2G026676	5.72867	0	#NAME?	0.00785	not assigned.unknown
GRMZM2G026767	36.7641	6.84836	-2.42447	0.0029	protein.postranslational modification.kinase.receptor like cytoplasmatic kinase II
GRMZM2G026802	5.38947	0	#NAME?	5e-05	not assigned.unknown
GRMZM2G026892	69.8162	15.1322	-2.20594	5e-05	not assigned.unknown
GRMZM2G027272	48.1648	20.3937	-1.23985	0.01285	not assigned.unknown
GRMZM2G027875	61.4676	17.8249	-1.78593	0.00025	protein.degradation
GRMZM2G028110	14.4416	0	#NAME?	5e-05	Biodegradation of Xenobiotics.lactoylglutathione lyase
GRMZM2G028218	11.2166	0	#NAME?	5e-05	stress.abiotic.heat
GRMZM2G028286	29.3429	10.1657	-1.5293	0.02975	cell wall.cellulose synthesis
GRMZM2G028393	1177.46	518.219	-1.18404	0.01005	not assigned.unknown
GRMZM2G028516	212.769	48.5134	-2.13284	5e-05	signalling.calcium
GRMZM2G028556	48.1325	4.07111	-3.56352	0.0302	misc.glutathione S transferases
GRMZM2G028640	37.3893	0	#NAME?	5e-05	not assigned.unknown
GRMZM2G028709	23.1927	7.65102	-1.59995	0.02035	protein.postranslational modification
GRMZM2G029058	37.4757	7.76555	-2.2708	0.0125	RNA.RNA binding
GRMZM2G029065	5.83278	0	#NAME?	0.00135	RNA.regulation of transcription.putative transcription regulator
GRMZM2G029087	61.8564	10.6092	-2.54361	0.0121	stress.biotic
GRMZM2G029219	191.847	89.5771	-1.09875	0.00495	transport.misc
GRMZM2G029382	8.02131	0	#NAME?	5e-05	not assigned.unknown
GRMZM2G029506	58.6784	26.1495	-1.16604	0.0201	transport.ABC transporters and multidrug resistance systems
GRMZM2G029566	38.2165	15.9794	-1.25798	0.01535	amino acid metabolism.degradation.aromatic aa.tyrosine
GRMZM2G029713	22.6773	1.42884	-3.98833	0.0445	not assigned.no ontology.armadillo/beta-catenin repeat family protein
GRMZM2G029951	16.2246	3.9353	-2.04363	0.01035	transport.metal
GRMZM2G030097	15.8603	1.64551	-3.26881	0.03195	not assigned.no ontology
GRMZM2G030305	124.973	23.3519	-2.42001	0.0029	signalling.MAP kinases
GRMZM2G030839	16.69	3.68524	-2.17915	0.01535	not assigned.unknown
GRMZM2G031156	3.88114	0	#NAME?	0.00365	not assigned.no ontology.pentatricopeptide (PPR) repeat-containing protein
GRMZM2G031523	28.0189	9.31797	-1.58831	0.0189	not assigned.unknown
GRMZM2G031572	29.3514	10.6952	-1.45647	0.01205	protein.degradation.serine protease
GRMZM2G031780	72.4655	35.8277	-1.01622	0.02735	not assigned.unknown
GRMZM2G031827	23.7224	1.76509	-3.74843	0.0104	RNA.processing.splicing
GRMZM2G032562	7.55213	0	#NAME?	0.0005	protein.degradation.ubiquitin.E3.SCF.SKP
GRMZM2G032602	27.4699	2.00774	-3.7742	0.0014	stress.biotic.PR-proteins
GRMZM2G032766	42.0168	10.161	-2.04792	0.04025	stress.abiotic.cold
GRMZM2G033098	26.415	5.06197	-2.38359	0.02535	hormone metabolism.jasmonate.synthesis-degradation.allene oxidase synthase
GRMZM2G033519	4.96793	0.913294	-2.44349	0.04995	stress.biotic.PR-proteins
GRMZM2G033521	18.4548	6.19186	-1.57555	0.0159	protein.degradation.ubiquitin.E3.RING
GRMZM2G033799	27.7604	6.05354	-2.19718	0.0103	amino acid metabolism.synthesis.central amino acid metabolism.aspartate.aspartate aminotransferase
GRMZM2G033846	91.1898	5.87634	-3.95588	0.04305	signalling.calcium
GRMZM2G033931	17.6247	5.60613	-1.65252	0.0054	protein.postranslational modification
GRMZM2G033971	61.2857	4.62828	-3.727	0.0329	not assigned.unknown
GRMZM2G034043	33.1888	12.6207	-1.3949	0.04315	protein.targeting.chloroplast
GRMZM2G034417	64.0631	23.1614	-1.46777	0.04025	minor CHO metabolism.myo-inositol.inositol phosphatase
GRMZM2G034611	7.6638	0	#NAME?	5e-05	signalling.receptor kinases.S-locus glycoprotein like
GRMZM2G034848	2.29536	0	#NAME?	0.0016	glycolysis.cytosolic branch.enolase
GRMZM2G035338	26.8505	8.34395	-1.68615	0.0245	nucleotide metabolism.salvage.nucleoside kinases.uridine kinase
GRMZM2G035579	110.257	6.60937	-4.06021	0.0044	not assigned.unknown
GRMZM2G035704	6.85876	0	#NAME?	0.0006	protein.degradation.ubiquitin.E3.RING
GRMZM2G035809	46.4677	8.82434	-2.39667	0.00645	protein.postranslational modification
GRMZM2G036206	25.2394	12.3867	-1.02689	0.04605	not assigned.unknown
GRMZM2G036282	8.35281	0	#NAME?	5e-05	not assigned.unknown
GRMZM2G036286	12.0239	0	#NAME?	5e-05	not assigned.unknown
GRMZM2G036351	97.9947	0	#NAME?	5e-05	not assigned.unknown
GRMZM2G037015	48.4015	6.74075	-2.84407	0.025	not assigned.unknown
GRMZM2G037152	133.288	11.2271	-3.56949	0.0054	lipid metabolism.'exotics' (steroids, squalene etc).sphingolipids
GRMZM2G037189	87.3155	3.0615	-4.83393	0.0144	not assigned.unknown
GRMZM2G037204	127.228	63.5317	-1.00187	0.0192	signalling.G-proteins
GRMZM2G037422	22.2865	3.27026	-2.76869	0.01915	protein.degradation.ubiquitin.E3.RING
GRMZM2G037941	3.31091	0	#NAME?	0.0005	not assigned.unknown
GRMZM2G038183	17.2473	1.61022	-3.42104	0.0131	not assigned.unknown
GRMZM2G038485	5.44932	0	#NAME?	5e-05	cell.cycle
GRMZM2G038880	9.20866	0	#NAME?	0.0001	not assigned.no ontology.C2 domain-containing protein
GRMZM2G038931	1.62032	0	#NAME?	0.0079	not assigned.unknown
GRMZM2G038988	13.5562	3.10843	-2.1247	0.03465	signalling.calcium
GRMZM2G039173	5.55557	0	#NAME?	0.00025	development.unspecified
GRMZM2G039263	59.5579	29.6021	-1.00859	0.03145	protein.folding
GRMZM2G039325	22.8501	10.0439	-1.18588	0.04135	cell.organisation
GRMZM2G039443	16.4978	4.20603	-1.97174	0.0334	not assigned.unknown
GRMZM2G039454	30.6622	14.2157	-1.10898	0.0186	cell wall.cellulose synthesis.cellulose synthase
GRMZM2G039867	1.61356	0	#NAME?	0.0201	cell.organisation
GRMZM2G039993	24.2822	2.33383	-3.37913	0.0228	hormone metabolism.salicylic acid.synthesis-degradation
GRMZM2G040079	26.4824	9.85571	-1.42601	0.0035	cell.division
GRMZM2G040158	19.7933	4.08077	-2.2781	0.0495	transport.potassium
GRMZM2G040397	62.2423	14.1756	-2.13449	0.00285	cell wall.precursor synthesis.MUR4
GRMZM2G040508	33.3517	14.459	-1.20579	0.0136	signalling.receptor kinases.leucine rich repeat XI
GRMZM2G040559	89.3699	29.4043	-1.60376	0.0392	not assigned.unknown
GRMZM2G040762	36.9946	12.3126	-1.58718	0.0006	RNA.processing.degradation dicer
GRMZM2G040828	5.83924	0	#NAME?	0.00015	not assigned.no ontology.pentatricopeptide (PPR) repeat-containing protein
GRMZM2G041175	355.27	107.412	-1.72577	0.0001	development.unspecified
GRMZM2G041809	4.861	0	#NAME?	0.0002	redox.glutaredoxins
GRMZM2G041959	24.2283	7.39004	-1.71304	0.02365	protein.degradation.ubiquitin.E3.SCF.FBOX
GRMZM2G041961	31.3299	4.2104	-2.89551	0.04675	misc.beta 1,3 glucan hydrolases.glucan endo-1,3-beta-glucosidase
GRMZM2G042101	3.77371	0	#NAME?	0.0034	not assigned.unknown
GRMZM2G042173	19.4728	8.16918	-1.2532	0.0459	protein.synthesis.misc
GRMZM2G042181	131.809	49.9697	-1.39932	0.01045	cell wall.cell wall proteins.LRR
GRMZM2G042323	25.6766	1.57812	-4.02417	0.0009	not assigned.unknown
GRMZM2G042364	10.7475	0	#NAME?	0.00035	development.unspecified
GRMZM2G042442	9.05822	0	#NAME?	5e-05	RNA.regulation of transcription.SET-domain transcriptional regulator family
GRMZM2G042756	25.7279	0	#NAME?	5e-05	RNA.regulation of transcription.AP2/EREBP, APETALA2/Ethylene-responsive element binding protein family
GRMZM2G042789	143.408	9.13237	-3.97299	0.02625	not assigned.unknown
GRMZM2G042838	24.5186	0	#NAME?	5e-05	not assigned.unknown
GRMZM2G042895	391.056	0	#NAME?	5e-05	RNA.regulation of transcription.bHLH,Basic Helix-Loop-Helix family
GRMZM2G043119	6.62106	0	#NAME?	0.0008	not assigned.unknown
GRMZM2G043162	899.666	353.7	-1.34686	0.00165	PS.lightreaction.other electron carrier (ox/red).ferredoxin
GRMZM2G043291	133.23	48.8255	-1.44821	0.0017	misc.glutathione S transferases
GRMZM2G043435	32.1606	14.1445	-1.18505	0.0116	stress.biotic.respiratory burst
GRMZM2G043484	11.8849	2.61497	-2.18426	0.01435	RNA.regulation of transcription.Polycomb Group (PcG)
GRMZM2G043857	25.0185	9.37807	-1.41563	0.0405	not assigned.unknown
GRMZM2G043884	2.18627	0	#NAME?	0.0012	not assigned.unknown
GRMZM2G043932	57.1874	18.0711	-1.66201	0.03685	not assigned.unknown
GRMZM2G044132	923.032	276.443	-1.7394	0.0061	not assigned.unknown
GRMZM2G044236	3.89423	0	#NAME?	0.00235	signalling.receptor kinases.S-locus glycoprotein like
GRMZM2G044281	19.5868	6.7198	-1.54339	0.023	cell wall.precursor synthesis.UDP-glucose 4,6-dehydratase
GRMZM2G044354	56.5896	26.3885	-1.10063	0.0336	not assigned.unknown
GRMZM2G044398	107.619	44.9382	-1.25992	0.00755	RNA.regulation of transcription.unclassified
GRMZM2G044408	5.01841	0	#NAME?	0.0087	RNA.regulation of transcription.MADS box transcription factor family
GRMZM2G044438	4.21399	0	#NAME?	0.01065	not assigned.unknown
GRMZM2G044457	68.6958	15.6201	-2.13682	0.00045	not assigned.unknown
GRMZM2G044625	3.69757	0	#NAME?	0.0029	not assigned.unknown
GRMZM2G044819	43.4029	21.5117	-1.01267	0.03235	not assigned.no ontology
GRMZM2G045070	80.1229	32.8027	-1.2884	0.004	not assigned.no ontology
GRMZM2G045259	23.4435	10.5589	-1.15073	0.0413	protein.postranslational modification
GRMZM2G045638	225.5	101.329	-1.15407	0.0369	not assigned.unknown
GRMZM2G045976	27.3255	4.21842	-2.69547	0.02245	not assigned.unknown
GRMZM2G046163	58.6712	4.03631	-3.86154	0.00975	amino acid metabolism.synthesis.aromatic aa.tryptophan.tryptophan synthase
GRMZM2G046348	88.9043	36.2066	-1.296	0.0185	not assigned.unknown
GRMZM2G046407	25.2511	7.07123	-1.83631	0.00425	not assigned.unknown
GRMZM2G046498	19.5499	8.08026	-1.27469	0.02105	stress.abiotic.light
GRMZM2G046583	40.3915	19.4352	-1.05538	0.03735	not assigned.unknown
GRMZM2G046824	36.3028	6.97791	-2.37921	0.0134	RNA.regulation of transcription.HDA
GRMZM2G046846	25.4228	8.40905	-1.59611	0.00855	not assigned.unknown
GRMZM2G046848	11.0024	0	#NAME?	5e-05	protein.postranslational modification.kinase.receptor like cytoplasmatic kinase VII
GRMZM2G046849	47.9765	16.8323	-1.51109	0.0177	not assigned.unknown
GRMZM2G046885	27.9719	8.24417	-1.76253	0.0411	RNA.regulation of transcription.MADS box transcription factor family
GRMZM2G046909	26.9593	7.87852	-1.77479	0.02	not assigned.unknown
GRMZM2G047002	57.3536	13.7758	-2.05775	0.0202	not assigned.unknown
GRMZM2G047021	1.60175	0	#NAME?	0.00335	not assigned.unknown
GRMZM2G047124	8.44346	0	#NAME?	0.00065	not assigned.unknown
GRMZM2G047223	32.9032	11.5062	-1.51582	0.0328	signalling.G-proteins
GRMZM2G047362	3.16952	0	#NAME?	0.02835	not assigned.unknown
GRMZM2G047422	23.3273	0	#NAME?	0.00025	not assigned.unknown
GRMZM2G047434	28.6595	6.52303	-2.1354	0.0085	stress.abiotic.heat
GRMZM2G047592	419.101	187.836	-1.15782	0.0038	minor CHO metabolism.others
GRMZM2G047626	66.1567	16.8092	-1.97664	0.0039	RNA.regulation of transcription.MYB domain transcription factor family
GRMZM2G047995	41.0729	14.6785	-1.48448	0.04005	lipid metabolism.lipid degradation.lipases
GRMZM2G048202	2.90656	0	#NAME?	0.0025
GRMZM2G048324	93.5929	28.095	-1.73608	0.0002	not assigned.no ontology.DC1 domain containing protein
GRMZM2G048472	133.083	41.1507	-1.69334	5e-05	secondary metabolism.isoprenoids.tocopherol biosynthesis.homogentisate phytyltransferase
GRMZM2G048582	13.2246	4.12716	-1.68	0.02355	RNA.regulation of transcription.NIN-like bZIP-related family
GRMZM2G048804	63.2036	23.7087	-1.41459	0.0077	not assigned.unknown
GRMZM2G048843	55.2137	13.979	-1.98176	0.01485	not assigned.unknown
GRMZM2G049211	45.7661	10.3186	-2.14903	0.00235	protein.targeting.secretory pathway.vacuole
GRMZM2G049422	73.0905	34.4215	-1.08637	0.02845	development.unspecified
GRMZM2G049538	56.027	7.55283	-2.89103	0.00075	secondary metabolism.isoprenoids.terpenoids
GRMZM2G049588	34.6488	15.3538	-1.17421	0.02355	not assigned.unknown
GRMZM2G049687	17.4137	6.64303	-1.39031	0.0398	signalling.light
GRMZM2G049811	72.5794	32.2017	-1.17242	0.0156	C1-metabolism
GRMZM2G050193	141.026	58.7227	-1.26398	0.00215	signalling.calcium
GRMZM2G050234	6.62324	0	#NAME?	0.0001	hormone metabolism.ethylene.synthesis-degradation
GRMZM2G050412	36.3711	5.6101	-2.69669	0.02335	misc.myrosinases-lectin-jacalin
GRMZM2G050625	10.5674	0	#NAME?	5e-05	not assigned.unknown
GRMZM2G050641	28.7106	1.67479	-4.09953	0.0015	not assigned.unknown
GRMZM2G050714	53.8561	15.8764	-1.76223	0.0181	not assigned.unknown
GRMZM2G050984	45.3535	20.8364	-1.12211	0.01795	nucleotide metabolism.degradation
GRMZM2G050997	21.3278	3.11338	-2.77618	0.01355	hormone metabolism.cytokinin.synthesis-degradation
GRMZM2G051219	77.9181	17.7275	-2.13597	0.00085	amino acid metabolism.synthesis.aromatic aa.tryptophan.anthranilate phosphoribosyltransferase
GRMZM2G051288	32.4557	6.28779	-2.36784	0.01675	not assigned.unknown
GRMZM2G051289	5.37931	0	#NAME?	0.02925	not assigned.unknown
GRMZM2G051619	10.8812	0	#NAME?	5e-05	hormone metabolism.gibberelin.synthesis-degradation.GA2 oxidase
GRMZM2G051771	115.258	42.6728	-1.43348	0.00155	polyamine metabolism.synthesis.spermidine synthase
GRMZM2G052105	8.10179	0	#NAME?	0.00435	not assigned.unknown
GRMZM2G052571	3.82619	0	#NAME?	0.00235	misc.glutathione S transferases
GRMZM2G052699	17.0272	5.51773	-1.6257	0.04025	protein.postranslational modification
GRMZM2G053140	17.2414	5.26234	-1.7121	0.0186	not assigned.no ontology
GRMZM2G053223	4.56396	0	#NAME?	0.00305	RNA.RNA binding
GRMZM2G053273	72.6088	30.572	-1.24793	0.00895	not assigned.no ontology
GRMZM2G053766	7.82394	1.19864	-2.70649	0.0103	protein.degradation.ubiquitin.E3.APC
GRMZM2G053987	143.959	42.9763	-1.74404	0.00075	protein.postranslational modification
GRMZM2G054155	6.11335	0	#NAME?	5e-05	not assigned.no ontology.pentatricopeptide (PPR) repeat-containing protein
GRMZM2G054300	171.432	80.1224	-1.09736	0.0164	redox.ascorbate and glutathione.ascorbate
GRMZM2G054350	4.84278	0	#NAME?	5e-05	cell wall.hemicellulose synthesis
GRMZM2G054522	5.89946	0	#NAME?	5e-05	not assigned.unknown
GRMZM2G054803	44.5982	9.90019	-2.17146	0.01055	not assigned.no ontology
GRMZM2G054900	13.1957	0	#NAME?	5e-05	signalling.calcium
GRMZM2G054905	27.0285	4.26924	-2.66243	0.0002	protein.degradation.metalloprotease
GRMZM2G054936	29.1297	12.3812	-1.23434	0.0306	DNA.synthesis/chromatin structure
GRMZM2G055025	36.4493	9.91139	-1.87873	0.0198	transport.porins
GRMZM2G055052	4.31209	0	#NAME?	0.00055	RNA.regulation of transcription.PHOR1
GRMZM2G055151	35.3322	12.2069	-1.53328	0.0019	not assigned.unknown
GRMZM2G055158	4.9728	0	#NAME?	0.001	RNA.regulation of transcription.MYB domain transcription factor family
GRMZM2G055180	102.256	27.7542	-1.88141	0.0215	hormone metabolism.ethylene.signal transduction
GRMZM2G055331	32.1029	14.5644	-1.14026	0.02895	major CHO metabolism.synthesis.sucrose.SPS
GRMZM2G055450	27.4653	11.3186	-1.27892	0.03725	not assigned.no ontology.epsin N-terminal homology (ENTH) domain-containing protein
GRMZM2G055499	1.65411	0	#NAME?	0.00965	signalling.MAP kinases
GRMZM2G055575	171.465	41.4819	-2.04736	5e-05	protein.postranslational modification
GRMZM2G055698	47.8075	8.86339	-2.43131	0.0159	protein.degradation.serine protease
GRMZM2G055807	38.7914	16.4856	-1.23453	0.0116	DNA.repair
GRMZM2G056036	12.5671	3.14728	-1.99747	0.04155	not assigned.unknown
GRMZM2G056079	30.859	0	#NAME?	5e-05	not assigned.unknown
GRMZM2G056329	7.47863	0	#NAME?	0.0112	not assigned.unknown
GRMZM2G056335	5.16952	0	#NAME?	0.00015	misc.UDP glucosyl and glucoronyl transferases
GRMZM2G056403	24.8781	10.8369	-1.19892	0.0492	not assigned.unknown
GRMZM2G056419	22.0373	3.32472	-2.72864	0.0168	cell.organisation
GRMZM2G056431	139.312	32.9127	-2.08161	0.0011	not assigned.unknown
GRMZM2G056732	99.2331	30.5053	-1.70176	0.00155	protein.postranslational modification
GRMZM2G056772	390.476	175.254	-1.15579	0.01515	not assigned.unknown
GRMZM2G056773	24.5798	5.84011	-2.07341	0.0222	not assigned.no ontology.hydroxyproline rich proteins
GRMZM2G057023	45.4932	20.0988	-1.17854	0.01465	not assigned.no ontology
GRMZM2G057026	32.628	13.806	-1.24082	0.0247	RNA.processing.splicing
GRMZM2G057037	29.5017	8.52953	-1.79026	0.03185	hormone metabolism.auxin.induced-regulated-responsive-activated
GRMZM2G057113	50.411	7.25715	-2.79626	5e-05	not assigned.unknown
GRMZM2G057140	6.49344	0	#NAME?	5e-05	not assigned.unknown
GRMZM2G057158	37.1761	15.3624	-1.27497	0.02335	protein.degradation.ubiquitin.ubiquitin
GRMZM2G057186	116.683	53.2154	-1.13268	0.0067	redox.ascorbate and glutathione.ascorbate.GDP-L-galactose-hexose-1-phosphate guanyltransferase
GRMZM2G057328	45.1586	6.48993	-2.79873	0.0097	secondary metabolism.flavonoids.dihydroflavonols.dihydroflavonol 4-reductase
GRMZM2G057402	12.3798	5.57066	-1.15207	0.0146	not assigned.unknown
GRMZM2G057436	17.4436	7.12341	-1.29206	0.031	protein.degradation.ubiquitin.E3.RING
GRMZM2G057466	26.6472	3.50681	-2.92575	0.00065	RNA.regulation of transcription.JUMONJI family
GRMZM2G057506	18.5351	0	#NAME?	0.0003	not assigned.unknown
GRMZM2G057509	38.9106	10.2881	-1.91919	0.0037	not assigned.unknown
GRMZM2G057672	38.1078	0	#NAME?	5e-05	not assigned.unknown
GRMZM2G058013	3.39158	0	#NAME?	0.00015	protein.synthesis.ribosomal protein.prokaryotic.unknown organellar.50S subunit.L28
GRMZM2G058026	41.4381	18.5384	-1.16044	0.04155	protein.degradation.aspartate protease
GRMZM2G058095	20.8944	6.82674	-1.61385	0.042	secondary metabolism.isoprenoids.mevalonate pathway.HMG-CoA reductase
GRMZM2G058128	17.2883	6.47785	-1.41621	0.01805	cell wall.degradation.mannan-xylose-arabinose-fucose
GRMZM2G058227	43.0266	8.51897	-2.33648	0.02015	lipid metabolism.lipid degradation.lysophospholipases.glycerophosphodiester phosphodiesterase
GRMZM2G058305	83.1769	25.237	-1.72064	0.00315	signalling.calcium
GRMZM2G058310	210.404	54.2246	-1.95615	5e-05	major CHO metabolism.degradation.starch.starch cleavage.beta amylase
GRMZM2G058900	39.3676	18.3543	-1.10089	0.02985	transport.p- and v-ATPases
GRMZM2G058913	25.6522	9.3114	-1.46201	0.0098	not assigned.unknown
GRMZM2G059029	5.77666	0	#NAME?	0.00465	not assigned.unknown
GRMZM2G059108	2.11333	0	#NAME?	0.00065	not assigned.unknown
GRMZM2G059151	60.5264	25.7354	-1.23381	0.01	not assigned.unknown
GRMZM2G059392	408.157	138.153	-1.56286	0.00135	not assigned.unknown
GRMZM2G059590	61.9573	19.2769	-1.6844	0.0001	not assigned.unknown
GRMZM2G060079	70.0586	25.3159	-1.46852	0.00225	not assigned.no ontology
GRMZM2G060429	6.38922	0	#NAME?	0.0003	not assigned.unknown
GRMZM2G060760	5.21762	0	#NAME?	0.0017	misc.nitrilases, *nitrile lyases, berberine bridge enzymes, reticuline oxidases, troponine reductases
GRMZM2G060857	15.6529	4.3796	-1.83756	0.04155	cell.organisation
GRMZM2G060896	34.9764	14.0453	-1.31629	0.0244	polyamine metabolism.synthesis.spermidine synthase
GRMZM2G060898	1.50833	0	#NAME?	5e-05	PS.lightreaction.cytochrome b6/f.cytochrome b6 (CYB6)
GRMZM2G060918	3.8513	0	#NAME?	0.0021	not assigned.unknown
GRMZM2G061099	23.707	6.99074	-1.7618	0.0137	cell.vesicle transport
GRMZM2G061186	41.7444	20.5529	-1.02224	0.03385	development.unspecified
GRMZM2G061487	109.547	27.0109	-2.01994	0.0016	RNA.regulation of transcription.AP2/EREBP, APETALA2/Ethylene-responsive element binding protein family
GRMZM2G061851	9.58723	0	#NAME?	0.0005	not assigned.unknown
GRMZM2G061929	250.726	39.9633	-2.64936	0.02485	not assigned.unknown
GRMZM2G062156	62.7984	10.2032	-2.62171	0.00135	transport.sugars
GRMZM2G062396	111.486	35.5192	-1.65019	0.0031	hormone metabolism.ethylene.synthesis-degradation
GRMZM2G062412	24.0236	9.99248	-1.26553	0.0401	not assigned.no ontology
GRMZM2G062421	9.34629	0	#NAME?	0.03685	misc.dynamin
GRMZM2G062531	136.954	16.5863	-3.04562	0.0006	lipid metabolism.'exotics' (steroids, squalene etc).methylsterol monooxygenase
GRMZM2G062946	23.0925	4.27074	-2.43486	0.0271	misc.cytochrome P450
GRMZM2G063431	1006.7	393.799	-1.3541	0.00045	not assigned.unknown
GRMZM2G063657	23.8096	6.33124	-1.91098	0.0012	not assigned.unknown
GRMZM2G063679	221.286	20.584	-3.42631	5e-05	not assigned.unknown
GRMZM2G063756	287.642	139.027	-1.04891	0.00945	misc.cytochrome P450
GRMZM2G063851	108.072	42.282	-1.35388	0.0049	TCA / org transformation.TCA.CS
GRMZM2G063942	53.8463	23.319	-1.20734	0.0225	not assigned.unknown
GRMZM2G063961	43.1434	14.7836	-1.54515	0.0103	protein.postranslational modification
GRMZM2G064406	26.0893	0	#NAME?	5e-05	secondary metabolism.isoprenoids.terpenoids
GRMZM2G064657	47.3209	17.0898	-1.46934	0.0047	transport.phosphate
GRMZM2G064732	22.0133	7.46187	-1.56077	0.03395	signalling.G-proteins
GRMZM2G064759	3.05759	0	#NAME?	0.00245	RNA.processing
GRMZM2G064841	62.9171	24.7509	-1.34597	0.01115	major CHO metabolism.synthesis.starch.AGPase
GRMZM2G064936	6.96307	0	#NAME?	5e-05	RNA.processing.ribonucleases
GRMZM2G065105	38.9373	7.52872	-2.37068	0.0039	cell.vesicle transport
GRMZM2G065971	14.49	3.33753	-2.11821	0.03965	transport.unspecified cations
GRMZM2G066158	7.3448	0	#NAME?	0.00095	hormone metabolism.ethylene.signal transduction
GRMZM2G066428	48.9475	0	#NAME?	5e-05	transport.amino acids
GRMZM2G066820	31.4003	11.1302	-1.4963	0.0177	transport.sugars
GRMZM2G067067	43.772	15.0947	-1.53596	0.0271	not assigned.unknown
GRMZM2G067223	3.19271	0	#NAME?	0.0144	not assigned.unknown
GRMZM2G067299	30.1816	9.86864	-1.61274	0.0146	minor CHO metabolism.myo-inositol.InsP-Kinases
GRMZM2G067520	14.8943	5.85166	-1.34784	0.04945	not assigned.no ontology.ABC1 family protein
GRMZM2G067734	4.12634	0	#NAME?	0.00055	protein.postranslational modification
GRMZM2G067789	28.0149	9.87223	-1.50474	0.026	transport.sugars
GRMZM2G067883	1.52791	0	#NAME?	0.0131	not assigned.unknown
GRMZM2G067992	17.7949	0	#NAME?	0.01345	mitochondrial electron transport / ATP synthesis.NADH-DH.localisation not clear
GRMZM2G068690	51.2458	16.3147	-1.65126	0.0026	misc.acid and other phosphatases
GRMZM2G068826	4.82164	0	#NAME?	0.0096	not assigned.unknown
GRMZM2G068973	71.1361	14.4092	-2.30359	0.0051	development.unspecified
GRMZM2G069009	62.0988	17.6297	-1.81655	0.0014	RNA.regulation of transcription.unclassified
GRMZM2G069018	91.8957	38.0805	-1.27094	0.0119	stress.abiotic.drought/salt
GRMZM2G069082	15.7123	0	#NAME?	0.00295	not assigned.unknown
GRMZM2G069198	36.5013	7.52848	-2.27752	0.00405	transport.metal
GRMZM2G069203	15.7589	0	#NAME?	0.00045	amino acid metabolism.synthesis.serine-glycine-cysteine group.cysteine.SAT
GRMZM2G069295	16.016	0	#NAME?	0.00025	not assigned.unknown
GRMZM2G069676	39.1192	13.6358	-1.52047	0.00525	glycolysis.plastid branch.phosphoglucomutase (PGM)
GRMZM2G069713	75.0582	17.9992	-2.06008	0.02725	protein.postranslational modification
GRMZM2G070199	44.8193	15.8533	-1.49933	0.0271	mitochondrial electron transport / ATP synthesis.cytochrome c
GRMZM2G070273	11.3124	4.2309	-1.41887	0.02525	cell.organisation
GRMZM2G070323	16.862	6.53831	-1.36679	0.0268	protein.postranslational modification
GRMZM2G070562	48.1383	23.6244	-1.02691	0.02885	protein.targeting.secretory pathway.unspecified
GRMZM2G070837	11.5995	0	#NAME?	0.0004	not assigned.unknown
GRMZM2G070847	225.711	110.242	-1.0338	0.0223	not assigned.unknown
GRMZM2G070863	17.9259	2.11341	-3.0844	0.01635	stress
GRMZM2G071154	163.325	62.3011	-1.39042	0.0028	stress.abiotic.touch/wounding
GRMZM2G071294	15.378	2.55596	-2.58893	0.04725	development.unspecified
GRMZM2G071575	4.59537	0	#NAME?	0.00655	lipid metabolism.lipid transfer proteins etc
GRMZM2G071659	83.3599	34.8402	-1.2586	0.0159	protein.degradation.ubiquitin.E3.RING
GRMZM2G071688	46.8523	1.80825	-4.69545	0.00395	not assigned.unknown
GRMZM2G071970	44.6422	21.736	-1.03832	0.0388	cell wall.cellulose synthesis.COBRA
GRMZM2G072071	51.029	22.1306	-1.20528	0.0137	transport.ABC transporters and multidrug resistance systems
GRMZM2G072107	26.3281	9.8249	-1.42209	0.032	protein.postranslational modification
GRMZM2G072383	269.402	48.7642	-2.46587	0.0002	not assigned.unknown
GRMZM2G072526	3.64405	0	#NAME?	5e-05	misc.beta 1,3 glucan hydrolases.glucan endo-1,3-beta-glucosidase
GRMZM2G072529	38.9719	6.55822	-2.57106	0.0341	hormone metabolism.ethylene.synthesis-degradation
GRMZM2G072584	40.8309	17.518	-1.22082	0.03	protein.postranslational modification
GRMZM2G072589	3.42041	0	#NAME?	0.0015	misc.UDP glucosyl and glucoronyl transferases
GRMZM2G072658	20.7638	7.50913	-1.46735	0.01805	signalling.receptor kinases.misc
GRMZM2G072820	8.67372	0	#NAME?	0.0002	not assigned.unknown
GRMZM2G072853	22.774	1.87874	-3.59955	0.01945	RNA.processing.ribonucleases
GRMZM2G072894	50.933	22.3938	-1.1855	0.011	not assigned.no ontology
GRMZM2G073034	31.1418	4.81575	-2.69302	0.0324	hormone metabolism.abscisic acid.induced-regulated-responsive-activated
GRMZM2G073044	4.98784	0	#NAME?	0.0008	RNA.regulation of transcription.AS2,Lateral Organ Boundaries Gene Family
GRMZM2G073054	131.81	56.3903	-1.22494	0.00275	major CHO metabolism.synthesis.starch.starch branching
GRMZM2G073175	6.99921	0	#NAME?	0.00205	not assigned.unknown
GRMZM2G073504	63.5046	31.1051	-1.02971	0.0276	protein.degradation
GRMZM2G073567	108.894	20.3034	-2.42313	0.0001	RNA.RNA binding
GRMZM2G073622	123.808	46.3215	-1.41835	0.0056	not assigned.no ontology
GRMZM2G073725	514.008	224.305	-1.19633	0.00335	cell wall.cell wall proteins.RGP
GRMZM2G073754	6.56124	0	#NAME?	5e-05	not assigned.unknown
GRMZM2G074158	59.6772	21.0758	-1.50159	0.0004	major CHO metabolism.degradation.starch.starch phosphorylase
GRMZM2G074314	26.6293	10.6165	-1.32671	0.0277	signalling.G-proteins
GRMZM2G074423	2.48351	0	#NAME?	0.00035	not assigned.unknown
GRMZM2G074436	70.9892	28.5854	-1.31232	0.011	not assigned.unknown
GRMZM2G074687	53.313	16.4955	-1.69241	0.0046	signalling.calcium
GRMZM2G074735	78.2091	11.4317	-2.77429	0.0051	not assigned.no ontology.C2 domain-containing protein
GRMZM2G074792	30.5601	11.6217	-1.39482	0.03395	cell wall.cellulose synthesis
GRMZM2G075002	43.754	15.9401	-1.45676	0.01695	protein.postranslational modification
GRMZM2G075153	101.608	46.4236	-1.13008	0.00975	amino acid metabolism.synthesis.aspartate family.methionine.cystathionine gamma-synthase
GRMZM2G075294	8.22285	0	#NAME?	0.0004	not assigned.unknown
GRMZM2G075456	25.4636	0	#NAME?	5e-05	development.unspecified
GRMZM2G075712	57.3541	3.91015	-3.8746	0.021	not assigned.unknown
GRMZM2G075839	132.231	65.6003	-1.01129	0.0317	not assigned.unknown
GRMZM2G075974	8.98646	0	#NAME?	5e-05	nucleotide metabolism.synthesis.unspecified
GRMZM2G076075	157.395	52.9242	-1.57239	0.00015	glycolysis.plastid branch.glucose-6-phosphate isomerase
GRMZM2G076212	5.02886	0	#NAME?	5e-05	signalling.receptor kinases.misc
GRMZM2G076276	20.9261	8.11737	-1.36622	0.04055	misc.UDP glucosyl and glucoronyl transferases
GRMZM2G076435	5.69421	0	#NAME?	0.00035	not assigned.unknown
GRMZM2G076450	31.8036	11.1458	-1.51269	0.0123	cell.organisation
GRMZM2G076584	5.0576	0	#NAME?	5e-05	misc.beta 1,3 glucan hydrolases.glucan endo-1,3-beta-glucosidase
GRMZM2G077143	41.6525	11.1156	-1.90582	0.0287	not assigned.unknown
GRMZM2G077187	24.9684	3.24257	-2.94489	0.02405	misc.acid and other phosphatases
GRMZM2G077215	124.143	61.7113	-1.00839	0.0167	amino acid metabolism.synthesis.branched chain group.common.acetolactate synthase
GRMZM2G077278	64.7338	29.9011	-1.11432	0.01205	protein.postranslational modification
GRMZM2G077307	145.661	65.2502	-1.15856	0.00875	protein.degradation.ubiquitin.E3.RING
GRMZM2G077415	104.658	41.8535	-1.32226	0.01575	gluconeogenesis / glyoxylate cycle.Malate DH
GRMZM2G077436	2.41195	0	#NAME?	0.00525	RNA.transcription
GRMZM2G077809	109.242	22.196	-2.29916	5e-05	protein.degradation.ubiquitin.E3.RING
GRMZM2G078274	24.328	9.35624	-1.37862	0.02125	RNA.regulation of transcription.ARF, Auxin Response Factor family
GRMZM2G078382	4.82985	0	#NAME?	0.016	not assigned.unknown
GRMZM2G078887	59.3399	9.99064	-2.57035	0.0308	not assigned.unknown
GRMZM2G079109	44.4969	11.4138	-1.96293	0.00465	not assigned.no ontology
GRMZM2G079323	40.1363	1.50633	-4.7358	0.0019	not assigned.no ontology
GRMZM2G079616	150.291	3.31032	-5.50464	0.0142	secondary metabolism.phenylpropanoids
GRMZM2G079617	2.30789	0	#NAME?	0.00795	cell wall.degradation.pectate lyases and polygalacturonases
GRMZM2G079956	107.402	25.7316	-2.0614	0.0018	stress.abiotic
GRMZM2G080001	32.9938	9.64814	-1.77387	0.0049	protein.postranslational modification
GRMZM2G080549	4.36245	0	#NAME?	0.0004	protein.degradation.ubiquitin.proteasom
GRMZM2G080567	173.362	21.4783	-3.01283	0.01295	not assigned.unknown
GRMZM2G080724	3.43884	0	#NAME?	0.0051	stress.abiotic.heat
GRMZM2G080775	35.3193	13.0025	-1.44167	0.0069	protein.targeting.peroxisomes
GRMZM2G080851	48.432	22.0609	-1.13447	0.01025	signalling.receptor kinases.misc
GRMZM2G080940	46.4739	12.3473	-1.91222	0.0033	not assigned.unknown
GRMZM2G080992	22.6117	1.13346	-4.31827	0.04945	transport.misc
GRMZM2G081155	109.861	44.3092	-1.31001	0.0015	protein.degradation.metalloprotease
GRMZM2G081666	18.2618	2.41135	-2.92092	0.0042	transport.potassium
GRMZM2G082019	65.1442	27.0132	-1.26997	0.0317	not assigned.unknown
GRMZM2G082097	16.06	2.08933	-2.94236	0.04655	DNA.unspecified
GRMZM2G082312	23.1523	5.60061	-2.0475	0.0268	not assigned.unknown
GRMZM2G082836	27.5024	7.65014	-1.846	0.041	protein.targeting.secretory pathway.unspecified
GRMZM2G082959	6.42936	0	#NAME?	0.00305	Biodegradation of Xenobiotics
GRMZM2G083677	33.4177	7.19938	-2.21467	0.00825	transport.potassium
GRMZM2G083717	2.66411	0	#NAME?	0.0022	RNA.regulation of transcription.WRKY domain transcription factor family
GRMZM2G083749	43.7729	13.9454	-1.65025	0.0129	hormone metabolism.ethylene.induced-regulated-responsive-activated
GRMZM2G084014	4.33789	0	#NAME?	0.0008	RNA.regulation of transcription.C2H2 zinc finger family
GRMZM2G084035	3.04314	0	#NAME?	0.00045	not assigned.unknown
GRMZM2G084252	15.0852	3.94609	-1.93464	0.0265	protein.synthesis.elongation
GRMZM2G084279	277.44	128.534	-1.11003	0.0083	PS.lightreaction.other electron carrier (ox/red).ferredoxin oxireductase
GRMZM2G084406	50.5438	22.5351	-1.16536	0.0168	cell.vesicle transport
GRMZM2G084407	73.5743	30.0254	-1.29302	0.01225	misc.cytochrome P450
GRMZM2G084694	60.7907	20.4056	-1.57489	0.0015	major CHO metabolism.degradation.sucrose.invertases.neutral
GRMZM2G084779	3.63459	0	#NAME?	5e-05	transport.potassium
GRMZM2G085054	47.8968	16.4518	-1.54168	0.0403	misc.UDP glucosyl and glucoronyl transferases
GRMZM2G085303	33.4169	8.01452	-2.05989	0.04275	not assigned.unknown
GRMZM2G085381	1565.08	60.6364	-4.68991	5e-05	amino acid metabolism.synthesis.aromatic aa.tryptophan.tryptophan synthase
GRMZM2G085438	21.0088	5.06055	-2.05363	0.0209	not assigned.no ontology
GRMZM2G085565	5.82929	0	#NAME?	0.00125	not assigned.unknown
GRMZM2G085568	24.3318	8.04479	-1.59671	0.01705	not assigned.unknown
GRMZM2G085661	223.604	55.8885	-2.00032	0.0002	misc.cytochrome P450
GRMZM2G085705	9.3495	0	#NAME?	0.03885	not assigned.unknown
GRMZM2G085924	444.305	204.336	-1.12061	0.0058	secondary metabolism.phenylpropanoids
GRMZM2G085926	64.4985	25.8219	-1.32067	0.01525	lipid metabolism.Phospholipid synthesis.choline-phosphate cytidylyltransferase
GRMZM2G085960	41.6969	9.91718	-2.07194	0.0059	nucleotide metabolism.degradation.pyrimidine.uridine nucleosidase
GRMZM2G085964	2.09719	0	#NAME?	0.00745	RNA.regulation of transcription.AP2/EREBP, APETALA2/Ethylene-responsive element binding protein family
GRMZM2G085974	13.6287	0	#NAME?	5e-05	not assigned.unknown
GRMZM2G086066	12.6399	0	#NAME?	5e-05	metal handling.binding, chelation and storage
GRMZM2G086116	63.4895	24.6583	-1.36445	0.03715	DNA.synthesis/chromatin structure
GRMZM2G086287	11.4341	4.01652	-1.50932	0.02895	not assigned.unknown
GRMZM2G086294	5.85157	0	#NAME?	0.00135	not assigned.unknown
GRMZM2G086389	30.6378	11.473	-1.41706	0.01	transport.potassium
GRMZM2G086450	4.57741	0	#NAME?	0.0054	not assigned.unknown
GRMZM2G086943	55.7776	18.0989	-1.62378	0.0153	signalling.G-proteins
GRMZM2G086964	81.2275	13.9099	-2.54586	0.00195	stress.abiotic.heat
GRMZM2G087482	13.5325	4.74335	-1.51245	0.01215	RNA.regulation of transcription.PHD finger transcription factor
GRMZM2G087678	7.98387	0	#NAME?	0.04635	signalling.G-proteins
GRMZM2G087740	3.40095	0	#NAME?	0.0131	not assigned.unknown
GRMZM2G087749	26.521	12.398	-1.09703	0.03115	not assigned.unknown
GRMZM2G088218	30.7789	10.2049	-1.59267	0.0271	DNA.synthesis/chromatin structure
GRMZM2G088356	4.40965	0	#NAME?	5e-05	not assigned.no ontology
GRMZM2G088469	61.8046	19.89	-1.63567	0.01165	not assigned.unknown
GRMZM2G088539	26.9584	6.95202	-1.95523	0.02925	RNA.RNA binding
GRMZM2G088601	34.7213	12.106	-1.52009	0.0105	not assigned.unknown
GRMZM2G088753	37.139	8.56408	-2.11656	0.00035	major CHO metabolism.synthesis.starch.starch branching
GRMZM2G088819	106.287	4.39352	-4.59645	0.01955	not assigned.unknown
GRMZM2G089317	75.3781	21.0693	-1.83901	0.0067	protein.assembly and cofactor ligation
GRMZM2G089400	5.16026	0	#NAME?	0.01055	not assigned.unknown
GRMZM2G089736	227.618	85.6986	-1.40927	0.00115	stress.biotic.signalling
GRMZM2G089895	19.3314	0	#NAME?	5e-05	misc.peroxidases
GRMZM2G089976	53.0361	21.4208	-1.30796	0.0156	not assigned.unknown
GRMZM2G090087	40.7507	14.5008	-1.4907	0.01115	amino acid metabolism.degradation.glutamate family.proline
GRMZM2G090338	157.6	77.1953	-1.02968	0.0093	S-assimilation.sulfite redox
GRMZM2G090411	3.06819	0	#NAME?	0.02835	nucleotide metabolism.degradation
GRMZM2G090573	18.7714	6.53426	-1.52244	0.0248	not assigned.unknown
GRMZM2G090719	123.168	24.3182	-2.34052	0.0017	not assigned.unknown
GRMZM2G091302	67.9991	18.7898	-1.85557	0.0018	misc.misc2
GRMZM2G091503	75.7048	33.2022	-1.1891	0.02415	protein.targeting.secretory pathway.unspecified
GRMZM2G091540	10.5859	0	#NAME?	5e-05	hormone metabolism.auxin.synthesis-degradation
GRMZM2G092129	75.6526	23.8759	-1.66384	0.001	signalling.calcium
GRMZM2G092146	5.61045	0	#NAME?	0.0025	not assigned.unknown
GRMZM2G092167	2.9031	0	#NAME?	0.00875	not assigned.unknown
GRMZM2G092379	19.952	6.06186	-1.7187	0.03555	protein.degradation
GRMZM2G092442	3.48685	0	#NAME?	0.0011	not assigned.unknown
GRMZM2G092468	104.188	37.8874	-1.4594	0.00465	RNA.regulation of transcription.SNF7
GRMZM2G092592	5.81872	0	#NAME?	0.0268	not assigned.unknown
GRMZM2G092648	19.643	5.55851	-1.82125	0.05	not assigned.unknown
GRMZM2G092704	16.9393	0	#NAME?	5e-05	cell.vesicle transport
GRMZM2G092723	5.88612	1.13056	-2.38028	0.03385	signalling.G-proteins
GRMZM2G092746	17.5445	0	#NAME?	5e-05	cell wall.degradation.pectate lyases and polygalacturonases
GRMZM2G092758	21.2371	0	#NAME?	0.0178	not assigned.unknown
GRMZM2G092817	48.5581	13.2884	-1.86954	0.04945	not assigned.no ontology
GRMZM2G092877	7.15367	0	#NAME?	5e-05	not assigned.unknown
GRMZM2G092981	92.8194	39.0775	-1.24809	0.01555	not assigned.unknown
GRMZM2G093101	36.9435	7.7135	-2.25986	0.0048	misc.acid and other phosphatases
GRMZM2G093346	7.68486	0	#NAME?	5e-05	redox.ascorbate and glutathione.ascorbate
GRMZM2G093399	13.2718	0	#NAME?	5e-05	not assigned.unknown
GRMZM2G093422	1.62498	0	#NAME?	0.00535	RNA.transcription
GRMZM2G093603	13.058	1.99824	-2.70813	0.01195	secondary metabolism.isoprenoids.terpenoids
GRMZM2G093716	22.6578	6.402	-1.82341	0.0274	not assigned.unknown
GRMZM2G093755	8.54322	0	#NAME?	0.0008	misc.misc2
GRMZM2G093950	18.7235	6.86153	-1.44825	0.04685	RNA.processing
GRMZM2G094050	87.5646	35.1715	-1.31594	0.01085	not assigned.unknown
GRMZM2G094390	44.5997	16.6499	-1.42152	0.0093	development.unspecified
GRMZM2G094510	10.7396	0	#NAME?	0.0006	not assigned.unknown
GRMZM2G094698	20.8728	2.7239	-2.93788	0.0147	not assigned.unknown
GRMZM2G095348	42.741	19.5769	-1.12647	0.01325	cell.vesicle transport
GRMZM2G095392	49.7792	20.4424	-1.28398	0.0242	protein.postranslational modification
GRMZM2G095397	2.977	0	#NAME?	0.0057	signalling.14-3-3 proteins
GRMZM2G095510	15.3555	4.36481	-1.81477	0.04355	not assigned.unknown
GRMZM2G095588	11.1487	3.25812	-1.77476	0.04385	protein.postranslational modification.kinase.receptor like cytoplasmatic kinase VII
GRMZM2G095778	25.1931	2.46495	-3.3534	0.01125	not assigned.unknown
GRMZM2G095955	188.465	64.2484	-1.55256	0.00205	protein.degradation
GRMZM2G096010	21.0063	3.13363	-2.74491	0.03605	misc.acyl transferases
GRMZM2G096303	58.1554	17.576	-1.7263	0.02905	not assigned.unknown
GRMZM2G096585	158.729	50.8452	-1.64238	5e-05	cell.cycle.peptidylprolyl isomerase
GRMZM2G096753	32.9706	0	#NAME?	5e-05	protein.postranslational modification
GRMZM2G096792	61.597	25.1458	-1.29254	0.02195	PS.lightreaction.photosystem I.PSI polypeptide subunits
GRMZM2G097728	53.1773	22.4314	-1.24529	0.02405	not assigned.unknown
GRMZM2G098129	8.59806	0.842019	-3.35209	0.02595	signalling.G-proteins
GRMZM2G098319	2.25161	0	#NAME?	5e-05	not assigned.unknown
GRMZM2G098696	2.79711	0	#NAME?	0.01185	RNA.regulation of transcription.HSF,Heat-shock transcription factor family
GRMZM2G098721	5.22833	0	#NAME?	0.0001	not assigned.unknown
GRMZM2G098884	64.5453	30.7676	-1.0689	0.01795	RNA.regulation of transcription.MYB domain transcription factor family
GRMZM2G099003	4.02157	0	#NAME?	5e-05	not assigned.unknown
GRMZM2G099425	15.0596	2.36609	-2.67011	0.02785	signalling.calcium
GRMZM2G099467	87.0926	9.34136	-3.22084	0.001	hormone metabolism.ethylene.synthesis-degradation
GRMZM2G099767	68.2529	10.842	-2.65426	0.0002	cell.organisation
GRMZM2G100018	3.25205	0	#NAME?	0.0097	not assigned.unknown
GRMZM2G100333	43.2102	13.0206	-1.73058	0.0055	lipid metabolism.Phospholipid synthesis.choline kinase
GRMZM2G100454	15.3808	2.60923	-2.55943	0.01735	protein.postranslational modification.kinase.receptor like cytoplasmatic kinase VII
GRMZM2G100652	220.717	89.08	-1.30903	0.0146	lipid metabolism.glycolipid synthesis.sulfolipid synthase
GRMZM2G101024	56.207	5.46085	-3.36355	0.0427	not assigned.unknown
GRMZM2G101405	3.6906	0	#NAME?	0.02425	RNA.regulation of transcription.WRKY domain transcription factor family
GRMZM2G101480	246.878	110.966	-1.15368	0.0077	hormone metabolism.ethylene.induced-regulated-responsive-activated
GRMZM2G101523	28.8079	12.4437	-1.21105	0.0112	not assigned.unknown
GRMZM2G101625	3.37895	0	#NAME?	0.0071	not assigned.unknown
GRMZM2G101689	19.0326	6.21942	-1.61362	0.0496	RNA.processing
GRMZM2G101711	42.4732	12.6378	-1.7488	0.00195	not assigned.no ontology
GRMZM2G101769	174.144	79.8127	-1.12559	0.01115	not assigned.unknown
GRMZM2G101818	143.352	64.6702	-1.14839	0.0281	not assigned.unknown
GRMZM2G101874	22.9744	7.83054	-1.55284	0.017	cell.organisation
GRMZM2G102196	20.7913	8.12834	-1.35495	0.0294	not assigned.unknown
GRMZM2G102483	18.8144	2.42014	-2.95868	0.04065	signalling.calcium
GRMZM2G102862	5.95475	0	#NAME?	5e-05	signalling.receptor kinases.DUF 26
GRMZM2G102863	9.23258	0	#NAME?	5e-05	misc.O-methyl transferases
GRMZM2G102878	17.8538	3.85944	-2.20977	0.04655	lipid metabolism.FA synthesis and FA elongation.ACP thioesterase
GRMZM2G103070	20.9758	4.04743	-2.37365	0.0069	protein.postranslational modification.kinase.receptor like cytoplasmatic kinase VII
GRMZM2G103166	40.7104	12.8546	-1.66312	0.01195	RNA.regulation of transcription.Global transcription factor group
GRMZM2G103179	98.0405	18.591	-2.39877	0.0001	not assigned.unknown
GRMZM2G103197	133.312	7.09589	-4.23168	0.00415	tetrapyrrole synthesis.unspecified
GRMZM2G103227	10.9731	0	#NAME?	0.00305	not assigned.unknown
GRMZM2G103266	36.9322	16.7339	-1.14211	0.04025	protein.degradation
GRMZM2G103544	30.7376	9.39327	-1.7103	0.00855	cell.cell death.plants
GRMZM2G103668	13.0418	0	#NAME?	0.00305	stress.biotic
GRMZM2G103909	31.2896	10.7451	-1.542	0.03525	stress.abiotic.drought/salt
GRMZM2G104012	27.1306	7.03179	-1.94796	0.0362	not assigned.unknown
GRMZM2G104024	4.41447	0	#NAME?	0.0161	not assigned.unknown
GRMZM2G104118	51.3565	23.0307	-1.15699	0.0259	misc.nitrilases, *nitrile lyases, berberine bridge enzymes, reticuline oxidases, troponine reductases
GRMZM2G104125	32.2477	14.6339	-1.13988	0.03495	signalling.calcium
GRMZM2G104179	26.0427	6.85124	-1.92644	0.03595	not assigned.no ontology.pentatricopeptide (PPR) repeat-containing protein
GRMZM2G104283	23.535	6.18365	-1.92828	0.0171	protein.postranslational modification
GRMZM2G104377	25.3953	11.1901	-1.18233	0.03765	not assigned.unknown
GRMZM2G104419	17.4039	6.43652	-1.43506	0.0308	transport.amino acids
GRMZM2G104504	37.3268	17.7828	-1.06973	0.04995	Co-factor and vitamine metabolism.pantothenate.pantothenate kinase (PANK)
GRMZM2G104505	77.215	32.5966	-1.24416	0.04305	cell.vesicle transport
GRMZM2G104538	69.5056	20.2387	-1.78002	0.00895	secondary metabolism.isoprenoids.tocopherol biosynthesis
GRMZM2G104542	84.9688	40.0226	-1.08612	0.0242	transport.peptides and oligopeptides
GRMZM2G104616	7.03173	0	#NAME?	0.00965	not assigned.unknown
GRMZM2G104632	30.2104	8.74955	-1.78776	0.0193	glycolysis.cytosolic branch.glyceraldehyde 3-phosphate dehydrogenase (GAP-DH)
GRMZM2G104833	27.1142	8.60081	-1.6565	0.0044	not assigned.unknown
GRMZM2G104843	44.4639	7.99638	-2.47522	0.00485	hormone metabolism.jasmonate.synthesis-degradation.lipoxygenase
GRMZM2G104876	348.294	155.93	-1.15941	0.0078	not assigned.unknown
GRMZM2G104942	68.6074	15.5947	-2.13731	0.0076	transport.membrane system unknown
GRMZM2G105092	6.05259	0	#NAME?	0.0132	RNA.regulation of transcription.C2H2 zinc finger family
GRMZM2G105425	17.5207	3.47637	-2.33341	0.04595	not assigned.no ontology.S RNA-binding domain-containing protein
GRMZM2G105604	14.812	1.23773	-3.58099	0.04475	tetrapyrrole synthesis.uroporphyrin-III C-methyltransferase
GRMZM2G105770	12.9804	4.02996	-1.6875	0.0166	cell.organisation
GRMZM2G105922	31.2019	14.1785	-1.13793	0.0322	not assigned.unknown
GRMZM2G106213	57.2852	11.7246	-2.28863	0.0003	major CHO metabolism.synthesis.starch.AGPase
GRMZM2G106218	15.5985	2.74977	-2.50403	0.03805	not assigned.unknown
GRMZM2G106222	16.7074	6.20544	-1.42888	0.02495	protein.degradation.ubiquitin.ubiquitin protease
GRMZM2G106265	4.40196	0	#NAME?	0.01155	transport.unspecified anions
GRMZM2G106511	7.41626	0	#NAME?	0.00305	not assigned.unknown
GRMZM2G106531	10.8208	1.29795	-3.0595	0.0412	secondary metabolism.isoprenoids.carotenoids.carotenoid isomerase
GRMZM2G106591	5.34011	0	#NAME?	0.0023	RNA.regulation of transcription.AP2/EREBP, APETALA2/Ethylene-responsive element binding protein family
GRMZM2G106792	109.194	39.597	-1.46343	0.01695	stress.biotic
GRMZM2G106950	357.054	3.48614	-6.67837	0.00395	amino acid metabolism.synthesis.aromatic aa.tryptophan.indole-3-glycerol phosphate synthase
GRMZM2G107373	1.92975	0	#NAME?	0.0059	not assigned.unknown
GRMZM2G107575	26.6845	8.25376	-1.69288	0.03775	signalling.calcium
GRMZM2G107639	30.5662	10.1002	-1.59756	0.0265	amino acid metabolism.synthesis.aromatic aa.phenylalanine and tyrosine
GRMZM2G107968	86.8471	38.7398	-1.16466	0.0165	not assigned.unknown
GRMZM2G108023	4.3185	0	#NAME?	0.0001	transport.amino acids
GRMZM2G108364	20.3989	4.68457	-2.1225	0.02325	not assigned.unknown
GRMZM2G108509	3.46774	0	#NAME?	5e-05	not assigned.no ontology.paired amphipathic helix repeat-containing protein
GRMZM2G108530	46.5124	17.0104	-1.4512	0.02355	not assigned.no ontology
GRMZM2G108609	67.2101	9.59322	-2.80859	0.0003	secondary metabolism.isoprenoids.terpenoids
GRMZM2G108655	37.2654	12.2705	-1.60264	0.0007	not assigned.unknown
GRMZM2G108723	11.2293	0	#NAME?	0.00305	not assigned.unknown
GRMZM2G108741	19.4185	8.71726	-1.15549	0.0325	not assigned.unknown
GRMZM2G108849	456.56	212.007	-1.10669	0.00415	protein.degradation.cysteine protease
GRMZM2G109039	153.678	64.6604	-1.24896	0.0083	development.unspecified
GRMZM2G109056	25.7526	2.63101	-3.29103	0.01	hormone metabolism.jasmonate.synthesis-degradation.lipoxygenase
GRMZM2G109070	186.465	51.9267	-1.84436	5e-05	not assigned.no ontology
GRMZM2G109589	29.2965	5.8318	-2.32872	0.01465	secondary metabolism.flavonoids.flavonols
GRMZM2G109624	24.8899	9.86834	-1.33468	0.04545	protein.postranslational modification
GRMZM2G109725	27.7504	11.6419	-1.25319	0.04535	protein.degradation.ubiquitin.E3.SCF.SKP
GRMZM2G110195	3.70217	0	#NAME?	0.00055	transport.amino acids
GRMZM2G110198	49.9405	22.8875	-1.12565	0.03885	not assigned.no ontology
GRMZM2G110201	60.2091	20.0021	-1.58983	0.0038	amino acid metabolism.degradation.branched chain group.shared
GRMZM2G110304	9.92882	1.37544	-2.85173	0.03465	RNA.regulation of transcription.putative transcription regulator
GRMZM2G110330	4.41587	0	#NAME?	0.0037	not assigned.unknown
GRMZM2G110922	70.3014	28.059	-1.32509	0.01055	protein.postranslational modification
GRMZM2G111224	11.242	1.09774	-3.3563	0.02345	stress.biotic.PR-proteins.proteinase inhibitors.trypsin inhibitor
GRMZM2G111354	5.45135	0	#NAME?	0.0054	RNA.regulation of transcription.WRKY domain transcription factor family
GRMZM2G111529	5.29903	0.787395	-2.75057	0.04175	minor CHO metabolism.callose
GRMZM2G111611	150.193	62.9936	-1.25354	0.0053	cell.vesicle transport
GRMZM2G111657	32.9349	8.90311	-1.88724	0.00335	cell.vesicle transport
GRMZM2G111886	28.752	5.03552	-2.51345	0.0151	not assigned.no ontology
GRMZM2G111903	23.1095	10.6947	-1.11159	0.0192	transport.ABC transporters and multidrug resistance systems
GRMZM2G112072	17.1828	2.16464	-2.98877	0.0407	cell.division
GRMZM2G112079	135.122	67.3647	-1.00419	0.0443	not assigned.unknown
GRMZM2G112240	106.93	51.5685	-1.05211	0.01605	protein.postranslational modification
GRMZM2G112377	8.02641	0	#NAME?	0.0003	transport.phosphate
GRMZM2G112629	44.1547	2.21193	-4.31919	0.0388	not assigned.unknown
GRMZM2G112830	148.098	35.1838	-2.07357	5e-05	minor CHO metabolism.trehalose.TPP
GRMZM2G113056	10.0862	2.90139	-1.79756	0.0268	protein.degradation.serine protease
GRMZM2G113062	51.0133	22.4694	-1.18291	0.0227	protein.degradation.metalloprotease
GRMZM2G113065	6.28904	0	#NAME?	0.00395	not assigned.unknown
GRMZM2G113203	22.3567	10.124	-1.14293	0.0178	transport.ABC transporters and multidrug resistance systems
GRMZM2G113319	21.5411	7.14309	-1.59247	0.0282	cell.organisation
GRMZM2G113332	495.117	127.633	-1.95576	5e-05	metal handling.binding, chelation and storage
GRMZM2G113351	14.2149	5.69724	-1.31906	0.0249	not assigned.unknown
GRMZM2G113512	31.3637	5.25059	-2.57854	0.0007	protein.postranslational modification
GRMZM2G113613	43.4255	14.8933	-1.54387	0.00425	signalling.calcium
GRMZM2G114127	40.5822	13.1252	-1.62851	0.049	cell wall.cell wall proteins.LRR
GRMZM2G114756	1.93974	0	#NAME?	0.00175	misc.gluco-, galacto- and mannosidases.beta-galactosidase
GRMZM2G114758	41.5184	15.5068	-1.42085	0.0306	RNA.transcription
GRMZM2G114793	130.463	21.964	-2.57042	5e-05	stress.abiotic.heat
GRMZM2G114861	26.1244	10.5219	-1.31201	0.0186	cell.organisation
GRMZM2G114988	7.61606	0	#NAME?	0.00015	misc.cytochrome P450
GRMZM2G115070	5.34213	0	#NAME?	0.0021	RNA.regulation of transcription.MYB-related transcription factor family
GRMZM2G115077	2.55231	0	#NAME?	0.00305	secondary metabolism.isoprenoids.mevalonate pathway.geranyl diphosphate synthase
GRMZM2G115162	26.5559	10.3015	-1.36618	0.02825	cell.organisation
GRMZM2G115357	131.189	36.49	-1.84607	0.0035	hormone metabolism.auxin.induced-regulated-responsive-activated
GRMZM2G115420	43.0051	20.4474	-1.07259	0.0461	protein.postranslational modification.kinase.receptor like cytoplasmatic kinase VII
GRMZM2G115491	55.2938	16.202	-1.77095	0.0382	stress.abiotic.unspecified
GRMZM2G115939	53.9612	25.1746	-1.09995	0.0453	protein.degradation.ubiquitin.E2
GRMZM2G115981	70.6177	23.8171	-1.56803	0.04405	protein.degradation.metalloprotease
GRMZM2G116360	2.01205	0	#NAME?	0.01725	misc.GDSL-motif lipase
GRMZM2G116614	324.079	46.8099	-2.79146	5e-05	not assigned.unknown
GRMZM2G116634	29.7248	7.34058	-2.0177	0.0086	transport.ABC transporters and multidrug resistance systems
GRMZM2G117007	38.4536	4.50895	-3.09226	0.02835	RNA.regulation of transcription.C3H zinc finger family
GRMZM2G117388	79.201	20.7221	-1.93435	0.0017	mitochondrial electron transport / ATP synthesis.NADH-DH.localisation not clear
GRMZM2G117405	3.03773	0	#NAME?	0.00145	protein.glycosylation.alpha-1,3-mannosyl-glycoprotein-beta-1,2-N-acetylglucosaminyltransferase(GnTI)
GRMZM2G117458	45.3421	20.5747	-1.13998	0.0266	RNA.regulation of transcription.SET-domain transcriptional regulator family
GRMZM2G117513	178.038	30.2366	-2.55782	5e-05	not assigned.unknown
GRMZM2G117517	6.1125	0	#NAME?	0.00085	not assigned.unknown
GRMZM2G117707	81.1168	35.8637	-1.17747	0.00615	amino acid metabolism.synthesis.aromatic aa.chorismate.3-deoxy-D-arabino-heptulosonate 7-phosphate synthase
GRMZM2G117855	4.10729	0	#NAME?	0.0171	not assigned.unknown
GRMZM2G117956	3.12298	0	#NAME?	0.0012	amino acid metabolism.degradation.glutamate family.proline
GRMZM2G117989	3.53389	0	#NAME?	0.00025	stress.biotic
GRMZM2G118309	13.8085	4.43639	-1.6381	0.01715	signalling.calcium
GRMZM2G118344	18.8021	9.38467	-1.00252	0.04505	protein.degradation.ubiquitin.E3.RING
GRMZM2G118479	75.4552	0	#NAME?	0.0131	not assigned.unknown
GRMZM2G118587	6.2995	0	#NAME?	0.01125	not assigned.unknown
GRMZM2G118610	88.0131	27.5555	-1.67538	0.0027	secondary metabolism.phenylpropanoids.lignin biosynthesis.CAD
GRMZM2G118731	49.9385	22.8006	-1.13108	0.02565	stress.abiotic.heat
GRMZM2G118766	5.18564	0	#NAME?	0.00035	not assigned.unknown
GRMZM2G119175	17.6283	5.06671	-1.79877	0.0342	lipid metabolism.FA synthesis and FA elongation.pyruvate kinase
GRMZM2G119583	43.4719	12.1258	-1.842	0.0296	amino acid metabolism.synthesis.glutamate family.arginine.acetylornithine aminotransferase
GRMZM2G119675	39.3446	0	#NAME?	5e-05	mitochondrial electron transport / ATP synthesis.F1-ATPase
GRMZM2G119749	22.8593	4.35506	-2.39202	0.01975	not assigned.unknown
GRMZM2G119823	77.0814	0	#NAME?	5e-05	RNA.regulation of transcription.bHLH,Basic Helix-Loop-Helix family
GRMZM2G119933	26.8382	9.31968	-1.52594	0.0342	RNA.processing
GRMZM2G120115	71.385	27.4009	-1.3814	0.00805	cell.vesicle transport
GRMZM2G120300	75.0941	36.0871	-1.05722	0.02235	Biodegradation of Xenobiotics.hydroxyacylglutathione hydrolase
GRMZM2G120304	238.264	111.054	-1.1013	0.02045	not assigned.no ontology.hydroxyproline rich proteins
GRMZM2G120320	348.794	75.0351	-2.21674	0.0009	RNA.regulation of transcription.WRKY domain transcription factor family
GRMZM2G120517	61.3425	18.8463	-1.70261	0.006	redox.ascorbate and glutathione.ascorbate
GRMZM2G120539	36.2157	1.80775	-4.32435	0.02005	lipid metabolism.FA synthesis and FA elongation.acyl coa ligase
GRMZM2G120674	69.9907	17.693	-1.98399	0.0437	protein.degradation.ubiquitin.E2
GRMZM2G120942	38.5734	8.17983	-2.23746	0.03245	RNA.transcription
GRMZM2G121115	5.59757	0	#NAME?	0.0007	protein.degradation.ubiquitin.E3.BTB/POZ Cullin3.BTB/POZ
GRMZM2G121166	66.1775	26.5472	-1.31778	0.01535	not assigned.unknown
GRMZM2G121189	10.9894	0	#NAME?	5e-05	not assigned.unknown
GRMZM2G121223	32.8276	13.7033	-1.26038	0.04915	not assigned.no ontology
GRMZM2G121354	11.7396	0	#NAME?	5e-05	RNA.processing.splicing
GRMZM2G121427	2.70336	0	#NAME?	0.00565	DNA.synthesis/chromatin structure
GRMZM2G121514	65.9799	27.6549	-1.25449	0.0435	protein.glycosylation.alpha-1,3-mannosyl-glycoprotein-beta-1,2-N-acetylglucosaminyltransferase(GnTI)
GRMZM2G121573	29.994	12.5919	-1.25218	0.03035	protein.postranslational modification.kinase.receptor like cytoplasmatic kinase VII
GRMZM2G121724	24.2926	7.69105	-1.65926	0.04015	cell.division
GRMZM2G121776	42.0335	19.8502	-1.08239	0.0247	RNA.processing.RNA helicase
GRMZM2G122199	16.7323	6.07115	-1.46259	0.03265	not assigned.unknown
GRMZM2G122296	37.1676	4.0046	-3.21432	0.0011	lipid metabolism.Phospholipid synthesis
GRMZM2G122327	146.764	34.9834	-2.06876	0.01045	PS.lightreaction.other electron carrier (ox/red).ferredoxin
GRMZM2G122569	26.3261	8.66482	-1.60325	0.03925	RNA.RNA binding
GRMZM2G122750	14.0933	6.92962	-1.02416	0.03675	RNA.regulation of transcription.HB,Homeobox transcription factor family
GRMZM2G122983	33.5299	8.65935	-1.95312	0.0111	RNA.regulation of transcription.SNF7
GRMZM2G123308	3.01703	0	#NAME?	0.00165	RNA.regulation of transcription.G2-like transcription factor family, GARP
GRMZM2G123371	26.0984	11.8306	-1.14144	0.04095	not assigned.unknown
GRMZM2G123394	19.3179	0	#NAME?	5e-05	not assigned.unknown
GRMZM2G123587	28.592	12.9698	-1.14045	0.00805	DNA.repair
GRMZM2G123714	4.85428	0	#NAME?	0.00215	misc.beta 1,3 glucan hydrolases
GRMZM2G123764	6.92882	0	#NAME?	0.00015	development.storage proteins
GRMZM2G123977	59.9094	2.49529	-4.58551	0.00085	cell.organisation
GRMZM2G124421	34.2852	13.7668	-1.31639	0.04775	RNA.regulation of transcription.CCAAT box binding factor family, HAP5
GRMZM2G124524	3.68239	0	#NAME?	0.0002	RNA.regulation of transcription.AP2/EREBP, APETALA2/Ethylene-responsive element binding protein family
GRMZM2G124759	36.1023	6.7797	-2.4128	0.0125	lipid metabolism.lipid degradation.lipases.triacylglycerol lipase
GRMZM2G124890	4.764	0	#NAME?	5e-05	signalling.phosphorelay
GRMZM2G124911	24.6291	7.83539	-1.65228	0.0464	transport.metabolite transporters at the mitochondrial membrane
GRMZM2G124974	47.1433	8.25638	-2.51347	0.01065	misc.glutathione S transferases
GRMZM2G125034	41.8776	5.23879	-2.99887	0.01805	protein.degradation.ubiquitin.E3.RING
GRMZM2G125314	285.346	83.8577	-1.7667	5e-05	protein.degradation
GRMZM2G125441	1366.15	643.537	-1.08602	0.0084	not assigned.unknown
GRMZM2G125585	25.1861	8.69499	-1.53437	0.0075	not assigned.unknown
GRMZM2G125688	23.7504	7.67566	-1.62959	0.04655	not assigned.unknown
GRMZM2G125850	338.149	14.4322	-4.5503	0.00145	transport.metabolite transporters at the envelope membrane
GRMZM2G125893	220.411	107.876	-1.03082	0.03515	nucleotide metabolism.phosphotransfer and pyrophosphatases.nucleoside diphosphate kinase
GRMZM2G126010	27.5463	7.97785	-1.78779	0.02115	cell.organisation
GRMZM2G126235	34.0288	6.02904	-2.49676	0.0044	transport.calcium
GRMZM2G126545	92.8765	39.8724	-1.21992	0.00895	not assigned.unknown
GRMZM2G126749	29.7931	2.87995	-3.37086	0.0202	signalling.calcium
GRMZM2G126839	22.32	9.5935	-1.21821	0.0485	RNA.processing.splicing
GRMZM2G126860	69.4418	32.3362	-1.10266	0.01555	protein.degradation.AAA type
GRMZM2G127756	32.777	16.0863	-1.02685	0.0467	cell.vesicle transport
GRMZM2G127776	7.87176	0	#NAME?	0.022	not assigned.unknown
GRMZM2G128072	144.128	60.8859	-1.24317	0.0168	not assigned.unknown
GRMZM2G128171	119.215	57.8876	-1.04224	0.0149	redox.thioredoxin
GRMZM2G128466	50.3631	12.5497	-2.00471	0.0498	not assigned.unknown
GRMZM2G128485	6.49136	1.06449	-2.60836	0.03825	not assigned.unknown
GRMZM2G129146	46.2125	10.174	-2.18339	0.0081	RNA.regulation of transcription.unclassified
GRMZM2G129189	18.2559	0	#NAME?	5e-05	stress.biotic
GRMZM2G129218	51.0733	18.9327	-1.43169	0.01405	stress.abiotic.heat
GRMZM2G129247	5.04803	0	#NAME?	0.00015	not assigned.unknown
GRMZM2G129569	56.789	26.7408	-1.08657	0.01345	cell.organisation
GRMZM2G129700	65.4051	31.4504	-1.05633	0.03735	stress.abiotic.heat
GRMZM2G129815	8.2003	0	#NAME?	0.00255	not assigned.unknown
GRMZM2G130034	51.5014	22.5422	-1.19198	0.01655	protein.degradation
GRMZM2G130149	83.8903	35.427	-1.24365	0.01615	RNA.regulation of transcription.MYB domain transcription factor family
GRMZM2G130230	157.05	33.2312	-2.24062	5e-05	OPP.oxidative PP.G6PD
GRMZM2G130440	85.2404	32.9017	-1.37337	0.0034	TCA / org transformation.other organic acid transformatons.misc
GRMZM2G131055	40.0521	2.72639	-3.87681	0.04715	not assigned.unknown
GRMZM2G131070	16.0244	6.25709	-1.35671	0.0337	not assigned.unknown
GRMZM2G131074	43.4418	14.4027	-1.59275	0.0073	not assigned.unknown
GRMZM2G131099	70.0509	8.80545	-2.99194	0.0321	not assigned.unknown
GRMZM2G131205	94.0846	5.99668	-3.97172	0.00365	misc.alcohol dehydrogenases.cinnamyl alcohol dehydrogenase
GRMZM2G131431	127.395	45.6563	-1.48042	0.0344	transport.p- and v-ATPases
GRMZM2G131482	17.1888	5.46294	-1.65372	0.0093	RNA.processing
GRMZM2G131489	33.4328	5.9673	-2.48611	0.02645	PS.lightreaction.photosystem II.LHC-II
GRMZM2G131937	9.52522	0	#NAME?	0.0012	RNA.regulation of transcription.MYB domain transcription factor family
GRMZM2G131939	61.524	24.9771	-1.30054	0.02245	signalling.G-proteins
GRMZM2G131969	74.6945	9.53563	-2.9696	0.002	not assigned.unknown
GRMZM2G132000	285.031	140.438	-1.02119	0.01525	protein.degradation.ubiquitin.ubiquitin
GRMZM2G132019	52.0135	15.8447	-1.71488	0.02725	not assigned.unknown
GRMZM2G132069	27.2015	0.85676	-4.98865	0.04155	glycolysis.plastid branch.phosphofructokinase (PFK)
GRMZM2G132162	3.45647	0	#NAME?	0.03415	not assigned.unknown
GRMZM2G132367	13.7403	0.901379	-3.93014	0.04445	RNA.regulation of transcription.HB,Homeobox transcription factor family
GRMZM2G132958	41.7412	6.4884	-2.68554	0.02575	not assigned.unknown
GRMZM2G133048	18.4332	6.16109	-1.58105	0.0343	not assigned.no ontology
GRMZM2G133070	5.70977	0	#NAME?	0.0009	not assigned.unknown
GRMZM2G133169	5.82602	0	#NAME?	0.0003	development.unspecified
GRMZM2G133430	40.8107	0	#NAME?	5e-05	not assigned.unknown
GRMZM2G133434	27.764	3.58472	-2.95328	0.03735	misc.peroxidases
GRMZM2G134023	19.1109	0	#NAME?	5e-05	not assigned.unknown
GRMZM2G134045	31.0596	7.97284	-1.96188	0.0121	development.unspecified
GRMZM2G134156	5.19035	0	#NAME?	5e-05	hormone metabolism.auxin.induced-regulated-responsive-activated
GRMZM2G134334	126.974	16.9872	-2.90202	0.00135	RNA.regulation of transcription.unclassified
GRMZM2G134367	55.4852	22.3035	-1.31483	0.0109	not assigned.unknown
GRMZM2G134439	69.7751	29.6033	-1.23695	0.0104	development.unspecified
GRMZM2G134668	232.716	72.0336	-1.69183	5e-05	signalling.calcium
GRMZM2G134716	11.4981	2.27781	-2.33568	0.04635	not assigned.unknown
GRMZM2G134806	192.36	94.6061	-1.02381	0.01445	not assigned.no ontology.pentatricopeptide (PPR) repeat-containing protein
GRMZM2G135013	29.3596	4.36494	-2.7498	0.0043	signalling.receptor kinases.S-locus glycoprotein like
GRMZM2G135027	91.6471	13.9759	-2.71315	5e-05	lipid metabolism.Phospholipid synthesis.1-acylglycerol-3-phosphate O-acyltransferase
GRMZM2G135091	36.2583	5.04983	-2.844	0.0349	signalling.calcium
GRMZM2G135396	2.45255	0	#NAME?	0.00965	not assigned.unknown
GRMZM2G135501	69.4908	30.1842	-1.20303	0.02985	not assigned.unknown
GRMZM2G135586	36.8956	5.97968	-2.62531	0.0045	Co-factor and vitamine metabolism.riboflavin
GRMZM2G135839	26.5919	7.26497	-1.87196	0.00165	misc.calcineurin-like phosphoesterase family protein
GRMZM2G136042	3.15044	0	#NAME?	0.00435	misc.peroxidases
GRMZM2G136364	5.29545	0	#NAME?	0.00225	misc.protease inhibitor/seed storage/lipid transfer protein (LTP) family protein
GRMZM2G136453	108.154	25.5761	-2.08022	0.00035	misc.acid and other phosphatases
GRMZM2G136765	12.1155	3.10667	-1.96342	0.03635	protein.postranslational modification
GRMZM2G136794	14.892	2.94747	-2.33699	0.0469	transport.amino acids
GRMZM2G137108	43.3323	11.8928	-1.86536	0.01675	transport.Major Intrinsic Proteins.NIP
GRMZM2G137286	19.7115	1.83419	-3.42583	0.0431	protein.postranslational modification
GRMZM2G137321	51.454	12.6359	-2.02575	0.0074	protein.degradation.AAA type
GRMZM2G137341	7.48075	0	#NAME?	0.00315	RNA.regulation of transcription.AP2/EREBP, APETALA2/Ethylene-responsive element binding protein family
GRMZM2G137435	36.9042	5.93597	-2.63623	0.00295	signalling.phosphinositides.phosphoinositide phospholipase C
GRMZM2G137696	114.686	49.8232	-1.20281	0.0203	stress.abiotic.heat
GRMZM2G137861	8.30519	0.845582	-3.296	0.0389	signalling.receptor kinases.misc
GRMZM2G137930	47.5648	9.14461	-2.3789	0.0031	nucleotide metabolism.phosphotransfer and pyrophosphatases.misc
GRMZM2G138303	4.04028	0	#NAME?	5e-05	not assigned.no ontology.pentatricopeptide (PPR) repeat-containing protein
GRMZM2G138349	32.0814	5.5592	-2.52879	0.01245	RNA.regulation of transcription.C2H2 zinc finger family
GRMZM2G138382	29.5115	1.94506	-3.92339	0.01905	amino acid metabolism.synthesis.aromatic aa.tryptophan.anthranilate synthase
GRMZM2G138396	5.37142	0	#NAME?	0.0012	hormone metabolism.ethylene.signal transduction
GRMZM2G138727	18.9591	0	#NAME?	5e-05	not assigned.unknown
GRMZM2G138770	34.1108	12.9266	-1.39989	0.03265	protein.degradation.AAA type
GRMZM2G138782	33.2883	12.5548	-1.40678	0.017	not assigned.unknown
GRMZM2G139038	36.3887	14.5197	-1.32548	0.00715	protein.postranslational modification
GRMZM2G139093	45.2618	19.2517	-1.2333	0.0395	not assigned.unknown
GRMZM2G139512	66.9438	17.5492	-1.93155	0.0055	misc.oxidases - copper, flavone etc
GRMZM2G139533	85.6883	33.6424	-1.34882	0.0096	protein.synthesis.initiation
GRMZM2G139765	5.3991	0	#NAME?	0.0002	RNA.regulation of transcription.AP2/EREBP, APETALA2/Ethylene-responsive element binding protein family
GRMZM2G139858	34.5699	13.4396	-1.36303	0.03025	not assigned.unknown
GRMZM2G139973	4.74572	0	#NAME?	5e-05	development.unspecified
GRMZM2G140328	77.235	35.0522	-1.13975	0.0074	signalling.calcium
GRMZM2G140651	43.7309	11.2911	-1.95346	0.0349	protein.degradation.ubiquitin.E3.RING
GRMZM2G140665	5.66755	0	#NAME?	0.00565	lipid metabolism.'exotics'(steroids, squalene etc)
GRMZM2G140726	49.7941	19.6297	-1.34294	0.005	protein.postranslational modification
GRMZM2G140917	34.5968	10.1219	-1.77316	0.0014	not assigned.no ontology.ABC1 family protein
GRMZM2G141185	19.0466	8.27072	-1.20344	0.04945	not assigned.unknown
GRMZM2G141320	54.2187	0	#NAME?	5e-05	lipid metabolism.glycolipid synthesis.MGDG synthase
GRMZM2G141399	5.03085	0.853888	-2.55868	0.0178	major CHO metabolism.synthesis.starch.starch synthase
GRMZM2G141432	37.7067	0	#NAME?	5e-05	DNA.synthesis/chromatin structure.histone
GRMZM2G141665	50.5903	10.8491	-2.22129	0.0351	not assigned.unknown
GRMZM2G141931	256.136	68.9471	-1.89335	5e-05	stress.abiotic.heat
GRMZM2G142088	52.5211	25.4431	-1.04562	0.0144	not assigned.no ontology
GRMZM2G142249	25.6381	10.1885	-1.33134	0.01555	transport.ABC transporters and multidrug resistance systems
GRMZM2G142315	108.758	44.0751	-1.30308	0.0128	protein.targeting.secretory pathway.unspecified
GRMZM2G142334	20.0713	7.87567	-1.34966	0.03575	protein.postranslational modification
GRMZM2G142437	14.4947	3.76025	-1.94662	0.0153	not assigned.no ontology
GRMZM2G142597	42.7098	17.8395	-1.25949	0.03915	RNA.RNA binding
GRMZM2G142609	4.40674	0	#NAME?	0.0001	not assigned.unknown
GRMZM2G142709	48.7361	6.53598	-2.89851	0.02005	misc.UDP glucosyl and glucoronyl transferases
GRMZM2G143128	102.425	42.2878	-1.27626	0.0254	transport.p- and v-ATPases.H+-transporting two-sector ATPase.subunit C
GRMZM2G143402	181.68	81.4318	-1.15773	0.01265	not assigned.unknown
GRMZM2G143403	11.4034	0	#NAME?	5e-05	RNA.regulation of transcription.Zn-finger(CCHC)
GRMZM2G143602	94.9114	45.996	-1.04507	0.04415	protein.postranslational modification
GRMZM2G143640	4.37064	0	#NAME?	0.0018	RNA.regulation of transcription.MYB-related transcription factor family
GRMZM2G144034	28.9484	0	#NAME?	5e-05	not assigned.unknown
GRMZM2G144367	75.1583	20.4736	-1.87616	0.0061	not assigned.no ontology
GRMZM2G144420	11.3635	0	#NAME?	5e-05	signalling.calcium
GRMZM2G145024	55.5386	24.7141	-1.16816	0.02455	not assigned.no ontology
GRMZM2G145213	26.7223	7.52634	-1.82802	0.0274	signalling.14-3-3 proteins
GRMZM2G145412	40.7155	0	#NAME?	5e-05	not assigned.unknown
GRMZM2G145440	15.7277	0	#NAME?	5e-05	signalling.receptor kinases.leucine rich repeat II
GRMZM2G145458	29.0735	0	#NAME?	5e-05	not assigned.unknown
GRMZM2G145480	2.5415	0	#NAME?	0.00085	not assigned.no ontology.pentatricopeptide (PPR) repeat-containing protein
GRMZM2G145578	64.1744	27.9495	-1.19917	0.02825	misc.nitrilases, *nitrile lyases, berberine bridge enzymes, reticuline oxidases, troponine reductases
GRMZM2G145972	110.028	6.91226	-3.99257	5e-05	mitochondrial electron transport / ATP synthesis.NADH-DH.type II.external
GRMZM2G146616	36.4636	1.55243	-4.55385	0.00285	not assigned.unknown
GRMZM2G146754	50.1709	18.7175	-1.42247	0.03655	secondary metabolism.N misc.betaine.betaine-aldehyde dehydrogenase
GRMZM2G146800	6.16255	0	#NAME?	0.00265	not assigned.unknown
GRMZM2G146887	5.82999	0	#NAME?	0.00085	misc.glutathione S transferases
GRMZM2G147014	26.4898	3.44767	-2.94174	0.0404	not assigned.unknown
GRMZM2G147145	34.6832	15.695	-1.14393	0.0297	misc.UDP glucosyl and glucoronyl transferases
GRMZM2G147268	14.3222	1.01261	-3.82211	0.0461	amino acid metabolism.degradation.serine-glycine-cysteine group.glycine
GRMZM2G147430	19.293	6.53538	-1.56173	0.0208	nucleotide metabolism.salvage.nucleoside kinases.uridine kinase
GRMZM2G147544	35.3095	11.5872	-1.60752	0.03935	not assigned.unknown
GRMZM2G147819	71.1526	7.28643	-3.28763	5e-05	not assigned.no ontology
GRMZM2G148411	44.1688	19.2631	-1.19719	0.0179	DNA.synthesis/chromatin structure
GRMZM2G148855	21.9838	3.74656	-2.55281	0.01005	not assigned.unknown
GRMZM2G148904	261.308	9.97903	-4.71071	0.00025	development.unspecified
GRMZM2G148913	30.5108	11.3997	-1.42033	0.00685	lipid metabolism.lipid degradation.lipases.triacylglycerol lipase
GRMZM2G149175	20.101	5.13546	-1.9687	0.01825	not assigned.unknown
GRMZM2G149224	16.474	4.32822	-1.92834	0.02005	lipid metabolism.'exotics' (steroids, squalene etc).3-beta hydroxysteroid dehydrogenase/isomerase
GRMZM2G149281	160.512	66.8881	-1.26286	0.0024	nucleotide metabolism.phosphotransfer and pyrophosphatases.uridylate kinase
GRMZM2G149617	30.2303	11.8185	-1.35494	0.02175	lipid metabolism.'exotics' (steroids, squalene etc).UDP-glucose:sterol glucosyltransferase
GRMZM2G149636	115.086	34.292	-1.74677	0.00095	lipid metabolism.FA synthesis and FA elongation.beta ketoacyl CoA synthase
GRMZM2G149923	13.2564	0	#NAME?	5e-05	signalling.calcium
GRMZM2G149952	254.031	26.0527	-3.2855	5e-05	S-assimilation.ATPS
GRMZM2G149994	30.7388	12.0346	-1.35287	0.0192	protein.degradation.AAA type
GRMZM2G150014	59.7289	7.82273	-2.93268	0.00195	nucleotide metabolism.phosphotransfer and pyrophosphatases.adenylate kinase
GRMZM2G150024	59.1797	27.7764	-1.09124	0.01845	protein.postranslational modification.kinase.receptor like cytoplasmatic kinase VII
GRMZM2G150172	35.8395	12.478	-1.52216	0.0192	not assigned.unknown
GRMZM2G150295	248.173	122.958	-1.01318	0.02185	redox.glutaredoxins
GRMZM2G150319	20.4991	4.53308	-2.177	0.03185	not assigned.unknown
GRMZM2G150688	4.87822	0	#NAME?	0.0061	not assigned.unknown
GRMZM2G150796	15.5783	6.14072	-1.34305	0.04175	major CHO metabolism.degradation.starch.ISA3
GRMZM2G150932	69.6962	30.7923	-1.17851	0.01255	protein.postranslational modification
GRMZM2G151444	5.51301	0	#NAME?	5e-05	RNA.regulation of transcription.WRKY domain transcription factor family
GRMZM2G151521	25.9839	6.16915	-2.07447	0.02785	lipid metabolism.'exotics' (steroids, squalene etc).sphingolipids
GRMZM2G151863	41.466	13.6021	-1.6081	0.02055	not assigned.unknown
GRMZM2G151905	18.3211	5.8904	-1.63707	0.0084	transport
GRMZM2G152127	27.3878	7.65814	-1.83847	0.0091	lipid metabolism.FA synthesis and FA elongation.long chain fatty acid CoA ligase
GRMZM2G152447	169.545	9.59396	-4.1434	5e-05	misc.acid and other phosphatases
GRMZM2G152477	86.3369	34.6027	-1.31909	0.0118	misc.acid and other phosphatases
GRMZM2G152686	53.9171	25.4561	-1.08273	0.02825	glycolysis.plastid branch.pyruvate kinase (PK)
GRMZM2G152688	45.6029	18.7159	-1.28486	0.025	not assigned.unknown
GRMZM2G152781	3.99433	0	#NAME?	0.01125	not assigned.unknown
GRMZM2G152815	3.6508	0	#NAME?	5e-05	protein.degradation.ubiquitin.E3.RING
GRMZM2G152975	36.3852	6.61033	-2.46056	0.01075	misc.alcohol dehydrogenases
GRMZM2G153075	178.112	55.3956	-1.68494	0.00035	protein.degradation.ubiquitin.E3.SCF.FBOX
GRMZM2G153150	16.4534	2.5974	-2.66325	0.00265	cell.division
GRMZM2G153274	43.5586	17.6717	-1.30152	0.00915	lipid metabolism.lipid degradation.lysophospholipases.glycerophosphodiester phosphodiesterase
GRMZM2G153611	14.6359	5.12252	-1.51459	0.02295	protein.degradation.ubiquitin.E3.RING
GRMZM2G153627	2.41466	0	#NAME?	0.0078	RNA.processing.degradation dicer
GRMZM2G153683	148.284	16.7668	-3.14468	0.0001	cell.vesicle transport
GRMZM2G154090	13.2818	0	#NAME?	5e-05	transport.phosphate
GRMZM2G154523	29.7736	0	#NAME?	5e-05	development.storage proteins
GRMZM2G154532	38.896	6.88846	-2.49737	0.00725	not assigned.unknown
GRMZM2G154735	8.79464	0	#NAME?	0.0004	hormone metabolism.abscisic acid.induced-regulated-responsive-activated
GRMZM2G154883	17.12	5.61203	-1.60909	0.0243	signalling.G-proteins
GRMZM2G154946	5.74467	1.40342	-2.03328	0.01785	RNA.regulation of transcription.Chromatin Remodeling Factors
GRMZM2G155837	24.6909	7.56372	-1.70681	0.0034	signalling.receptor kinases.S-locus glycoprotein like
GRMZM2G155877	14.6006	0	#NAME?	5e-05	not assigned.unknown
GRMZM2G156033	37.564	7.90031	-2.24937	0.0105	stress.abiotic.heat
GRMZM2G156035	24.7606	3.33923	-2.89046	0.0111	protein.postranslational modification
GRMZM2G156121	3.93678	0	#NAME?	0.0005	not assigned.unknown
GRMZM2G156126	2.34735	0	#NAME?	0.0014	lipid metabolism.lipid degradation.lipases.triacylglycerol lipase
GRMZM2G156129	16.234	0	#NAME?	5e-05	not assigned.unknown
GRMZM2G156517	39.7782	13.8311	-1.52407	0.0324	protein.degradation.ubiquitin.E2
GRMZM2G156568	15.0304	3.57032	-2.07375	0.0449	not assigned.no ontology
GRMZM2G156785	114.428	37.4308	-1.61214	0.00425	not assigned.unknown
GRMZM2G156800	24.2367	10.2595	-1.24024	0.01995	protein.postranslational modification
GRMZM2G156861	225.491	69.8569	-1.6906	0.00075	hormone metabolism.jasmonate.synthesis-degradation.lipoxygenase
GRMZM2G157115	41.597	12.7224	-1.70911	0.009	protein.postranslational modification.kinase.receptor like cytoplasmatic kinase VII
GRMZM2G157267	18.2336	7.62683	-1.25744	0.03745	DNA.synthesis/chromatin structure
GRMZM2G157422	41.0656	16.6804	-1.29977	0.00735	RNA.regulation of transcription.Polycomb Group (PcG)
GRMZM2G157836	43.6181	16.8506	-1.37213	0.0249	Co-factor and vitamine metabolism.molybdenum cofactor
GRMZM2G158228	99.5756	49.0576	-1.02132	0.0441	protein.aa activation.histidine-tRNA ligase
GRMZM2G158394	1116.82	459.126	-1.28244	0.00175	RNA.processing.ribonucleases
GRMZM2G158775	3.63778	0	#NAME?	5e-05	stress.biotic.PR-proteins
GRMZM2G158890	17.3103	0	#NAME?	5e-05	not assigned.unknown
GRMZM2G158972	23.9824	7.68863	-1.64118	0.01675	DNA.synthesis/chromatin structure
GRMZM2G159041	63.5106	21.3569	-1.57229	0.01375	RNA.regulation of transcription.unclassified
GRMZM2G159053	27.3254	3.86468	-2.82182	0.043	misc.UDP glucosyl and glucoronyl transferases
GRMZM2G159110	4.90034	0	#NAME?	0.00265	stress.biotic
GRMZM2G159134	22.4449	2.59439	-3.11292	0.0332	RNA.regulation of transcription.bZIP transcription factor family
GRMZM2G159149	3.39346	0	#NAME?	0.0018	not assigned.unknown
GRMZM2G159295	112.262	55.9326	-1.00511	0.01785	transport.unspecified cations
GRMZM2G159724	103.141	16.3422	-2.65794	5e-05	TCA / org transformation.other organic acid transformatons.malic
GRMZM2G159756	2.67521	0	#NAME?	5e-05	protein.postranslational modification.kinase.receptor like cytoplasmatic kinase VII
GRMZM2G159759	92.2734	42.0041	-1.13538	0.02275	misc.GDSL-motif lipase
GRMZM2G160032	36.75	16.8415	-1.12572	0.02465	RNA.regulation of transcription.putative transcription regulator
GRMZM2G160452	41.089	17.2789	-1.24974	0.0166	lipid metabolism.glycolipid synthesis.DGDG synthase
GRMZM2G160569	119.812	45.9396	-1.38297	0.00275	cell wall.pectin*esterases.acetyl esterase
GRMZM2G160710	177.667	8.23555	-4.43117	0.0037	not assigned.unknown
GRMZM2G160719	11.3536	0	#NAME?	0.01735	not assigned.unknown
GRMZM2G160739	3.06306	0	#NAME?	0.0011	not assigned.unknown
GRMZM2G161019	54.5328	7.2435	-2.91237	0.00075	not assigned.unknown
GRMZM2G161087	29.3396	12.5066	-1.23016	0.01675	not assigned.no ontology
GRMZM2G161245	29.943	8.19421	-1.86954	0.01915	TCA / org transformation.TCA.malate DH
GRMZM2G161263	7.53679	0	#NAME?	0.00065	not assigned.unknown
GRMZM2G161310	36.867	7.22294	-2.35167	0.01165	transport.misc
GRMZM2G161472	2.92443	0	#NAME?	0.0006	misc.cytochrome P450
GRMZM2G161728	65.4265	25.6138	-1.35295	0.0078	RNA.regulation of transcription.C2H2 zinc finger family
GRMZM2G161905	16.658	0	#NAME?	0.0001	misc.glutathione S transferases
GRMZM2G162158	10.5787	0	#NAME?	5e-05	hormone metabolism.ethylene.synthesis-degradation
GRMZM2G162250	18.8585	4.22868	-2.15694	0.0212	not assigned.unknown
GRMZM2G162347	69.2538	32.7731	-1.07938	0.01865	misc.acid and other phosphatases
GRMZM2G162388	9.14788	0	#NAME?	5e-05	cell.cycle.peptidylprolyl isomerase
GRMZM2G162466	3.73396	0	#NAME?	0.00955	not assigned.unknown
GRMZM2G162486	114.122	44.9507	-1.34416	0.005	misc.glutathione S transferases
GRMZM2G162605	29.1608	10.4957	-1.47423	0.03875	nucleotide metabolism.salvage.NUDIX hydrolases
GRMZM2G162702	84.9812	32.0338	-1.40755	0.00405	protein.postranslational modification.kinase.receptor like cytoplasmatic kinase VII
GRMZM2G163138	16.4974	3.43995	-2.26178	0.01015	signalling.receptor kinases.misc
GRMZM2G163200	38.1183	12.8972	-1.56343	0.02175	RNA.regulation of transcription.C2C2(Zn) GATA transcription factor family
GRMZM2G163406	64.1049	16.0819	-1.99499	0.03045	not assigned.unknown
GRMZM2G163574	2.55231	0	#NAME?	0.00305	not assigned.unknown
GRMZM2G163796	3.07718	0	#NAME?	0.02035	cell.organisation
GRMZM2G163809	22.6199	6.35907	-1.83071	0.0399	secondary metabolism.isoprenoids.non-mevalonate pathway.geranylgeranyl pyrophosphate synthase
GRMZM2G163861	38.6813	17.3317	-1.15822	0.03335	signalling.MAP kinases
GRMZM2G164074	40.1164	5.53162	-2.85842	0.01295	misc.cytochrome P450
GRMZM2G164099	3.2069	0	#NAME?	0.02835	not assigned.unknown
GRMZM2G164160	24.0593	8.61726	-1.48129	0.0254	protein.postranslational modification
GRMZM2G164418	22.9744	8.17994	-1.48987	0.0115	protein.degradation.ubiquitin.ubiquitin protease
GRMZM2G164649	69.7946	28.4996	-1.29217	0.0072	not assigned.no ontology
GRMZM2G164676	25.1747	7.30449	-1.78512	0.00835	misc.gluco-, galacto- and mannosidases.beta-galactosidase
GRMZM2G165044	32.6388	8.78565	-1.89337	0.00845	protein.degradation.ubiquitin.E3.RING
GRMZM2G165060	37.3865	3.77781	-3.30689	0.00535	protein.postranslational modification.kinase.receptor like cytoplasmatic kinase VII
GRMZM2G165535	102.216	30.5128	-1.74414	0.00105	cell wall.precursor synthesis.phosphomannomutase
GRMZM2G165679	194.551	39.0433	-2.317	0.0001	signalling.MAP kinases
GRMZM2G165778	13.5533	1.68106	-3.01121	0.02135	not assigned.unknown
GRMZM2G165919	36.3712	5.09504	-2.83563	0.01395	minor CHO metabolism.raffinose family.galactinol synthases.putative
GRMZM2G166064	17.2115	5.26727	-1.70825	0.0315	not assigned.unknown
GRMZM2G166616	6.10666	0	#NAME?	0.0001	hormone metabolism.ethylene.synthesis-degradation
GRMZM2G166855	26.8458	12.869	-1.0608	0.04785	not assigned.unknown
GRMZM2G166976	10.2175	0	#NAME?	5e-05	not assigned.unknown
GRMZM2G167283	24.1917	5.02183	-2.26823	0.01705	transport.metabolite transporters at the envelope membrane
GRMZM2G167428	24.0207	9.72644	-1.30429	0.02345	not assigned.unknown
GRMZM2G167549	538.026	174.313	-1.626	0.00015	misc.misc2
GRMZM2G167957	30.2739	7.40742	-2.03103	0.014	signalling.phosphinositides.inositol-1,3,4-trisphosphate 5/6-kinase
GRMZM2G168115	11.65	0	#NAME?	0.00075	protein.degradation.aspartate protease
GRMZM2G168752	4.23538	0	#NAME?	0.00035	development.unspecified
GRMZM2G168760	24.7694	11.1143	-1.15615	0.04115	cell.organisation
GRMZM2G169020	48.2644	4.74673	-3.34595	0.0065	signalling.receptor kinases.S-locus glycoprotein like
GRMZM2G169064	11.0176	0	#NAME?	5e-05	not assigned.unknown
GRMZM2G169329	94.032	20.4928	-2.19804	0.0114	redox.heme
GRMZM2G169333	55.4177	23.9803	-1.2085	0.0268	DNA.repair
GRMZM2G169486	23.1332	4.78798	-2.27248	0.02295	protein.targeting.peroxisomes
GRMZM2G169648	21.6964	6.96875	-1.63849	0.03605	DNA.synthesis/chromatin structure
GRMZM2G169773	35.3484	12.2529	-1.52853	0.0403	transport.misc
GRMZM2G169788	23.7718	2.3964	-3.31031	0.04195	transport.cyclic nucleotide or calcium regulated channels
GRMZM2G169947	7.67934	0	#NAME?	0.022	not assigned.unknown
GRMZM2G170061	24.5808	8.23379	-1.57791	0.0438	DNA.synthesis/chromatin structure
GRMZM2G170208	2.91273	0	#NAME?	0.00025	transport.phosphate
GRMZM2G170567	25.3632	8.13162	-1.64112	0.0196	cell.organisation
GRMZM2G170625	7.324	0	#NAME?	5e-05	misc.myrosinases-lectin-jacalin
GRMZM2G170969	15.5821	0	#NAME?	0.00285	not assigned.unknown
GRMZM2G171400	67.872	19.2757	-1.81603	0.00295	minor CHO metabolism.others
GRMZM2G171423	92.6002	18.2444	-2.34356	0.0098	stress.abiotic
GRMZM2G171430	211.433	78.5531	-1.42846	0.00845	protein.degradation.ubiquitin
GRMZM2G171600	11.9397	4.03163	-1.56633	0.03275	RNA.regulation of transcription.AtSR Transcription Factor family
GRMZM2G171713	3.03041	0	#NAME?	0.00085	not assigned.unknown
GRMZM2G171723	54.863	25.4108	-1.11039	0.04795	not assigned.unknown
GRMZM2G171998	15.9804	5.12257	-1.64137	0.0284	not assigned.unknown
GRMZM2G172204	264.132	127.391	-1.052	0.0103	misc.myrosinases-lectin-jacalin
GRMZM2G172230	93.3945	6.0964	-3.93731	5e-05	protein.degradation.serine protease
GRMZM2G172726	30.9208	9.82097	-1.65464	0.0192	not assigned.unknown
GRMZM2G172900	58.6143	18.3379	-1.67643	0.003	protein.postranslational modification
GRMZM2G173085	37.2039	15.1769	-1.29358	0.0138	not assigned.unknown
GRMZM2G173341	58.9715	27.3757	-1.10712	0.02475	cell wall.cell wall proteins.RGP
GRMZM2G173425	130.647	41.3654	-1.65918	0.0028	RNA.regulation of transcription.unclassified
GRMZM2G173596	73.8021	0	#NAME?	5e-05	not assigned.unknown
GRMZM2G173630	42.0718	17.6727	-1.25133	0.0441	hormone metabolism.gibberelin.signal transduction
GRMZM2G173710	82.5173	15.3063	-2.43057	0.00565	signalling.phosphorelay
GRMZM2G173943	45.783	18.0833	-1.34016	0.0176	not assigned.unknown
GRMZM2G173962	33.8008	10.4247	-1.69706	0.026	protein.postranslational modification
GRMZM2G173965	44.6767	0	#NAME?	5e-05	signalling.MAP kinases
GRMZM2G174092	2.37357	0	#NAME?	0.00335	mitochondrial electron transport / ATP synthesis.F1-ATPase
GRMZM2G174315	70.3093	3.50859	-4.32475	0.0063	signalling.calcium
GRMZM2G174803	22.5775	7.60486	-1.56989	0.02875	not assigned.unknown
GRMZM2G174896	245.413	88.9642	-1.46391	0.00045	protein.postranslational modification
GRMZM2G175076	47.6289	8.00915	-2.57212	0.0165	secondary metabolism.flavonoids.chalcones
GRMZM2G175642	70.2023	29.2623	-1.26247	0.0101	not assigned.unknown
GRMZM2G175816	197.17	22.4623	-3.13387	5e-05	nucleotide metabolism.salvage.NUDIX hydrolases
GRMZM2G176029	114.781	22.1108	-2.37606	0.0001	transport.NDP-sugars at the ER
GRMZM2G176129	11.2328	0	#NAME?	5e-05	PS.lightreaction.NADH DH
GRMZM2G176253	95.2232	24.34	-1.96798	0.007	transport.peptides and oligopeptides
GRMZM2G176397	49.2808	22.9455	-1.10282	0.0087	TCA / org transformation.TCA.aconitase
GRMZM2G176407	29.1935	11.538	-1.33925	0.0435	not assigned.unknown
GRMZM2G176472	9.62349	0	#NAME?	5e-05	signalling.calcium
GRMZM2G176735	28.1589	13.7527	-1.03388	0.0454	not assigned.unknown
GRMZM2G177203	10.1224	0	#NAME?	5e-05	not assigned.unknown
GRMZM2G177220	21.1795	6.49691	-1.70484	0.01515	RNA.regulation of transcription.ARR
GRMZM2G177631	73.533	34.0103	-1.11242	0.00765	cell wall.cellulose synthesis.cellulose synthase
GRMZM2G177668	19.8706	2.47866	-3.00301	0.0422	misc.cytochrome P450
GRMZM2G178522	41.5643	12.0918	-1.78131	0.04765	protein.degradation.ubiquitin.E3.RING
GRMZM2G178817	2.03829	0	#NAME?	0.0131	stress.abiotic.unspecified
GRMZM2G178892	32.6029	11.0185	-1.56507	0.014	lipid metabolism.glycolipid synthesis.MGDG synthase
GRMZM2G179024	70.9777	19.6775	-1.85082	0.0002	RNA.regulation of transcription.Psudo ARR transcription factor family
GRMZM2G179147	50.5772	18.3876	-1.45976	0.0157	misc.cytochrome P450
GRMZM2G179155	40.36	17.0093	-1.2466	0.0495	not assigned.unknown
GRMZM2G179351	8.73941	2.39965	-1.86471	0.0236	protein.degradation.ubiquitin.E3.RING
GRMZM2G179504	5.48632	0	#NAME?	5e-05	protein.glycosylation
GRMZM2G179679	2.91171	0	#NAME?	0.0064	development.unspecified
GRMZM2G179732	51.4109	12.5245	-2.03732	0.0128	not assigned.no ontology
GRMZM2G179848	50.6451	2.26798	-4.48094	0.001	not assigned.unknown
GRMZM2G180086	13.7647	5.33776	-1.36666	0.0403	RNA.regulation of transcription.JUMONJI family
GRMZM2G180211	61.3565	12.4801	-2.29759	0.00355	transport.p- and v-ATPases
GRMZM2G180691	31.9057	9.12051	-1.80663	0.02165	protein.postranslational modification
GRMZM2G180699	21.6911	6.32103	-1.77887	0.04895	not assigned.no ontology.C2 domain-containing protein
GRMZM2G181551	615.187	53.14	-3.53316	5e-05	stress.abiotic.drought/salt
GRMZM2G300924	9.80037	0	#NAME?	5e-05	RNA.regulation of transcription.AP2/EREBP, APETALA2/Ethylene-responsive element binding protein family
GRMZM2G301089	94.8364	0	#NAME?	5e-05	RNA.regulation of transcription.bHLH,Basic Helix-Loop-Helix family
GRMZM2G301853	6.34853	0	#NAME?	0.01345	not assigned.unknown
GRMZM2G303342	4.75198	0	#NAME?	0.01375	not assigned.unknown
GRMZM2G303631	75.4252	34.4161	-1.13196	0.01505	protein.targeting.secretory pathway.vacuole
GRMZM2G304657	12.9873	0	#NAME?	0.00165	not assigned.unknown
GRMZM2G305066	9.24545	0	#NAME?	0.0019	signalling.MAP kinases
GRMZM2G305115	635.965	110.189	-2.52897	5e-05	signalling.calcium
GRMZM2G305822	48.7527	13.2394	-1.88065	0.00075	protein.postranslational modification.kinase.receptor like cytoplasmatic kinase VII
GRMZM2G305901	20.2675	2.26446	-3.16192	0.01825	protein.degradation.ubiquitin.E3.RING
GRMZM2G306282	2.46996	0	#NAME?	5e-05	protein.postranslational modification.kinase.receptor like cytoplasmatic kinase VII
GRMZM2G306482	17.5892	4.44931	-1.98304	0.02125	not assigned.no ontology.pentatricopeptide (PPR) repeat-containing protein
GRMZM2G306859	8.28624	0	#NAME?	5e-05	RNA.regulation of transcription.PHD finger transcription factor
GRMZM2G307368	190.711	80.5529	-1.24338	0.0043	not assigned.unknown
GRMZM2G308687	73.7646	12.7488	-2.53257	0.0034	misc.glutathione S transferases
GRMZM2G310144	6.38982	0	#NAME?	5e-05	transport.ABC transporters and multidrug resistance systems
GRMZM2G310431	15.5249	4.52138	-1.77975	0.0476	stress.abiotic.heat
GRMZM2G310465	19.4761	0	#NAME?	5e-05	development.unspecified
GRMZM2G310505	5.30689	0	#NAME?	0.0134	not assigned.unknown
GRMZM2G310795	28.0273	4.123	-2.76507	0.01115	misc.UDP glucosyl and glucoronyl transferases
GRMZM2G311898	10.297	0	#NAME?	0.0007	redox.glutaredoxins
GRMZM2G312061	9.8087	0	#NAME?	0.02925	not assigned.unknown
GRMZM2G312201	4.33457	1.02302	-2.08305	0.0478	not assigned.no ontology.pentatricopeptide (PPR) repeat-containing protein
GRMZM2G312661	73.3199	1.92385	-5.25213	0.0023	signalling.calcium
GRMZM2G312736	10.2651	0	#NAME?	0.0178	not assigned.unknown
GRMZM2G312997	51.6586	11.722	-2.13979	0.00085	stress.abiotic
GRMZM2G313321	3.20382	0	#NAME?	0.0001	protein.degradation
GRMZM2G314233	78.9295	26.5278	-1.57306	0.04045	protein.degradation.ubiquitin.proteasom
GRMZM2G314328	5.5445	0.835354	-2.7306	0.0398	mitochondrial electron transport / ATP synthesis.cytochrome c
GRMZM2G314361	2.28639	0	#NAME?	0.00335	not assigned.unknown
GRMZM2G314396	35.5008	9.79575	-1.85762	5e-05	signalling.calcium
GRMZM2G315125	36.4895	15.6928	-1.21738	0.01935	transport.ABC transporters and multidrug resistance systems
GRMZM2G315199	39.2702	15.7181	-1.321	0.03625	not assigned.unknown
GRMZM2G315769	14.6945	5.34029	-1.46029	0.0172	not assigned.unknown
GRMZM2G315848	49.3219	8.76198	-2.4929	0.0046	misc.acid and other phosphatases
GRMZM2G316033	14.3061	0	#NAME?	0.0279	not assigned.unknown
GRMZM2G316749	6.87235	0	#NAME?	0.00195	not assigned.unknown
GRMZM2G317426	10.0302	0	#NAME?	0.00055	not assigned.unknown
GRMZM2G317614	19.5154	0	#NAME?	5e-05	DNA.synthesis/chromatin structure
GRMZM2G318180	37.1396	0	#NAME?	0.0025	not assigned.unknown
GRMZM2G318671	8.56554	0	#NAME?	0.01735	not assigned.unknown
GRMZM2G319104	15.5396	0	#NAME?	5e-05	not assigned.no ontology.paired amphipathic helix repeat-containing protein
GRMZM2G319167	3.93952	0	#NAME?	0.0054	not assigned.unknown
GRMZM2G319988	2.57807	0	#NAME?	0.0071	DNA.repair
GRMZM2G320307	51.2586	14.5449	-1.81728	0.0025	redox.ascorbate and glutathione.ascorbate
GRMZM2G320506	8.82565	0	#NAME?	5e-05	signalling.calcium
GRMZM2G323013	8.0998	0	#NAME?	0.00085	protein.degradation.ubiquitin.E3.RING
GRMZM2G323082	3.105	0	#NAME?	0.02945	not assigned.unknown
GRMZM2G323387	21.7549	0	#NAME?	5e-05	not assigned.unknown
GRMZM2G323622	22.8567	8.82759	-1.37253	0.02715	cell.organisation
GRMZM2G324703	4.12712	0	#NAME?	0.0057	transport.misc
GRMZM2G324903	35.5431	4.67648	-2.92607	0.0312	development.unspecified
GRMZM2G325285	2.94467	0	#NAME?	5e-05	cell.vesicle transport
GRMZM2G325575	239.83	112.091	-1.09735	0.0051	metal handling.binding, chelation and storage
GRMZM2G325683	24.0294	0	#NAME?	0.001	not assigned.unknown
GRMZM2G325693	67.8877	7.15841	-3.24544	0.02255	not assigned.unknown
GRMZM2G325804	26.6283	12.5101	-1.08987	0.0196	not assigned.no ontology
GRMZM2G326116	49.2532	0	#NAME?	5e-05	secondary metabolism.flavonoids.isoflavones.isoflavone reductase
GRMZM2G326195	21.0407	6.88997	-1.61061	0.03715	lipid metabolism.FA synthesis and FA elongation.acyl-CoA binding protein
GRMZM2G326707	282.723	39.4105	-2.84274	5e-05	transport.phosphate
GRMZM2G326783	3.23938	0	#NAME?	0.00015	development.unspecified
GRMZM2G327234	25.7702	6.69978	-1.94352	0.01335	transport.potassium
GRMZM2G327406	19.1025	5.08416	-1.90968	0.0429	S-assimilation.AKN
GRMZM2G327695	3.25504	0	#NAME?	0.0183	not assigned.unknown
GRMZM2G329454	103.1	9.08356	-3.50464	0.03755	not assigned.unknown
GRMZM2G329636	9.01699	1.22032	-2.88539	0.04615	mitochondrial electron transport / ATP synthesis.F1-ATPase
GRMZM2G330635	145.905	55.7808	-1.38719	0.0069	misc.glutathione S transferases
GRMZM2G330757	7.16039	0	#NAME?	0.0071	not assigned.unknown
GRMZM2G330772	55.0834	24.0059	-1.19823	0.04345	cell.vesicle transport
GRMZM2G332423	3.42677	0	#NAME?	0.005	hormone metabolism.ethylene.synthesis-degradation
GRMZM2G332505	8.33505	0.694154	-3.58586	0.0415	transport.amino acids
GRMZM2G333623	25.8028	9.50424	-1.44088	0.02095	not assigned.unknown
GRMZM2G333916	8.72779	1.89101	-2.20646	0.0176	RNA.regulation of transcription.DNA methyltransferases
GRMZM2G334584	8.52965	3.0251	-1.4955	0.0374	stress.biotic.PR-proteins
GRMZM2G334628	140.279	69.0747	-1.02207	0.04485	not assigned.unknown
GRMZM2G335438	2.69716	0	#NAME?	5e-05	RNA.regulation of transcription.Histone acetyltransferases
GRMZM2G335685	12.8761	0	#NAME?	5e-05	not assigned.unknown
GRMZM2G335738	2.48024	0	#NAME?	0.00145	signalling.G-proteins
GRMZM2G336533	7.8732	0	#NAME?	5e-05	development.unspecified
GRMZM2G336766	7.11827	0	#NAME?	0.01735	not assigned.unknown
GRMZM2G336858	24.3014	8.95618	-1.44009	0.02475	cell.cycle.peptidylprolyl isomerase
GRMZM2G337048	4.70976	0	#NAME?	0.00085	misc.UDP glucosyl and glucoronyl transferases
GRMZM2G338160	126.343	39.2543	-1.68643	0.004	not assigned.unknown
GRMZM2G338259	60.0436	24.6115	-1.28668	0.00445	RNA.regulation of transcription.ARF, Auxin Response Factor family
GRMZM2G338702	46.6943	18.44	-1.34041	0.0321	not assigned.unknown
GRMZM2G339206	5.30062	0	#NAME?	0.00025	RNA.regulation of transcription.C2H2 zinc finger family
GRMZM2G339563	78.4949	15.3028	-2.3588	0.00025	cell.cell death.plants
GRMZM2G339728	3.43917	0	#NAME?	0.00365	not assigned.unknown
GRMZM2G341271	33.1245	15.5118	-1.09453	0.0301	protein.degradation.ubiquitin.E3.unspecified
GRMZM2G341404	40.5053	14.5479	-1.4773	0.0087	stress.abiotic.heat
GRMZM2G341405	94.6149	37.544	-1.33349	0.00965	RNA.regulation of transcription.ARR
GRMZM2G341729	117.28	49.6832	-1.23913	0.0043	stress.abiotic.cold
GRMZM2G342685	10.2795	0	#NAME?	0.0004	development.unspecified
GRMZM2G343291	39.9746	6.6936	-2.57823	0.00285	not assigned.unknown
GRMZM2G343828	3.72547	0	#NAME?	0.0006	cell wall.degradation.mannan-xylose-arabinose-fucose
GRMZM2G344453	2.50898	0	#NAME?	0.00305	not assigned.no ontology
GRMZM2G345622	36.3595	13.7377	-1.40419	0.0463	protein.degradation.subtilases
GRMZM2G345717	2.65211	0	#NAME?	5e-05	hormone metabolism.ethylene.synthesis-degradation
GRMZM2G346897	3.08743	0	#NAME?	0.00295	not assigned.unknown
GRMZM2G347043	112.041	29.7977	-1.91075	0.00145	development.unspecified
GRMZM2G347270	15.6761	0	#NAME?	5e-05	not assigned.no ontology
GRMZM2G349749	8.88211	0	#NAME?	5e-05	development.storage proteins
GRMZM2G349791	47.3071	6.92669	-2.77182	0.01395	secondary metabolism.phenylpropanoids
GRMZM2G350793	3.70978	0	#NAME?	5e-05	signalling.receptor kinases.misc
GRMZM2G350802	16.1162	3.78656	-2.08955	0.0272	cell.organisation
GRMZM2G351023	1.99059	0	#NAME?	0.00485	lipid metabolism.FA synthesis and FA elongation.ACP oxoacyl reductase
GRMZM2G351775	27.566	10.3	-1.42024	0.02835	stress.abiotic.heat
GRMZM2G352695	11.1793	3.76308	-1.57084	0.03225	signalling.calcium
GRMZM2G353444	256.769	120.047	-1.09687	0.00895	lipid metabolism.lipid degradation.lipases.triacylglycerol lipase
GRMZM2G355523	29.8955	14.5604	-1.03788	0.04335	transport.ABC transporters and multidrug resistance systems
GRMZM2G355572	41.6673	6.6397	-2.64973	0.02735	not assigned.unknown
GRMZM2G356404	57.649	14.6098	-1.98036	0.0053	not assigned.unknown
GRMZM2G357112	24.761	0	#NAME?	5e-05	not assigned.unknown
GRMZM2G357595	38.3484	2.5228	-3.92607	0.01	signalling.calcium
GRMZM2G357734	5.61963	0	#NAME?	5e-05	secondary metabolism.isoprenoids.carotenoids.phytoene dehydrogenase
GRMZM2G357972	20.5749	6.49332	-1.66386	0.01165	RNA.regulation of transcription.SET-domain transcriptional regulator family
GRMZM2G358059	291.709	132.061	-1.14332	0.0048	signalling.calcium
GRMZM2G358180	18.6448	4.17692	-2.15826	0.0002	PS.lightreaction.photosystem II.PSII polypeptide subunits
GRMZM2G358536	7.2228	0	#NAME?	0.0084	not assigned.unknown
GRMZM2G358667	5.86736	0	#NAME?	0.0164	protein.degradation.ubiquitin.E3.SCF.FBOX
GRMZM2G358827	27.905	11.0368	-1.33821	0.0116	not assigned.unknown
GRMZM2G358830	1.90242	0	#NAME?	0.00485	protein.postranslational modification.kinase.receptor like cytoplasmatic kinase VII
GRMZM2G359505	25.6529	9.10698	-1.49408	0.044	not assigned.unknown
GRMZM2G362088	61.1879	22.2522	-1.4593	0.01115	signalling.G-proteins
GRMZM2G363554	56.3134	4.43337	-3.667	0.01125	misc.UDP glucosyl and glucoronyl transferases
GRMZM2G363971	7.28267	0	#NAME?	0.01345	not assigned.unknown
GRMZM2G364178	89.7747	37.9018	-1.24404	0.0222	not assigned.unknown
GRMZM2G365035	57.741	9.26394	-2.6399	0.00025	protein.postranslational modification
GRMZM2G365160	224.075	45.3967	-2.30332	5e-05	amino acid metabolism.synthesis.aromatic aa.chorismate.3-deoxy-D-arabino-heptulosonate 7-phosphate synthase
GRMZM2G365185	4.71086	0.757046	-2.63754	0.02495	signalling.G-proteins
GRMZM2G365770	6.62471	0	#NAME?	0.00255	not assigned.unknown
GRMZM2G366607	19.9394	0	#NAME?	0.0003	misc.acid and other phosphatases
GRMZM2G366910	15.0363	0	#NAME?	0.00035	not assigned.unknown
GRMZM2G368909	12.6945	2.93521	-2.11267	0.0389	development.unspecified
GRMZM2G369652	53.085	21.2389	-1.3216	0.04635	signalling.G-proteins
GRMZM2G370048	17.2731	6.32111	-1.45028	0.0454	cell wall.precursor synthesis.UXS
GRMZM2G370915	23.1172	3.90633	-2.56508	0.04425	not assigned.no ontology
GRMZM2G372684	20.1288	7.30141	-1.46302	0.03975	protein.degradation.ubiquitin.E3.RING
GRMZM2G373329	3.12312	0	#NAME?	0.00085	protein.degradation.ubiquitin.E3.RING
GRMZM2G373554	7.59136	0	#NAME?	0.00285	not assigned.unknown
GRMZM2G373607	26.3894	0	#NAME?	5e-05	protein.degradation.serine protease
GRMZM2G374074	18.3917	0	#NAME?	5e-05	not assigned.unknown
GRMZM2G374302	463.115	215.825	-1.10151	0.00485	not assigned.unknown
GRMZM2G375159	10.5317	0	#NAME?	5e-05	secondary metabolism.phenylpropanoids
GRMZM2G375197	5.77094	0	#NAME?	0.00055	not assigned.unknown
GRMZM2G376595	16.3307	3.15923	-2.36994	0.01255	lipid metabolism.'exotics' (steroids, squalene etc).phosphatidylcholinesterol O-acyltransferase
GRMZM2G376829	9.45488	0	#NAME?	5e-05	RNA.processing.ribonucleases
GRMZM2G376918	17.3015	7.40983	-1.22339	0.03675	protein.postranslational modification
GRMZM2G376927	4.60616	0	#NAME?	0.02035	not assigned.unknown
GRMZM2G377690	2.49795	0	#NAME?	0.00045	not assigned.unknown
GRMZM2G377904	39.0001	5.8307	-2.74174	0.01805	protein.postranslational modification
GRMZM2G378547	2.50774	0	#NAME?	5e-05	protein.postranslational modification.kinase.receptor like cytoplasmatic kinase VII
GRMZM2G378717	57.3202	18.7373	-1.61313	0.0079	protein.aa activation.aspartate-tRNA ligase
GRMZM2G379005	70.2712	19.9783	-1.8145	0.00515	RNA.regulation of transcription.C2C2(Zn) GATA transcription factor family
GRMZM2G379540	73.8459	12.2674	-2.58969	0.00265	protein.degradation.serine protease
GRMZM2G380361	31.454	12.7053	-1.30781	0.0448	not assigned.no ontology
GRMZM2G380377	11.3363	0	#NAME?	5e-05	RNA.regulation of transcription.AP2/EREBP, APETALA2/Ethylene-responsive element binding protein family
GRMZM2G380738	9.05687	0	#NAME?	0.00305	not assigned.unknown
GRMZM2G381129	53.3274	20.4895	-1.37999	0.03105	not assigned.no ontology
GRMZM2G381138	11.9958	0	#NAME?	5e-05	not assigned.unknown
GRMZM2G381378	3.88183	0	#NAME?	0.00615	RNA.regulation of transcription.WRKY domain transcription factor family
GRMZM2G381404	44.2975	3.24927	-3.76904	0.007	not assigned.unknown
GRMZM2G381453	25.8431	1.91055	-3.75772	0.02175	transport.misc
GRMZM2G382106	28.6501	10.9961	-1.38155	0.00905	RNA.regulation of transcription.unclassified
GRMZM2G382413	38.7443	11.6813	-1.72979	0.00495	signalling.G-proteins
GRMZM2G385543	2.41207	0	#NAME?	0.0023	RNA.regulation of transcription.bHLH,Basic Helix-Loop-Helix family
GRMZM2G386389	5.94793	0	#NAME?	5e-05	not assigned.unknown
GRMZM2G387227	5.39072	0	#NAME?	0.00235	cell.cycle
GRMZM2G388253	41.0087	13.1981	-1.6356	0.00995	RNA.regulation of transcription.putative transcription regulator
GRMZM2G388576	3.29694	0	#NAME?	5e-05	protein.degradation.ubiquitin.proteasom
GRMZM2G389015	14.1066	0	#NAME?	5e-05	not assigned.unknown
GRMZM2G389094	5.31935	0	#NAME?	0.0001	stress.abiotic.heat
GRMZM2G389173	58.3404	11.1237	-2.39086	0.00185	redox.thioredoxin.PDIL
GRMZM2G389362	51.4694	18.5488	-1.47239	0.0044	protein.targeting.secretory pathway.vacuole
GRMZM2G390076	87.6621	24.1558	-1.85958	0.0197	protein.postranslational modification
GRMZM2G390236	12.5675	0	#NAME?	0.00485	not assigned.unknown
GRMZM2G391042	5.78073	1.00035	-2.53075	0.04575	signalling.calcium
GRMZM2G391746	11.1951	0	#NAME?	0.005	not assigned.unknown
GRMZM2G392320	34.4366	4.73332	-2.86302	0.00145	protein.degradation.ubiquitin.E3.RING
GRMZM2G392649	21.9117	8.3614	-1.38989	0.01655	protein.degradation.metalloprotease
GRMZM2G392710	11.5255	2.71121	-2.08782	0.02985	cell.division
GRMZM2G392791	59.547	4.79585	-3.63417	0.00105	misc.misc2
GRMZM2G393337	4.84523	0	#NAME?	5e-05	secondary metabolism.isoprenoids.mevalonate pathway.HMG-CoA reductase
GRMZM2G394410	53.3822	17.2722	-1.62791	0.0456	not assigned.unknown
GRMZM2G394732	18.3005	6.29791	-1.53894	0.02735	not assigned.unknown
GRMZM2G396550	20.6538	7.69054	-1.42525	0.0389	transport.potassium
GRMZM2G397687	5.79976	0	#NAME?	0.00025	not assigned.unknown
GRMZM2G397759	4.45904	0	#NAME?	0.0016	not assigned.no ontology.pentatricopeptide (PPR) repeat-containing protein
GRMZM2G398736	36.5247	8.1424	-2.16535	0.0482	cell.cycle
GRMZM2G398854	15.8818	4.37226	-1.86093	0.0293	protein.postranslational modification
GRMZM2G399073	70.7895	25.1712	-1.49176	0.00085	stress.abiotic.heat
GRMZM2G399541	3.82231	0	#NAME?	0.0131	not assigned.unknown
GRMZM2G400156	2.80664	0	#NAME?	0.0268	hormone metabolism.auxin.induced-regulated-responsive-activated
GRMZM2G400714	71.8533	9.12405	-2.97731	0.0023	RNA.regulation of transcription.C2H2 zinc finger family
GRMZM2G402881	4.39239	0	#NAME?	0.00295	cell.organisation
GRMZM2G403828	53.6352	25.8828	-1.05119	0.03835	signalling.calcium
GRMZM2G404207	23.4474	7.43711	-1.65661	0.01255	protein.postranslational modification.kinase.receptor like cytoplasmatic kinase VII
GRMZM2G404702	6.45325	0	#NAME?	5e-05	transport.metal
GRMZM2G404922	1.91991	0	#NAME?	0.0003	RNA.regulation of transcription.bHLH,Basic Helix-Loop-Helix family
GRMZM2G405090	16.8657	0	#NAME?	5e-05	not assigned.unknown
GRMZM2G406603	137.905	28.1333	-2.29332	5e-05	lipid metabolism.FA synthesis and FA elongation.ACP thioesterase
GRMZM2G406712	26.6818	11.8215	-1.17445	0.01705	not assigned.no ontology
GRMZM2G408038	5.22952	0	#NAME?	0.00055	protein.degradation.serine protease
GRMZM2G408096	28.424	10.6505	-1.41619	0.0066	RNA.regulation of transcription.putative transcription regulator
GRMZM2G408537	22.5063	0	#NAME?	0.00045	not assigned.unknown
GRMZM2G408834	4.36163	0	#NAME?	5e-05	not assigned.unknown
GRMZM2G410175	9.72594	0	#NAME?	0.0009	misc.peroxidases
GRMZM2G410916	3.90264	0	#NAME?	0.00555	not assigned.unknown
GRMZM2G412150	16.2008	6.43946	-1.33105	0.0153	not assigned.unknown
GRMZM2G412611	188.484	82.6338	-1.18964	0.00445	major CHO metabolism.degradation.starch.glucan water dikinase
GRMZM2G413337	49.1649	8.79464	-2.48293	0.03445	not assigned.unknown
GRMZM2G413897	307.695	37.1883	-3.04858	5e-05	stress.abiotic.heat
GRMZM2G414043	22.1164	7.42495	-1.57466	0.0258	development.unspecified
GRMZM2G414727	99.1326	22.6965	-2.12689	0.0084	not assigned.unknown
GRMZM2G415007	42.3285	9.14508	-2.21056	0.0022	stress.abiotic.heat
GRMZM2G416751	25.8742	10.706	-1.2731	0.026	RNA.regulation of transcription.putative transcription regulator
GRMZM2G417009	4.84435	0	#NAME?	0.03605	lipid metabolism.'exotics' (steroids, squalene etc).sphingolipids
GRMZM2G417682	8.76921	2.76335	-1.66603	0.02835	not assigned.unknown
GRMZM2G420812	14.8708	0	#NAME?	0.0096	hormone metabolism.auxin.induced-regulated-responsive-activated
GRMZM2G420883	7.31646	0	#NAME?	5e-05	not assigned.unknown
GRMZM2G421791	38.173	6.13252	-2.638	0.0026	not assigned.unknown
GRMZM2G422750	117.294	47.0044	-1.31926	0.0042	secondary metabolism.flavonoids.chalcones
GRMZM2G423898	42.4598	0	#NAME?	5e-05	not assigned.unknown
GRMZM2G424053	419.928	159.162	-1.39964	0.0006	redox.thioredoxin
GRMZM2G425072	7.26577	0	#NAME?	0.0084	not assigned.unknown
GRMZM2G425249	71.6957	27.1782	-1.39944	0.00545	lipid metabolism.Phospholipid synthesis.choline kinase
GRMZM2G425430	10.4762	0	#NAME?	5e-05	RNA.regulation of transcription.WRKY domain transcription factor family
GRMZM2G425719	2.7399	0	#NAME?	0.0003	misc.oxidases - copper, flavone etc
GRMZM2G426154	23.2086	5.08648	-2.18992	0.0347	RNA.regulation of transcription.unclassified
GRMZM2G426200	14.1615	2.27128	-2.6404	0.02045	protein.targeting.chloroplast
GRMZM2G426953	29.1561	11.4558	-1.34772	0.04385	stress.biotic.respiratory burst
GRMZM2G427557	42.9032	8.20029	-2.38734	5e-05	PS.lightreaction.cytochrome b6/f.subunit 4 (PETD)
GRMZM2G427713	4.92973	0	#NAME?	0.0057	not assigned.unknown
GRMZM2G428391	83.7186	2.4085	-5.11934	0.0217	stress.abiotic.heat
GRMZM2G431243	79.7169	17.1192	-2.21927	5e-05	RNA.regulation of transcription.AtSR Transcription Factor family
GRMZM2G431309	25.4493	8.18957	-1.63577	0.03255	development.unspecified
GRMZM2G431900	34.8253	10.8183	-1.68667	0.00495	RNA.regulation of transcription.SNF7
GRMZM2G432583	5.36654	0	#NAME?	0.0004	RNA.regulation of transcription.WRKY domain transcription factor family
GRMZM2G432796	21.9659	2.98509	-2.87942	0.0061	protein.postranslational modification
GRMZM2G434317	15.1792	3.22949	-2.23272	0.03315	not assigned.unknown
GRMZM2G436020	32.1643	0	#NAME?	5e-05	not assigned.unknown
GRMZM2G436332	12.2177	0	#NAME?	5e-05	not assigned.no ontology.pentatricopeptide (PPR) repeat-containing protein
GRMZM2G436593	105.115	45.6004	-1.20484	0.03555	transport.metabolite transporters at the mitochondrial membrane
GRMZM2G436947	13.9113	0	#NAME?	0.0004	not assigned.unknown
GRMZM2G437445	4.2563	0	#NAME?	5e-05	cell.organisation
GRMZM2G438178	3.66125	0	#NAME?	5e-05	fermentation.PDC
GRMZM2G438602	45.7049	10.1208	-2.17502	0.02135	protein.aa activation.valine-tRNA ligase
GRMZM2G438606	2.31849	0	#NAME?	0.02015	not assigned.unknown
GRMZM2G438895	90.2447	37.7651	-1.25679	0.002	not assigned.no ontology
GRMZM2G439311	19.7416	2.436	-3.01865	0.0309	signalling.calcium
GRMZM2G439799	4.76137	0	#NAME?	5e-05	signalling.receptor kinases.misc
GRMZM2G440125	11.4774	0	#NAME?	0.01735	protein.degradation.ubiquitin.E3.RING
GRMZM2G440855	5.60655	0	#NAME?	0.0087	not assigned.unknown
GRMZM2G441541	23.7204	5.96518	-1.99149	0.0186	stress.biotic.respiratory burst
GRMZM2G441548	3.65084	0	#NAME?	0.0016	not assigned.unknown
GRMZM2G442763	4.42305	0	#NAME?	0.00015	not assigned.unknown
GRMZM2G443332	4.03377	0	#NAME?	0.00465	not assigned.unknown
GRMZM2G443509	50.6216	20.92	-1.27487	0.01705	protein.postranslational modification
GRMZM2G444560	9.57796	0	#NAME?	5e-05	protein.degradation.AAA type
GRMZM2G445634	374.857	14.8605	-4.65679	0.00525	not assigned.unknown
GRMZM2G446189	3.69486	0	#NAME?	0.00265	protein.postranslational modification.kinase.receptor like cytoplasmatic kinase VII
GRMZM2G446426	7.74483	0	#NAME?	5e-05	RNA.regulation of transcription.MADS box transcription factor family
GRMZM2G447005	2.64055	0	#NAME?	0.0046	not assigned.unknown
GRMZM2G447617	62.5138	26.5609	-1.23487	0.01895	transport.metabolite transporters at the envelope membrane
GRMZM2G447987	33.6704	9.66219	-1.80106	0.01325	not assigned.unknown
GRMZM2G448607	105.032	24.2657	-2.11383	0.0018	not assigned.unknown
GRMZM2G448656	5.44618	0	#NAME?	0.00175	not assigned.unknown
GRMZM2G450825	7.24934	1.35085	-2.42398	0.04815	mitochondrial electron transport / ATP synthesis.cytochrome c oxidase
GRMZM2G451112	2.58471	0	#NAME?	5e-05	not assigned.unknown
GRMZM2G451769	17.4406	0	#NAME?	0.0009	not assigned.unknown
GRMZM2G451965	46.6186	4.34723	-3.42274	0.00355	misc.gluco-, galacto- and mannosidases.endoglucanase
GRMZM2G454018	3.80028	0	#NAME?	0.0087	not assigned.unknown
GRMZM2G454056	21.0079	0	#NAME?	0.00035	not assigned.unknown
GRMZM2G456422	4.12917	0	#NAME?	0.022	not assigned.unknown
GRMZM2G456644	5.41289	0	#NAME?	0.01735	hormone metabolism.auxin.induced-regulated-responsive-activated
GRMZM2G457346	8.94705	0	#NAME?	0.01345	not assigned.unknown
GRMZM2G457562	2.5479	0	#NAME?	0.0022	not assigned.unknown
GRMZM2G457697	60.8143	12.3987	-2.29422	0.0075	not assigned.unknown
GRMZM2G458718	2.6363	0	#NAME?	0.00435	cell.organisation
GRMZM2G461356	48.2185	22.087	-1.12639	0.01005	not assigned.unknown
GRMZM2G461557	17.972	4.58126	-1.97193	0.04265	not assigned.unknown
GRMZM2G461791	38.0028	11.2164	-1.76049	0.02365	not assigned.unknown
GRMZM2G463640	15.9944	1.99801	-3.00093	0.0163	PS.lightreaction.cytochrome b6/f.cytochrome b6 (CYB6)
GRMZM2G465257	4.71362	0	#NAME?	0.0178	not assigned.unknown
GRMZM2G466265	5.64316	0	#NAME?	0.00015	protein.degradation.ubiquitin.E2
GRMZM2G467184	76.548	24.8223	-1.62473	0.02775	not assigned.unknown
GRMZM2G467520	3.5694	0	#NAME?	0.0096	not assigned.unknown
GRMZM2G467992	113.062	49.2858	-1.19787	0.03595	transport.p- and v-ATPases
GRMZM2G469061	5.17472	0	#NAME?	0.0054	protein.synthesis.ribosomal protein.eukaryotic.40S subunit.S4
GRMZM2G470422	15.5375	0	#NAME?	0.00305	RNA.regulation of transcription.C2H2 zinc finger family
GRMZM2G470740	52.2981	23.8936	-1.13014	0.0145	RNA.regulation of transcription.putative transcription regulator
GRMZM2G470882	9.444	0	#NAME?	5e-05	not assigned.unknown
GRMZM2G472473	8.40691	0	#NAME?	0.0164	not assigned.unknown
GRMZM2G474326	15.1415	0	#NAME?	0.0004	hormone metabolism.ethylene.signal transduction
GRMZM2G474755	14.1257	0	#NAME?	5e-05	signalling.calcium
GRMZM2G475059	81.5472	32.8976	-1.30965	0.035	misc.glutathione S transferases
GRMZM2G475536	93.4837	0	#NAME?	5e-05	not assigned.unknown
GRMZM2G476477	7.42208	0	#NAME?	5e-05	protein.postranslational modification
GRMZM2G476843	12.5533	1.72117	-2.86661	0.0143	cell.organisation
GRMZM2G477503	78.9275	19.6054	-2.00928	0.0007	lipid metabolism.glycolipid synthesis.sulfolipid synthase
GRMZM2G477743	19.5181	5.24863	-1.8948	0.045	not assigned.no ontology
GRMZM2G478160	75.8004	6.47489	-3.54928	0.0193	signalling.calcium
GRMZM2G479423	189.359	40.9759	-2.20828	5e-05	minor CHO metabolism.others
GRMZM2G484880	68.0765	21.9354	-1.6339	0.0053	RNA.regulation of transcription.Histone acetyltransferases
GRMZM2G488692	2.62411	0	#NAME?	0.0016	not assigned.unknown
GRMZM2G496991	10.2192	0	#NAME?	0.0039	not assigned.unknown
GRMZM2G497978	5.7409	0	#NAME?	0.00235	not assigned.unknown
GRMZM2G517972	88.2093	20.2168	-2.12537	0.03585	not assigned.unknown
GRMZM2G531230	4.02538	0	#NAME?	0.0397	amino acid metabolism.degradation.aspartate family.asparagine.L-asparaginase
GRMZM2G531804	3.62842	0	#NAME?	0.00665	not assigned.unknown
GRMZM2G536825	8.63796	0	#NAME?	0.00435	not assigned.unknown
GRMZM2G540318	4.62323	0	#NAME?	0.0087	not assigned.unknown
GRMZM2G560811	35.992	0	#NAME?	5e-05	not assigned.unknown
GRMZM2G568478	2.82458	0	#NAME?	0.0268	not assigned.unknown
GRMZM2G575809	5.86307	0	#NAME?	0.03685	not assigned.unknown
GRMZM2G577201	3.20135	0	#NAME?	0.00305	not assigned.unknown
GRMZM2G590033	19.5231	5.93272	-1.71842	0.0372	RNA.processing
GRMZM2G700208	153.158	21.3265	-2.8443	0.0004	misc.GDSL-motif lipase
GRMZM2G700443	10.6852	0	#NAME?	0.0087	not assigned.unknown
GRMZM2G701063	8.70463	0	#NAME?	0.00175	RNA.regulation of transcription.MYB domain transcription factor family
GRMZM2G701297	18.5108	6.60267	-1.48725	0.0191	RNA.regulation of transcription.FHA transcription factor
GRMZM2G701310	6.39258	0	#NAME?	0.02425	not assigned.unknown
GRMZM2G701767	21.561	0	#NAME?	5e-05	not assigned.unknown
GRMZM2G703555	160.751	71.7575	-1.16363	0.00565	stress.abiotic.heat
GRMZM2G703858	77.1815	27.8189	-1.47219	0.0402	not assigned.unknown
GRMZM2G704005	4.72897	0	#NAME?	0.0268	Biodegradation of Xenobiotics.lactoylglutathione lyase
GRMZM2G704032	37.5903	18.06	-1.05756	0.03835	protein.degradation.ubiquitin.E3.RING
GRMZM2G704053	48.1242	13.071	-1.88039	0.0044	protein.targeting.secretory pathway.unspecified
GRMZM5G801436	97.8109	18.6908	-2.38766	0.00025	nucleotide metabolism.phosphotransfer and pyrophosphatases.uridylate kinase
GRMZM5G801875	30.1996	6.46501	-2.2238	0.01965	transport.misc
GRMZM5G801949	50.7956	15.6951	-1.69438	0.0322	transport.sugars
GRMZM5G802115	6.59455	0	#NAME?	0.00075	protein.postranslational modification
GRMZM5G803276	143.932	0	#NAME?	0.0004	not assigned.unknown
GRMZM5G805906	7.36496	0	#NAME?	5e-05	not assigned.unknown
GRMZM5G806182	482.781	116.938	-2.04562	0.0297	not assigned.unknown
GRMZM5G806257	39.9266	14.7079	-1.44076	0.00515	protein.synthesis.initiation
GRMZM5G806818	5.35605	0	#NAME?	0.03685	not assigned.unknown
GRMZM5G812228	32.8314	11.1649	-1.55611	0.00995	lipid metabolism.FA synthesis and FA elongation.long chain fatty acid CoA ligase
GRMZM5G813206	37.2474	16.9032	-1.13984	0.01115	not assigned.unknown
GRMZM5G813903	21.4048	0	#NAME?	0.009	not assigned.unknown
GRMZM5G814310	61.9429	19.7051	-1.65237	0.0115	not assigned.unknown
GRMZM5G814465	5.84679	0	#NAME?	0.006	not assigned.unknown
GRMZM5G816386	3.93071	0	#NAME?	0.00485	not assigned.unknown
GRMZM5G817551	25.6648	8.22976	-1.64087	0.0107	not assigned.no ontology.ABC1 family protein
GRMZM5G817625	52.4574	19.4337	-1.43258	0.0105	not assigned.no ontology
GRMZM5G817934	7.98108	0	#NAME?	5e-05	not assigned.no ontology
GRMZM5G820401	13.2471	2.34246	-2.49958	0.0392	DNA.synthesis/chromatin structure
GRMZM5G820822	5.59136	0	#NAME?	0.0001	protein.degradation.cysteine protease
GRMZM5G821024	22.0346	4.4983	-2.29232	0.04605	RNA.regulation of transcription.bZIP transcription factor family
GRMZM5G821411	5.71652	0	#NAME?	0.02425	misc.gluco-, galacto- and mannosidases
GRMZM5G821439	75.3531	15.5552	-2.27627	0.0001	development.unspecified
GRMZM5G822100	7.73154	0	#NAME?	0.0009	misc.cytochrome P450
GRMZM5G823135	36.1374	0	#NAME?	5e-05	not assigned.unknown
GRMZM5G824405	19.9397	6.97315	-1.51576	0.02305	DNA.synthesis/chromatin structure.retrotransposon/transposase
GRMZM5G825110	43.283	16.3636	-1.40331	0.0108	lipid metabolism.Phospholipid synthesis.phosphatidate cytidylyltransferase
GRMZM5G826654	7.06046	0	#NAME?	0.0188	not assigned.unknown
GRMZM5G826658	21.8238	3.59783	-2.6007	0.0121	development.unspecified
GRMZM5G826972	5.21861	0	#NAME?	0.0465	not assigned.unknown
GRMZM5G827121	2.68707	0	#NAME?	0.0009	stress.biotic.PR-proteins
GRMZM5G827798	3.09082	0	#NAME?	0.0057	DNA.synthesis/chromatin structure
GRMZM5G828182	68.8979	28.2995	-1.28369	0.0216	amino acid metabolism.synthesis.aromatic aa.chorismate.3-deoxy-D-arabino-heptulosonate 7-phosphate synthase
GRMZM5G828312	138.546	52.5572	-1.39841	0.0223	OPP.non-reductive PP.transaldolase
GRMZM5G830403	121.167	51.2676	-1.24088	0.00635	not assigned.unknown
GRMZM5G830457	3.83829	0	#NAME?	0.0164	not assigned.unknown
GRMZM5G830695	79.8182	37.3993	-1.0937	0.0363	lipid metabolism.lipid degradation.lysophospholipases.carboxylesterase
GRMZM5G831025	10.2914	0	#NAME?	0.0012	not assigned.unknown
GRMZM5G832939	48.1982	13.008	-1.88958	0.02415	not assigned.unknown
GRMZM5G833066	96.3704	15.4538	-2.64063	0.003	not assigned.unknown
GRMZM5G835323	510.237	227.495	-1.16533	0.0031	protein.synthesis.initiation
GRMZM5G836174	755.565	0	#NAME?	5e-05	misc.acid and other phosphatases
GRMZM5G836827	35.5849	13.6473	-1.38265	0.0223	cell.organisation
GRMZM5G836939	19.8788	6.37755	-1.64015	0.02855	not assigned.unknown
GRMZM5G837058	53.9042	18.3746	-1.55268	0.0305	cell.vesicle transport
GRMZM5G839794	5.63733	0	#NAME?	0.00965	misc.acid and other phosphatases
GRMZM5G840013	74.9152	32.335	-1.21216	0.0343	stress.abiotic.drought/salt
GRMZM5G840909	54.8705	4.1511	-3.72446	0.0106	nucleotide metabolism.degradation
GRMZM5G840955	65.3946	25.3798	-1.36549	0.01615	lipid metabolism.FA synthesis and FA elongation.long chain fatty acid CoA ligase
GRMZM5G842886	22.1112	6.96582	-1.66641	0.0358	transport.sugars
GRMZM5G843302	66.5487	4.26161	-3.96494	0.00185	transport.membrane system unknown
GRMZM5G843352	329.493	12.0229	-4.77638	0.00075	not assigned.unknown
GRMZM5G843434	8.36172	0	#NAME?	0.00235	not assigned.unknown
GRMZM5G844080	22.9758	7.73399	-1.57083	0.04075	not assigned.unknown
GRMZM5G844703	49.9037	8.28589	-2.59042	0.01225	not assigned.unknown
GRMZM5G845130	8.19345	0	#NAME?	0.00025	not assigned.unknown
GRMZM5G845163	15.3115	0.984725	-3.95875	0.0378	not assigned.unknown
GRMZM5G846339	52.7285	13.4983	-1.9658	0.0032	not assigned.unknown
GRMZM5G848608	38.7745	14.1331	-1.45603	0.03155	not assigned.no ontology.C2 domain-containing protein
GRMZM5G849600	6.85407	0	#NAME?	0.00025	RNA.regulation of transcription.bHLH,Basic Helix-Loop-Helix family
GRMZM5G849959	20.6069	4.42444	-2.21956	0.0291	protein.degradation.cysteine protease
GRMZM5G854138	2644.92	689.357	-1.9399	0.00025	not assigned.unknown
GRMZM5G855347	49.0951	23.0068	-1.09351	0.01595	transport.metal
GRMZM5G856338	76.8622	21.3898	-1.84535	0.01955	misc. other Ferredoxins and Rieske domain
GRMZM5G856881	53.0791	22.753	-1.22208	0.0403	secondary metabolism.isoprenoids.non-mevalonate pathway.CMS
GRMZM5G857992	30.3925	11.0188	-1.46375	0.04845	protein.postranslational modification
GRMZM5G858165	26.3262	7.84777	-1.74614	0.01385	not assigned.unknown
GRMZM5G860137	25.572	4.84173	-2.40097	0.01485	secondary metabolism.isoprenoids.mevalonate pathway.acetyl-CoA C-acyltransferase
GRMZM5G861603	33.3555	11.5866	-1.52547	0.01265	protein.degradation.serine protease
GRMZM5G862488	41.1764	10.6932	-1.94512	0.0028	not assigned.unknown
GRMZM5G862817	28.3653	2.3612	-3.58653	0.01725	cell.organisation
GRMZM5G862931	41.6215	17.0442	-1.28805	0.0394	not assigned.no ontology
GRMZM5G863375	3.45187	0	#NAME?	0.0071	not assigned.unknown
GRMZM5G864266	22.5472	8.02327	-1.49068	0.00475	protein.degradation.ubiquitin.ubiquitin protease
GRMZM5G864319	101.823	44.2927	-1.20092	0.0041	lipid metabolism.lipid degradation.beta-oxidation.acyl CoA DH
GRMZM5G866334	55.8242	13.7544	-2.021	0.0059	not assigned.unknown
GRMZM5G866758	58.8746	24.5657	-1.261	0.0174	secondary metabolism.isoprenoids.mevalonate pathway.acetyl-CoA C-acyltransferase
GRMZM5G866918	20.9928	2.79859	-2.90712	0.0245	hormone metabolism.auxin.signal transduction
GRMZM5G867918	7.68755	0	#NAME?	0.0279	not assigned.unknown
GRMZM5G868047	27.241	1.216	-4.48556	0.02965	not assigned.no ontology
GRMZM5G868355	3.94448	0	#NAME?	0.0004	development.unspecified
GRMZM5G868381	5.11632	0	#NAME?	0.022	not assigned.unknown
GRMZM5G869403	24.6064	2.77155	-3.15027	0.0162	cell.vesicle transport
GRMZM5G870176	39.5294	9.85328	-2.00425	0.00065	cell wall.cellulose synthesis.cellulose synthase
GRMZM5G871143	36.3733	17.634	-1.04452	0.0251	signalling.phosphinositides
GRMZM5G871572	31.7542	10.4523	-1.60313	0.02165	protein.degradation.ubiquitin.E3.RING
GRMZM5G872373	34.4451	0	#NAME?	5e-05	not assigned.unknown
GRMZM5G872392	22.4073	0	#NAME?	5e-05	development.unspecified
GRMZM5G874373	4.82155	0	#NAME?	5e-05	not assigned.unknown
GRMZM5G874903	118.609	58.6648	-1.01565	0.0367	OPP.non-reductive PP.ribose 5-phosphate isomerase
GRMZM5G875502	25.1436	8.13849	-1.62736	0.0097	RNA.regulation of transcription.Polycomb Group (PcG)
GRMZM5G876022	8.25254	0	#NAME?	0.0002	development.unspecified
GRMZM5G876395	4.9288	0	#NAME?	0.01145	not assigned.unknown
GRMZM5G876597	4.34714	0	#NAME?	0.0397	not assigned.unknown
GRMZM5G876960	4.18601	0	#NAME?	0.02835	misc.oxidases - copper, flavone etc
GRMZM5G877500	54.8116	18.0534	-1.60221	0.0101	amino acid metabolism.synthesis.aromatic aa.chorismate.5-enolpyruvylshikimate-3-phosphate synthase
GRMZM5G877773	4.18465	0	#NAME?	0.00235	cell wall.precursor synthesis.MUR4
GRMZM5G877941	29.2957	12.5508	-1.22291	0.04785	misc.oxidases - copper, flavone etc
GRMZM5G878322	11.7773	0	#NAME?	0.0178	not assigned.unknown
GRMZM5G878497	3.04564	0	#NAME?	0.00565	not assigned.unknown
GRMZM5G879570	5.42935	0	#NAME?	0.00015	protein.postranslational modification.kinase.receptor like cytoplasmatic kinase VII
GRMZM5G880508	23.9205	9.4327	-1.3425	0.0181	not assigned.no ontology
GRMZM5G881965	6.02007	0	#NAME?	0.0073	misc.plastocyanin-like
GRMZM5G882986	47.6096	3.44601	-3.78825	0.00215	not assigned.unknown
GRMZM5G883632	42.9253	13.7473	-1.64268	0.04005	not assigned.unknown
GRMZM5G884600	3.68826	0	#NAME?	0.00245	redox.ascorbate and glutathione.glutathione
GRMZM5G885644	59.3803	28.6796	-1.04996	0.01385	signalling.phosphinositides
GRMZM5G886952	36.8323	14.604	-1.33461	0.0098	signalling.receptor kinases.leucine rich repeat XI
GRMZM5G886969	61.9034	23.6765	-1.38656	0.0135	not assigned.unknown
GRMZM5G889372	40.8759	18.0244	-1.1813	0.00765	protein.degradation.ubiquitin.E3.RING
GRMZM5G889760	19.4957	6.19334	-1.65437	0.0344	cell.organisation
GRMZM5G890043	3.15632	0	#NAME?	0.0397	not assigned.unknown
GRMZM5G890241	35.9463	9.83056	-1.8705	0.03895	not assigned.no ontology
GRMZM5G890625	6.9151	0	#NAME?	0.0138	not assigned.unknown
GRMZM5G892029	11.3351	0	#NAME?	0.0178	not assigned.unknown
GRMZM5G893912	3.51702	0	#NAME?	0.0008	protein.degradation.AAA type
GRMZM5G894233	46.019	22.0187	-1.0635	0.0309	transport.amino acids
GRMZM5G895933	41.2067	13.2888	-1.63266	0.00505	stress.biotic
GRMZM5G896916	15.1113	2.28523	-2.72521	0.04675	PS.lightreaction.other electron carrier (ox/red).ferredoxin
GRMZM5G898141	5.40448	0	#NAME?	0.0014	not assigned.unknown
GRMZM5G899428	6.83096	0	#NAME?	0.0039	mitochondrial electron transport / ATP synthesis.cytochrome c
GRMZM5G899800	83.6612	34.6734	-1.27073	0.0066	cell.division
