# Supplementary material for: Effects of drought stress and water recovery on physiological responses and gene expression in maize seedlings
Source: BMC Plant Biol. 2018 Apr 23;18:68. doi: 10.1186/s12870-018-1281-x (PMC5913800; doi:10.1186/s12870-018-1281-x)
Supplement: Supplementary file 6 — The overlap DEGs between maize seedlings and silk, ovary tissues. (XLSX 20 kb) [file 12870_2018_1281_MOESM6_ESM.xlsx]

## Sheet: sheet1
Genes involve Carbon metabolism in ovaries
stage	up	down	non_dif
3d	7	6	56
6d	10	7	52
Re_watered	3	4	62
Gene ID	3d	6d	Re_watered	annotation
GRMZM2G104081	non	non	non	hxk8_orysj ame: full=hexokinase-8 ame: full=hexokinase-4
GRMZM2G467069	non	non	non	hexokinase 3
GRMZM2G139300	non	up	non	cell wall invertase
GRMZM2G007277	non	non	non	neutral alkaline expressed
GRMZM2G115451	non	non	non	neutral alkaline expressed
GRMZM2G089836	non	down	non	soluble acid invertase
GRMZM2G463871	non	non	non	soluble acid invertase
GRMZM2G348551	non	non	non	soluble starch synthase ii-3
GRMZM2G009223	non	down	up	glucose-6-phosphate phosphate translocator 2
GRMZM2G027955	up	non	non	adp-glucose pyrophosphorylase large subunit
GRMZM2G125850	non	non	down	glucose-6-phosphate translocator
GRMZM2G130230	non	non	down	glucose-6-phosphate dehydrogenase
GRMZM2G138060	non	non	non	isoamylase
GRMZM2G060659	down	down	non	sucrose synthase 2-like
GRMZM2G089713	up	up	non	sucrose synthase
GRMZM2G311182	up	up	non	sucrose synthase
GRMZM2G318780	up	up	non	sucrose synthase
GRMZM2G174396	non	non	non	ramosa 3-like protein
GRMZM2G178546	non	non	non	trehalose-phosphate phosphatase-like
GRMZM2G008226	non	up	non	probable -trehalose-phosphate synthase
GRMZM2G118462	non	non	non	probable -trehalose-phosphate synthase
GRMZM2G122231	non	up	up	probable -trehalose-phosphate synthase
GRMZM2G123277	non	non	non	probable -trehalose-phosphate synthase
GRMZM2G304274	non	non	non	probable -trehalose-phosphate synthase
GRMZM2G312521	non	up	non	probable -trehalose-phosphate synthase
GRMZM2G366659	up	non	non	probable -trehalose-phosphate synthase
GRMZM2G095287	non	non	non	fructose- - chloroplastic-like
GRMZM2G306732	non	down	non	fructose- -bisphosphatase
GRMZM2G322953	non	non	non	fructose- -bisphosphatase
GRMZM2G046686	non	non	non	hxk10_orysj ame: full=hexokinase-10 ame: full=hexokinase-7
GRMZM2G051806	non	non	non	hexokinase 2
GRMZM2G058745	non	non	non	hexokinase 5
GRMZM2G068913	non	non	non	hexokinase
GRMZM2G171373	non	non	non	hexokinase 1
GRMZM2G119689	non	non	non	beta- insoluble isoenzyme 2 precursor
GRMZM2G123633	non	non	non	cell wall invertase
GRMZM2G174249	non	non	non	fructan exohydrolase
GRMZM2G095725	non	non	non	cell wall invertase
GRMZM2G119941	non	non	non	glycosy1 hydrolase
GRMZM2G118737	non	non	non	neutral alkaline invertase
GRMZM2G394450	non	non	non	vacuolar invertase
GRMZM2G018692	non	non	non	glycosy1 hydrolase
GRMZM2G018716	non	non	non	glycosy1 hydrolase
GRMZM2G084940	non	non	non	neutral invertase
GRMZM2G055489	non	non	non	sucrose-phosphatase 1
GRMZM2G097641	non	non	non	sucrose phosphate synthase
GRMZM2G008507	non	up	non	sucrose-phosphate synthase
GRMZM2G049076	non	non	non	sucrose-phosphate synthase
GRMZM2G055331	non	non	down	sucrose phosphate synthase
GRMZM2G140107	non	non	non	sucrose phosphate synthase
GRMZM2G462613	non	non	non	sucrose-phosphate synthase
GRMZM2G471083	non	non	non	sucrose-phosphate synthase
GRMZM2G044744	non	non	non	soluble starch synthase iv-2
GRMZM2G105791	non	non	non	soluble starch synthase ii-2
GRMZM2G121612	down	non	non	soluble starch synthase iii-1
GRMZM2G126988	non	non	non	soluble starch synthase ii-1
GRMZM2G129451	non	non	non	soluble starch synthase i
GRMZM2G130043	non	non	non	starch synthase v precursor
GRMZM2G141399	non	non	down	soluble starch synthase iii-2
GRMZM2G144002	non	non	non	glucose-1-phosphate adenylyltransferase large subunit chloroplastic-like
GRMZM2G391936	down	down	non	adp-glucose pyrophosphorylase large subunit
GRMZM2G045171	down	non	non	sucrose synthase 2-like
GRMZM2G089713	up	up	non	sucrose synthase
GRMZM2G152908	down	down	non	sucrose synthase
GRMZM2G410704	non	non	non	sucrose synthase 2-like
GRMZM2G347280	down	down	non	trehalose-phosphate phosphatase-like
GRMZM2G019183	non	up	up	#NAME?
GRMZM2G099860	non	non	non	#NAME?
GRMZM2G366659	up	non	non	probable -trehalose-phosphate synthase

## Sheet: Sheet2
Genes involve in expansive in ovary
stage	up	down	non_dif
3d	2	13	82
6d	3	31	63
Re_watered	3	3	91
Gene ID	3d	6d	Re_watered	annotation
GRMZM2G014558	non	non	up	cellulose synthase-like protein e6-like
GRMZM2G099088	non	non	non	glucomannan 4-beta-mannosyltransferase 9-like
GRMZM2G108600	non	non	non	glucomannan 4-beta-mannosyltransferase 9-like
GRMZM2G443715	non	non	non	glucomannan 4-beta-mannosyltransferase 9-like
GRMZM2G002523	non	non	non	cellulose synthase
GRMZM2G025231	non	down	non	probable cellulose synthase a catalytic subunit 5
GRMZM2G027723	non	down	non	cellulose synthase
GRMZM2G028353	non	down	non	cellulose synthase
GRMZM2G082580	non	down	non	probable cellulose synthase a catalytic subunit 5
GRMZM2G112336	non	down	non	cellulose synthase
GRMZM2G113137	non	down	non	probable cellulose synthase a catalytic subunit 5
GRMZM2G150404	non	non	non	cellulose synthase
GRMZM2G177631	non	down	down	probable cellulose synthase a catalytic subunit 5
AC209664.3_FG002	non	non	non	galacturonosyltransferase 8-like
GRMZM2G036918	non	non	non	probable galacturonosyltransferase 7-like
GRMZM2G057930	non	non	non	transferring glycosyl
GRMZM2G107854	non	non	non	alpha- -galacturonosyltransferase
GRMZM2G113506	non	down	non	alpha- -galacturonosyltransferase
AC204711.3_FG002	non	non	non	glycosyl hydrolase family 10 protein
GRMZM2G046459	down	down	non	beta- -glucanase precursor
GRMZM2G072526	non	non	down	glucan endo- -beta-glucosidase 4-like
GRMZM2G076348	down	down	non	endo- -beta-d-glucanase precursor
GRMZM2G083599	non	non	non	glucan endo- -beta-glucosidase 8
GRMZM2G108032	non	non	non	endo- -beta-xylanase a
GRMZM2G111324	non	non	non	glucan endo- -beta-glucosidase
GRMZM2G113420	non	non	non	glucan endo- -beta-glucosidase 4-like
GRMZM2G114140	non	non	non	beta- -glucanase
GRMZM2G127117	non	down	non	glucan endo- -beta-glucosidase 7 precursor
GRMZM2G127309	non	non	non	hydrolyzing o-glycosyl
GRMZM2G127853	non	non	non	glucan endo- -beta-glucosidase 3 precursor
GRMZM2G147221	non	non	non	glucan -beta-glucosidase
GRMZM2G151257	non	non	non	endo-beta- -glucanase precursor
GRMZM2G154678	non	non	non	endo-beta- -glucanase precursor
GRMZM2G178025	non	non	non	membrane-anchored endo- -beta-glucanase
AC231180.2_FG006	non	non	non	polygalacturonase
GRMZM2G002034	non	non	non	polygalacturonase precursor
GRMZM2G026804	non	non	non	polygalacturonase at1g48100-like
GRMZM2G037431	down	non	non	polygalacturonase precursor
GRMZM2G045596	non	non	non	polygalacturonase qrt3
GRMZM2G111609	non	non	non	polygalacturonase pg1
GRMZM2G113815	down	non	non	probable polygalacturonase-like
GRMZM2G119494	non	non	non	probable polygalacturonase-like
GRMZM2G139828	non	non	non	probable polygalacturonase-like
GRMZM2G174598	non	non	non	polygalacturonase
GRMZM2G046618	down	down	non	pectin methylesterase
GRMZM2G136106	down	down	up	probable pectinesterase pectinesterase inhibitor 40-like
GRMZM2G162333	non	non	non	probable pectinesterase 68-like
GRMZM2G177940	non	non	non	probable pectinesterase 53-like
GRMZM2G013002	non	down	non	beta-expansin 1a expressed
GRMZM2G021621	non	down	non	beta-expansin 1a precursor
GRMZM2G056236	non	down	non	beta-expansin 4 precursor
GRMZM2G082520	down	non	non	beta-expansin 1a precursor
GRMZM2G094990	non	down	non	beta-expansin 1a precursor
GRMZM2G105844	non	non	non	expansin a1
GRMZM2G154178	down	down	non	beta-expansin 4 precursor
GRMZM2G176595	down	non	non	beta-expansin 1a precursor
GRMZM2G339122	non	down	non	expansin os-expa2
GRMZM2G361064	non	down	non	expansin os-expa2
GRMZM2G368886	non	non	non	alpha-expansin 6 precursor
GRMZM2G474194	non	non	non	beta-expansin 1a precursor
GRMZM2G004699	non	down	non	xyloglucan endotransglucosylase hydrolase protein a
GRMZM2G030173	non	non	non	protein
GRMZM2G113761	down	non	non	xyloglucan endotransglucosylase hydrolase protein 32 precursor
GRMZM2G119783	down	down	non	xyloglucan endotransglycosylase hydrolase protein 8 precursor
GRMZM2G174855	non	non	non	probable xyloglucan endotransglucosylase hydrolase protein 8-like
GRMZM2G388684	non	non	non	xyloglucan endotransglucosylase hydrolase protein 32 precursor
AC217293.3_FG007	down	down	non	wall-associated receptor kinase 2-like
GRMZM2G077655	non	down	non	wall-associated receptor kinase 2-like
GRMZM2G176225	non	down	non	wall-associated receptor kinase 2-like
GRMZM2G433579	up	non	non	wall-associated receptor kinase-like 14-like
GRMZM2G060922	non	non	non	aquaporin sip1-2
GRMZM2G093090	non	non	non	tonoplast membrane integral protein
GRMZM2G175038	non	non	non	aquaporin sip2-1
GRMZM2G178693	non	non	non	plasma membrane intrinsic protein
GRMZM2G028353	non	down	non	cellulose synthase
GRMZM2G142898	non	down	non	cellulose synthase
GRMZM2G468661	non	non	non	transferring glycosyl
GRMZM2G076049	non	down	non	endo- -beta-
GRMZM2G162768	up	up	non	glucan endo- -beta-glucosidase 3 precursor
GRMZM2G125241	non	down	non	glucan endo- -beta-glucosidase 3 precursor
GRMZM2G012140	non	up	non	protein
GRMZM2G114140	non	non	non	beta- -glucanase
GRMZM2G320175	non	non	non	polygalacturonase
GRMZM2G066675	non	non	non	polygalacturonase
GRMZM2G094811	non	non	non	polygalacturonase
GRMZM2G130401	non	non	non	polygalacturonase
GRMZM2G092746	non	up	down	polygalacturonase pg1
GRMZM2G008593	non	non	non	pectinesterase family protein
GRMZM2G120779	non	non	non	probable pectinesterase 53-like
GRMZM2G422631	non	non	non	pectinesterase 11
GRMZM2G118873	non	non	non	beta-expansin 3
GRMZM2G169967	non	non	non	beta-expansin 3 precursor
GRMZM2G121308	non	non	non	beta-expansin 3
GRMZM2G144856	non	non	non	zea m 1 allergen
GRMZM2G039919	non	down	non	probable xyloglucan endotransglucosylase hydrolase protein 28-like
GRMZM2G119783	down	down	non	xyloglucan endotransglycosylase hydrolase protein 8 precursor
GRMZM2G027098	down	non	up	tonoplast intrinsic protein

## Sheet: Sheet3
Genes involve in expansive in silk
stage	up	down	non_dif
3d	0	0	40
6d	1	1	38
Re_watered	0	1	39
Gene ID	3d	6d	Re_watered	annotation
GRMZM2G082517	non	non	non	fasciclin-like arabinogalactan protein 14-like
AC206788.3_FG015	non	non	down	flavonol glucosyltransferase
GRMZM2G061321	non	non	non	anthocyanidin 3-o-glucosyltransferase
GRMZM2G074331	non	non	non	flavonol glucosyltransferase
GRMZM2G058033	non	non	non	polygalacturonase
GRMZM2G066675	non	non	non	polygalacturonase
GRMZM2G094811	non	non	non	polygalacturonase
GRMZM2G112579	non	non	non	exopolygalacturonase precursor
GRMZM2G160526	non	non	non	polygalacturonase
GRMZM2G160626	non	non	non	polygalacturonase
GRMZM2G162384	non	non	non	polygalacturonase
GRMZM2G320175	non	non	non	polygalacturonase
GRMZM2G374375	non	non	non	exopolygalacturonase precursor
GRMZM2G454497	non	non	non	polygalacturonase
GRMZM2G454608	non	non	non	polygalacturonase
GRMZM2G004927	non	non	non	probable pectinesterase 67-like
GRMZM2G012328	non	non	non	protein
GRMZM2G112984	non	non	non	pectinesterase family protein
GRMZM2G125356	non	non	non	protein
GRMZM2G137676	non	non	non	probable pectinesterase pectinesterase inhibitor 13-like
GRMZM2G431856	non	non	non	pectinesterase family expressed
GRMZM2G030531	non	non	non	expansin 11 precursor
GRMZM2G089699	non	non	non	major pollen allergen ory s 1 expressed
GRMZM2G144856	non	non	non	zea m 1 allergen
GRMZM2G409286	non	non	non	zea m 1 allergen
GRMZM2G080056	non	non	non	pectate lyase
GRMZM2G129635	non	non	non	pectate lyase
GRMZM2G364349	non	non	non	pectate lyase homolog
GRMZM2G125032	non	up	non	beta- -glucanase
GRMZM2G027782	non	non	non	exopolygalacturonase precursor
GRMZM2G151755	non	non	non	exopolygalacturonase precursor
GRMZM2G060400	non	non	non	probable pectinesterase pectinesterase inhibitor 13-like
GRMZM2G007685	non	non	non	major pollen allergen ory s 1 expressed
GRMZM2G106899	non	non	non	expansin 11 precursor
GRMZM2G109973	non	non	non	zea m 1 allergen
GRMZM2G127106	non	non	non	zea m 1 allergen
GRMZM2G127236	non	non	non	zea m 1 allergen
GRMZM2G164785	non	non	non	major pollen allergen ory s 1 expressed
GRMZM2G145045	non	non	non	wall-associated kinase 4
GRMZM2G332522	non	down	non	caffeoyl- 3-o-methyltransferase 1
