# Supplementary material for: Effects of drought stress and water recovery on physiological responses and gene expression in maize seedlings
Source: BMC Plant Biol. 2018 Apr 23;18:68. doi: 10.1186/s12870-018-1281-x (PMC5913800; doi:10.1186/s12870-018-1281-x)
Supplement: Supplementary file 7 — Up regulated TFs at 3 day, 6 day and re-watered stages. (XLSX 24 kb) [file 12870_2018_1281_MOESM7_ESM.xlsx]

## Sheet: Upregulated TFs at 3d
Gene_id	FPKM of control	FPKM of Drought dreated for 3 days	Log2 fold change	q_value	TF family classification
AC187157.4_FG005	1.2928	5.66873	2.13253	0.047	HD-ZIP
GRMZM2G001048	7.35674	17.3282	1.23599	0.0092	B3
GRMZM2G002075	10.1294	22.5839	1.15674	0.02	bZIP
GRMZM2G002978	4.68112	11.9266	1.34926	0.0146	Trihelix
GRMZM2G005207	7.4869	20.6572	1.46421	0.025	WRKY
GRMZM2G011598	11.7214	26.9185	1.19945	0.0404	NAC
GRMZM2G011932	23.7043	120.72	2.34845	5e-05	bZIP
GRMZM2G022213	8.62625	22.7971	1.40205	0.00195	C2H2
GRMZM2G026157	0	10.629	inf	5e-05	NF-YA
GRMZM2G027333	2.35855	12.2428	2.37596	0.00395	C2H2
GRMZM2G031001	4.30881	11.4865	1.41458	0.03795	NAC
GRMZM2G032258	21.3868	45.1239	1.07717	0.00135	C3H
GRMZM2G035370	0	7.67459	inf	5e-05	G2-like
GRMZM2G044752	1.28562	11.5456	3.1668	0.0209	HD-ZIP
GRMZM2G049695	15.7098	86.2689	2.45717	5e-05	MYB_related
GRMZM2G050550	2.73061	9.76394	1.83824	0.01175	MYB
GRMZM2G056600	54.9314	121.868	1.14962	0.0001	HD-ZIP
GRMZM2G059102	30.2305	62.5949	1.05004	0.00275	MIKC
GRMZM2G060216	0.894243	4.66502	2.38314	0.04565	bZIP
GRMZM2G061487	38.0539	174.378	2.1961	5e-05	ERF
GRMZM2G092137	29.2561	99.0316	1.75915	5e-05	bZIP
GRMZM2G093020	6.5735	20.723	1.6565	0.0032	bZIP
GRMZM2G095078	1.82551	7.2201	1.98372	0.03315	bZIP
GRMZM2G100318	5.54733	11.4939	1.051	0.0307	ARR-B
GRMZM2G104246	1.44254	6.57952	2.18938	0.04325	CPP
GRMZM2G105348	0	39.1248	inf	5e-05	HSF
GRMZM2G105834	1.01168	18.1619	4.1661	0.02	HD-ZIP
GRMZM2G109627	16.8095	50.8761	1.59771	0.0003	NAC
GRMZM2G116557	24.9399	65.7305	1.39811	5e-05	ARF
GRMZM2G117164	2.7367	36.5793	3.74052	0.0091	HD-ZIP
GRMZM2G123667	13.0211	44.4564	1.77154	0.0226	NAC
GRMZM2G127379	12.32	51.1199	2.05289	0.0006	ZmNAC111
GRMZM2G128807	1.75615	7.06377	2.00802	0.0482	bHLH
GRMZM2G132185	12.8899	30.4299	1.23925	0.034	ERF
GRMZM2G137802	3.06716	13.7559	2.16507	0.00855	WRKY
GRMZM2G141679	16.9482	35.3233	1.05949	0.00895	ERF
GRMZM2G143640	0	11.782	inf	5e-05	MYB_related
GRMZM2G147623	4.44114	9.73279	1.13192	0.01815	C3H
GRMZM2G148333	12.9271	41.8374	1.6944	5e-05	ERF
GRMZM2G152822	0	4.38195	inf	0.00425	NF-YB
GRMZM2G155217	2.33726	8.02003	1.77879	0.02455	bHLH
GRMZM2G157722	1.68902	7.15689	2.08314	0.04025	bZIP
GRMZM2G164359	5.44809	17.7468	1.70373	0.0135	C3H
GRMZM2G165272	0	4.57297	inf	5e-05	HSF
GRMZM2G171395	2.99002	24.6023	3.04057	0.00315	NAC
GRMZM2G171468	10.0163	31.2932	1.6435	0.00545	G2-like
GRMZM2G173124	2.3142	15.4449	2.73854	0.01115	C3H
GRMZM2G175280	3.89697	10.5679	1.43927	0.04195	bZIP
GRMZM2G177046	0	7.77078	inf	0.00055	bZIP
GRMZM2G316758	0	5.6498	inf	0.00325	bHLH
GRMZM2G338259	32.5587	91.1957	1.48592	5e-05	ARF
GRMZM2G347043	44.6319	127.827	1.51804	5e-05	NAC
GRMZM2G351330	2.40789	39.9763	4.0533	0.0489	HD-ZIP
GRMZM2G370026	0	3.79111	inf	0.00505	bZIP
GRMZM2G371033	0	7.91778	inf	5e-05	SBP
GRMZM2G384528	18.5476	41.6049	1.16552	0.01935	NF-YB
GRMZM2G398055	11.9422	26.8464	1.16866	0.0123	G2-like
GRMZM2G403620	3.54868	22.7146	2.67827	0.0017	MYB
GRMZM2G444073	0	5.92305	inf	0.0011	NF-YB
GRMZM2G453001	6.46788	18.7753	1.53747	0.0003	STAT
GRMZM2G468479	2.63659	8.50546	1.68972	0.0075	MYB_related
GRMZM2G478417	2.77824	14.6331	2.39699	0.02145	bZIP
GRMZM2G479760	1.82138	18.1469	3.31662	0.037	bZIP
GRMZM2G496770	0	4.46035	inf	0.0003	MYB
GRMZM5G801627	8.84616	83.2378	3.23412	5e-05	C3H
GRMZM5G858197	8.00979	41.7881	2.38326	0.0011	bZIP
GRMZM5G898290	19.1363	47.2403	1.30371	0.01095	NAC

## Sheet: Upregulated TFs at 6d
Gene_id	FPKM of control	FPKM of Drought dreated for 6 days	Log2 fold change	q_value	TF family classification
AC205574.3_FG006	7.00709	21.1353	1.59277	0.04495	TCP
GRMZM2G002915	7.18752	28.4434	1.98453	0.01005	HD-ZIP
GRMZM2G011598	15.0466	69.9135	2.21613	5e-05	NAC
GRMZM2G011932	69.42	152.922	1.13937	0.0054	bZIP
GRMZM2G014653	76.599	200.722	1.3898	5e-05	NAC
GRMZM2G017349	0	3.17655	inf	5e-05	bHLH
GRMZM2G019335	24.6348	60.907	1.30591	0.0053	DBB
GRMZM2G021339	12.095	27.2156	1.17002	0.0267	HD-ZIP
GRMZM2G021777	17.7979	45.276	1.34704	0.02395	CO-like
GRMZM2G022499	3.12016	18.1069	2.53684	0.00565	MYB_related
GRMZM2G023988	11.1609	23.9903	1.104	0.0227	C2H2
GRMZM2G028438	0	9.63822	inf	5e-05	GRAS
GRMZM2G031001	6.81413	18.0174	1.40279	0.0251	NAC
GRMZM2G034638	11.0338	26.9187	1.28668	0.01345	TCP
GRMZM2G041462	16.9886	54.3624	1.67804	0.00065	HD-ZIP
GRMZM2G041818	6.0415	22.3946	1.89017	0.01705	GeBP
GRMZM2G049695	23.4863	123.333	2.39267	5e-05	MYB_related
GRMZM2G050590	2.58194	8.96654	1.7961	0.04405	E2F/DP
GRMZM2G051528	1.25164	14.2307	3.50712	0.03915	MYB_related
GRMZM2G061487	58.7563	142.343	1.27656	0.00045	ERF
GRMZM2G063216	9.21139	31.6268	1.77966	0.00975	WRKY
GRMZM2G067702	9.59183	31.1929	1.70134	0.0132	G2-like
GRMZM2G081892	30.1245	63.3589	1.07261	0.0048	ERF
GRMZM2G082387	4.05591	23.4077	2.52889	0.0066	GRAS
GRMZM2G083347	13.949	35.4447	1.3454	0.01395	NAC
GRMZM2G092137	63.8065	166.615	1.38474	0.00115	bZIP
GRMZM2G093020	22.598	46.2351	1.0328	0.0305	bZIP
GRMZM2G094352	1.29757	7.93755	2.61288	0.0332	bZIP
GRMZM2G098904	20.8462	49.1691	1.23797	0.0034	bZIP
GRMZM2G099622	3.87418	14.3405	1.88813	0.01385	C3H
GRMZM2G100583	56.8271	176.668	1.63639	5e-05	NAC
GRMZM2G105348	16.8694	89.8077	2.41243	5e-05	HSF
GRMZM2G106560	0	9.38947	inf	5e-05	WRKY
GRMZM2G109627	15.7665	46.135	1.549	0.00105	NAC
GRMZM2G116557	37.6561	88.5974	1.23438	0.0003	ARF
GRMZM2G117164	9.94091	56.5055	2.50694	0.00025	HD-ZIP
GRMZM2G119133	7.50484	15.7189	1.06661	0.0265	MYB_related
GRMZM2G122846	0	9.09715	inf	5e-05	bZIP
GRMZM2G123667	14.9467	32.3191	1.11256	0.02665	NAC
GRMZM2G124540	5.95254	37.4387	2.65296	0.0013	G2-like
GRMZM2G126808	2.03472	13.6841	2.7496	0.0234	HD-ZIP
GRMZM2G127379	27.0275	127.057	2.23298	5e-05	ZmNAC111
GRMZM2G137802	5.24998	21.7155	2.04834	0.00575	WRKY
GRMZM2G138455	2.84502	12.7387	2.16271	0.01565	Dof
GRMZM2G140669	5.35318	16.7085	1.64212	0.0431	GATA
GRMZM2G146380	5.75223	43.7855	2.92826	0.01665	NAC
GRMZM2G148333	29.0277	72.482	1.32019	0.0008	ERF
GRMZM2G169654	3.58355	13.5772	1.92173	0.0305	RAV
GRMZM2G171468	17.8226	88.1273	2.30588	5e-05	G2-like
GRMZM2G171569	14.9178	60.5001	2.0199	0.00195	ERF
GRMZM2G173124	9.65788	28.7514	1.57385	0.0063	C3H
GRMZM2G173429	7.96124	20.9596	1.39655	0.02935	GRAS
GRMZM2G180328	7.24582	39.4973	2.44653	0.0021	NAC
GRMZM2G180947	3.35856	15.4271	2.19955	0.04405	NF-YB
GRMZM2G310368	29.367	84.1833	1.51934	0.00205	ERF
GRMZM2G317584	77.216	164.418	1.0904	0.0024	EIL
GRMZM2G336766	0	4.01633	inf	0.00235	bZIP
GRMZM2G338259	43.1324	111.871	1.37499	0.0002	ARF
GRMZM2G347043	96.0355	232.422	1.27511	0.00075	NAC
GRMZM2G351330	15.7436	95.1986	2.59618	5e-05	HD-ZIP
GRMZM2G361842	3.65969	13.8064	1.91554	0.04835	NF-YA
GRMZM2G384528	24.7809	128.388	2.37321	5e-05	NF-YB
GRMZM2G396527	27.2396	120.092	2.14036	0.0054	HD-ZIP
GRMZM2G405094	16.5189	60.0425	1.86186	0.00225	MYB
GRMZM2G421033	7.77142	26.1747	1.75192	0.01595	ERF
GRMZM2G425427	0	8.22536	inf	5e-05	MYB
GRMZM2G449681	30.5761	79.2745	1.37445	0.00015	WRKY
GRMZM2G475984	7.63014	31.1878	2.0312	0.0271	WRKY
GRMZM2G478417	10.2182	22.7233	1.15303	0.03865	bZIP
GRMZM5G801627	22.2037	79.432	1.83892	5e-05	C3H
GRMZM5G839518	1.69472	8.78442	2.3739	0.0256	bHLH
GRMZM5G846057	4.58199	32.9278	2.84526	0.002	ERF
GRMZM5G858197	16.336	59.6634	1.86879	0.00055	bZIP
GRMZM5G879527	10.5559	28.2116	1.41824	0.0111	bHLH
GRMZM5G898290	42.0276	84.6277	1.00979	0.01085	NAC

## Sheet: Upregulated TFs at re-watered
Gene_id	FPKM of control	FPKM of re-watered	Log2 fold change	q_value	TF family classification
AC194965.4_FG004	0	48.5064	inf	5e-05	GATA
GRMZM2G000818	5.34609	27.1788	2.34593	0.02155	MYB_related
GRMZM2G012717	3.13112	82.6815	4.72282	0.00655	CO-like
GRMZM2G013398	2.89461	15.6042	2.4305	0.0452	CO-like
GRMZM2G013612	0	2.76975	inf	0.0007	ARR-B
GRMZM2G014653	26.2329	70.4676	1.42558	0.0256	NAC
GRMZM2G016434	0	7.24731	inf	0.0024	ERF
GRMZM2G018876	42.9698	198.199	2.20556	0.0173	DBB
GRMZM2G025989	0	8.73414	inf	5e-05	LBD
GRMZM2G026157	0	8.03762	inf	0.00395	NF-YA
GRMZM2G028054	6.59011	20.2108	1.61675	0.0394	MYB
GRMZM2G030762	25.274	57.7091	1.19115	0.0486	bHLH
GRMZM2G031398	4.71431	12.5706	1.41493	0.04055	Nin-like
GRMZM2G039586	17.7865	77.5661	2.12465	0.00115	GATA
GRMZM2G052667	42.6362	181.726	2.09161	0.0015	ERF
GRMZM2G054125	0	9.92619	inf	5e-05	WRKY
GRMZM2G057955	81.3415	231.815	1.51091	0.00685	MYB_related
GRMZM2G065374	6.63963	29.7722	2.16479	0.0054	bHLH
GRMZM2G068672	0	7.44133	inf	5e-05	HD-ZIP
GRMZM2G070865	0	4.0671	inf	5e-05	G2-like
GRMZM2G073427	115.175	316.304	1.45749	0.00105	bZIP
GRMZM2G075562	16.5474	67.9374	2.0376	0.00035	CO-like
GRMZM2G077002	8.89615	23.1219	1.37801	0.04815	GATA
GRMZM2G089106	0	16.1384	inf	0.00125	LSD
GRMZM2G089812	58.5132	309.44	2.40283	0.00145	NF-YC
GRMZM2G104246	0	3.48773	inf	0.0002	CPP
GRMZM2G104260	0	13.0137	inf	0.00235	ERF
GRMZM2G105004	8.13342	18.7485	1.20484	0.03905	Nin-like
GRMZM2G106276	0	6.36817	inf	0.0011	HD-ZIP
GRMZM2G106673	14.4508	75.355	2.38255	0.00045	B3
GRMZM2G111117	0	3.19231	inf	0.00455	MYB
GRMZM2G111760	0	4.68952	inf	5e-05	Trihelix
GRMZM2G114137	5.63159	43.4984	2.94935	0.01445	CO-like
GRMZM2G115960	19.5267	39.8892	1.03055	0.03595	bHLH
GRMZM2G119999	0	5.2256	inf	5e-05	HD-ZIP
GRMZM2G131266	0	8.44526	inf	5e-05	ERF
GRMZM2G136887	4.53252	18.0405	1.99285	0.0309	MYB_related
GRMZM2G140355	0	22.5214	inf	0.00055	bZIP
GRMZM2G154320	0	19.154	inf	5e-05	LBD
GRMZM2G155662	44.1732	94.9334	1.10374	0.02645	Whirly
GRMZM2G159032	40.2084	96.1408	1.25765	0.0055	C2H2
GRMZM2G159456	0	6.41323	inf	5e-05	bHLH
GRMZM2G159592	0	11.2096	inf	5e-05	RAV
GRMZM2G160005	4.91071	16.0574	1.70924	0.01125	ARF
GRMZM2G162749	15.4891	56.0988	1.85671	0.0074	Dof
GRMZM2G167018	5.85438	60.5891	3.37147	0.02665	NAC
GRMZM2G172297	0	6.31411	inf	0.00015	bHLH
GRMZM2G175265	0	5.80935	inf	0.00595	MYB_related
GRMZM2G179069	0	15.3545	inf	5e-05	Dof
GRMZM2G180568	0	9.83261	inf	0.00105	TCP
GRMZM2G305856	56.3031	357.462	2.66651	5e-05	MYB_related
GRMZM2G344521	8.70103	23.4445	1.42999	0.0173	B3
GRMZM2G370863	0	9.08558	inf	0.01015	ZF-HD
GRMZM2G389379	0	2.79003	inf	0.00605	ZF-HD
GRMZM2G460544	0	6.11442	inf	5e-05	SBP
GRMZM2G471600	0	13.7076	inf	0.00055	G2-like
GRMZM2G475984	0	18.0551	inf	5e-05	WRKY
GRMZM2G479110	11.3446	31.9223	1.49256	0.0056	ARR-B
GRMZM2G700665	10.8433	29.6439	1.45093	0.04435	AP2
GRMZM5G839518	0	6.53632	inf	5e-05	bHLH
GRMZM5G846506	0	2.87361	inf	0.00295	G2-like
GRMZM5G852801	0	13.4855	inf	0.0273	BES1
GRMZM5G874163	7.38972	18.5995	1.33167	0.03905	ARF
GRMZM5G898290	13.2889	60.5464	2.18782	0.04865	NAC
