# Supplementary material for: Effects of drought stress and water recovery on physiological responses and gene expression in maize seedlings
Source: BMC Plant Biol. 2018 Apr 23;18:68. doi: 10.1186/s12870-018-1281-x (PMC5913800; doi:10.1186/s12870-018-1281-x)
Supplement: Supplementary file 8 — Down regulated TFs at 3 day, 6 day and re-watered stages. (XLSX 23 kb) [file 12870_2018_1281_MOESM8_ESM.xlsx]

## Sheet: Downregulated TFs at 3d
Gene_id	FPKM of control	FPKM of Drought dreated for 3 days	Log2 fold change	q_value	TF family classification
GRMZM2G001289	8.95124	3.37483	-1.40727	0.01935	HD-ZIP
GRMZM2G001663	42.0221	17.7964	-1.23957	5e-05	FAR1
GRMZM2G007063	27.444	11.5171	-1.25271	0.0111	bZIP
GRMZM2G013612	8.85108	3.05079	-1.53667	0.0429	ARR-B
GRMZM2G018984	1.78942	0	#NAME?	0.0001	ERF
GRMZM2G022686	2.96167	0	#NAME?	0.0011	MYB
GRMZM2G026223	8.85806	3.0528	-1.53686	0.03885	MIKC
GRMZM2G027976	13.6059	1.93016	-2.81744	0.03695	bZIP
GRMZM2G037792	11.1618	4.48495	-1.3154	0.02785	GRAS
GRMZM2G037823	9.7439	4.19048	-1.21738	0.02525	Trihelix
GRMZM2G042101	3.1509	0	#NAME?	5e-05	bHLH
GRMZM2G047626	37.806	14.5697	-1.37565	0.0009	MYB
GRMZM2G048582	14.0811	3.30728	-2.09004	5e-05	ZmNLP7
GRMZM2G049378	143.023	14.7327	-3.27915	5e-05	MYB_related
GRMZM2G053298	42.2888	13.5381	-1.64325	5e-05	Nin-like
GRMZM2G057955	169.111	36.1967	-2.22404	5e-05	MYB_related
GRMZM2G058518	15.0268	5.67478	-1.4049	0.01865	NAC
GRMZM2G059428	8.3735	1.6935	-2.30582	0.03275	NAC
GRMZM2G062391	19.2089	7.86968	-1.2874	0.01785	bZIP
GRMZM2G065374	18.5286	3.65556	-2.34159	5e-05	bHLH
GRMZM2G068672	9.43129	0	#NAME?	5e-05	HD-ZIP
GRMZM2G073427	653.269	164.788	-1.98707	5e-05	bZIP
GRMZM2G074438	7.0602	0	#NAME?	5e-05	bHLH
GRMZM2G079123	13.3735	1.49844	-3.15784	0.02625	MYB
GRMZM2G083472	62.5089	17.9294	-1.80174	5e-05	G2-like
GRMZM2G085678	12.2544	3.21741	-1.92933	0.01665	ERF
GRMZM2G103647	62.7983	25.6813	-1.29001	0.00015	bZIP
GRMZM2G104390	55.7546	23.5023	-1.24629	0.00425	GATA
GRMZM2G106204	27.8449	11.8494	-1.23259	0.0191	YABBY
GRMZM2G106276	7.22004	0	#NAME?	0.0001	HD-ZIP
GRMZM2G106798	10.4858	1.76477	-2.57089	0.03485	SBP
GRMZM2G107491	30.2783	14.5843	-1.05387	0.0079	C3H
GRMZM2G107886	27.2581	6.49111	-2.07015	0.0017	CO-like
GRMZM2G110107	4.64313	0	#NAME?	0.00175	C2H2
GRMZM2G121753	234.834	49.6106	-2.24292	5e-05	MYB_related
GRMZM2G123246	23.9662	11.0291	-1.11968	0.0147	NAC
GRMZM2G127490	42.0792	15.8418	-1.40937	5e-05	MYB_related
GRMZM2G130442	13.1673	6.44058	-1.03169	0.02345	HD-ZIP
GRMZM2G137341	8.73523	0	#NAME?	5e-05	ERF
GRMZM2G139174	12.4806	0	#NAME?	0.01935	MYB_related
GRMZM2G149347	3.29549	0	#NAME?	0.0001	C3H
GRMZM2G150841	13.7523	3.68383	-1.9004	0.02925	MYB_related
GRMZM2G154029	11.6906	4.14725	-1.49512	0.00925	bHLH
GRMZM2G156016	7.97767	3.41214	-1.22529	0.0471	VOZ
GRMZM2G158117	57.6833	3.3709	-4.09695	0.00525	MYB_related
GRMZM2G159937	11.604	2.99645	-1.9533	0.0252	bHLH
GRMZM2G167018	55.0208	14.678	-1.90632	0.00015	NAC
GRMZM2G168002	16.9566	7.90342	-1.1013	0.049	G2-like
GRMZM2G170079	7.2982	0	#NAME?	0.00595	bZIP
GRMZM2G171781	21.733	5.32041	-2.03028	0.0001	MYB
GRMZM2G305856	212.794	95.1015	-1.16192	5e-05	MYB_related
GRMZM2G314660	17.2522	5.67898	-1.60308	0.0019	Trihelix
GRMZM2G322090	5.39908	1.33706	-2.01365	0.03055	CPP
GRMZM2G389567	21.1299	4.01309	-2.3965	0.0439	bHLH
GRMZM2G445944	26.3122	10.1939	-1.36802	0.04765	TCP
GRMZM2G701218	27.8528	12.9969	-1.09966	0.0086	G2-like
GRMZM5G885329	4.68755	0	#NAME?	5e-05	NAC

## Sheet: Downregulated TFs at 6d
Gene_id	FPKM of control	FPKM of Drought dreated for 6 days	Log2 fold change	q_value	TF family classification
AC233935.1_FG005	31.9004	6.02111	-2.40548	0.0097	Dof
AC234155.1_FG002	27.2815	3.01486	-3.17776	0.0049	G2-like
GRMZM2G000818	19.0276	4.90819	-1.95483	0.00805	MYB_related
GRMZM2G002128	19.8858	6.56762	-1.5983	0.01835	MYB_related
GRMZM2G003304	23.9388	10.0635	-1.25022	0.0232	HD-ZIP
GRMZM2G004060	74.4435	32.0631	-1.21523	0.0204	WRKY
GRMZM2G004356	13.4591	3.04039	-2.14626	0.01655	bHLH
GRMZM2G005066	8.3155	0	#NAME?	5e-05	MYB
GRMZM2G008691	3.22503	0	#NAME?	5e-05	bHLH
GRMZM2G012717	21.2625	4.02875	-2.39991	0.01465	CO-like
GRMZM2G015433	3.65151	0	#NAME?	0.00095	WRKY
GRMZM2G017520	25.1624	6.11819	-2.04009	0.0001	MYB
GRMZM2G026223	12.5113	2.78271	-2.16867	0.01525	MIKC
GRMZM2G026833	16.0454	1.81905	-3.1409	0.0325	G2-like
GRMZM2G036092	14.8384	2.66421	-2.47755	0.0375	bHLH
GRMZM2G038722	3.83679	0	#NAME?	5e-05	MYB
GRMZM2G048582	7.64446	1.60571	-2.25121	0.00705	ZmNLP7
GRMZM2G052606	2.83954	0	#NAME?	0.00015	MYB
GRMZM2G052616	67.6631	31.1575	-1.11879	0.0094	GATA
GRMZM2G053298	27.2976	8.72245	-1.64597	5e-05	Nin-like
GRMZM2G055135	70.3732	12.0403	-2.54715	5e-05	LSD
GRMZM2G055782	2.85505	0	#NAME?	0.01645	M-type
GRMZM2G057955	131.559	12.6815	-3.37492	5e-05	MYB_related
GRMZM2G058518	16.9591	2.20539	-2.94295	0.01095	NAC
GRMZM2G061101	17.4743	5.00472	-1.80387	0.0187	TALE
GRMZM2G064744	9.12576	0	#NAME?	5e-05	MYB
GRMZM2G065829	17.7563	2.1078	-3.07452	0.01445	MYB_related
GRMZM2G073427	419.947	67.6326	-2.63442	5e-05	bZIP
GRMZM2G074438	4.1055	0	#NAME?	0.0003	bHLH
GRMZM2G076272	5.17118	0	#NAME?	5e-05	TALE
GRMZM2G079458	19.9056	7.54014	-1.40051	0.0092	MYB
GRMZM2G080168	9.05642	1.42848	-2.66446	0.0313	bHLH
GRMZM2G081816	18.1672	2.05072	-3.14713	0.02855	bHLH
GRMZM2G083472	34.4132	11.8677	-1.53592	0.00445	G2-like
GRMZM2G085678	14.3839	3.45341	-2.05836	0.0205	ERF
GRMZM2G101058	8.2026	0	#NAME?	5e-05	GATA
GRMZM2G102161	2.83962	0	#NAME?	0.00045	MIKC
GRMZM2G104390	35.4378	13.6476	-1.37665	0.0327	GATA
GRMZM2G106204	33.7202	10.3815	-1.69959	0.0151	YABBY
GRMZM2G110135	5.44717	0	#NAME?	5e-05	MYB
GRMZM2G111731	4.32861	0	#NAME?	0.0002	MYB
GRMZM2G117497	19.8211	0	#NAME?	5e-05	MYB_related
GRMZM2G118063	5.63729	1.43004	-1.97894	0.0404	HD-ZIP
GRMZM2G121753	211.002	6.54692	-5.0103	0.0003	MYB_related
GRMZM2G125095	3.15028	0	#NAME?	0.00035	B3
GRMZM2G125596	40.8511	19.6972	-1.05238	0.00915	B3
GRMZM2G127490	35.5853	5.51403	-2.6901	5e-05	MYB_related
GRMZM2G134260	11.755	0	#NAME?	5e-05	HD-ZIP
GRMZM2G139174	11.5152	0	#NAME?	0.0102	MYB_related
GRMZM2G141219	5.08421	0.291646	-4.12374	0.0289	ERF
GRMZM2G145568	3.31437	0	#NAME?	0.00205	LBD
GRMZM2G149347	2.52401	0	#NAME?	0.00015	C3H
GRMZM2G150260	46.0894	0	#NAME?	5e-05	MYB_related
GRMZM2G153454	24.7668	11.7606	-1.07445	0.02235	bHLH
GRMZM2G158117	68.8279	0	#NAME?	5e-05	MYB_related
GRMZM2G158313	7.62188	0	#NAME?	5e-05	bZIP
GRMZM2G158328	6.66639	0	#NAME?	5e-05	WRKY
GRMZM2G159937	3.24695	0	#NAME?	5e-05	bHLH
GRMZM2G161411	4.80389	0	#NAME?	0.0024	WRKY
GRMZM2G167018	33.7724	11.5756	-1.54476	0.0121	NAC
GRMZM2G168002	21.0597	5.91023	-1.8332	0.021	G2-like
GRMZM2G171365	3.9687	0.427597	-3.21435	0.03105	M-type
GRMZM2G171781	19.2363	0.644416	-4.89969	0.00785	MYB
GRMZM2G314660	11.2367	3.94059	-1.51173	0.0346	Trihelix
GRMZM2G379005	21.0143	9.92693	-1.08195	0.03875	GATA
GRMZM2G396114	62.3655	25.5192	-1.28916	0.00335	TALE
GRMZM2G401521	19.096	0	#NAME?	5e-05	WRKY
GRMZM2G414805	10.761	4.37744	-1.29765	0.0467	SBP
GRMZM2G435475	5.40923	0	#NAME?	0.00025	Dof
GRMZM2G445944	19.6286	2.31989	-3.08083	0.03755	TCP
GRMZM2G477415	3.11438	0	#NAME?	0.00995	HD-ZIP
GRMZM2G479610	4.09345	0	#NAME?	0.01185	NF-YC
GRMZM2G701218	19.2289	5.67512	-1.76056	0.0112	G2-like
GRMZM5G812774	17.1886	7.89456	-1.12252	0.0453	BES1
GRMZM5G833253	3.77594	0	#NAME?	0.0006	MYB
GRMZM5G873586	7.6835	2.58105	-1.57381	0.0475	LBD

## Sheet: Downregulated TFs at re-watered
Gene_id	FPKM of control	FPKM of re-watered	Log2 fold change	q_value	TF family classification
AC196475.3_FG005	66.3564	25.1439	-1.40002	0.0043	NAC
AC198725.4_FG009	9.4887	0	#NAME?	0.00535	WRKY
AC234155.1_FG002	19.1199	3.77593	-2.34017	0.03005	G2-like
GRMZM2G001930	33.9744	10.7737	-1.65694	0.01765	bHLH
GRMZM2G003715	22.5453	3.20079	-2.81632	0.00545	NAC
GRMZM2G004060	121.273	10.9038	-3.47536	0.0052	WRKY
GRMZM2G004531	28.0689	11.838	-1.24554	0.03195	NAC
GRMZM2G006752	34.8612	12.1333	-1.52265	0.00795	EIL
GRMZM2G010871	46.8104	16.3439	-1.51807	0.00615	HSF
GRMZM2G016370	9.58268	0	#NAME?	0.00015	G2-like
GRMZM2G017187	78.6158	32.7708	-1.26241	0.00605	B3
GRMZM2G017923	32.4781	12.3347	-1.39674	0.02475	C3H
GRMZM2G018487	2.17623	0	#NAME?	0.0014	WRKY
GRMZM2G021369	3.98914	0	#NAME?	0.01705	ERF
GRMZM2G022499	5.80729	0	#NAME?	5e-05	MYB_related
GRMZM2G042101	3.77371	0	#NAME?	0.0034	bHLH
GRMZM2G042756	25.7279	0	#NAME?	5e-05	ERF
GRMZM2G042895	391.056	0	#NAME?	5e-05	bHLH
GRMZM2G044408	5.01841	0	#NAME?	0.0087	M-type
GRMZM2G046885	27.9719	8.24417	-1.76253	0.0411	MIKC
GRMZM2G047626	66.1567	16.8092	-1.97664	0.0039	MYB
GRMZM2G048582	13.2246	4.12716	-1.68	0.02355	ZmNLP7
GRMZM2G055158	4.9728	0	#NAME?	0.001	MYB
GRMZM2G055180	102.256	27.7542	-1.88141	0.0215	ERF
GRMZM2G060918	3.8513	0	#NAME?	0.0021	WRKY
GRMZM2G061487	109.547	27.0109	-2.01994	0.0016	ERF
GRMZM2G066158	7.3448	0	#NAME?	0.00095	ERF
GRMZM2G068973	71.1361	14.4092	-2.30359	0.0051	NAC
GRMZM2G069009	62.0988	17.6297	-1.81655	0.0014	C3H
GRMZM2G069082	15.7123	0	#NAME?	0.00295	ERF
GRMZM2G072820	8.67372	0	#NAME?	0.0002	bHLH
GRMZM2G073044	4.98784	0	#NAME?	0.0008	LBD
GRMZM2G078274	24.328	9.35624	-1.37862	0.02125	ARF
GRMZM2G083717	2.66411	0	#NAME?	0.0022	WRKY
GRMZM2G084014	4.33789	0	#NAME?	0.0008	C2H2
GRMZM2G085964	2.09719	0	#NAME?	0.00745	ERF
GRMZM2G098696	2.79711	0	#NAME?	0.01185	HSF
GRMZM2G098884	64.5453	30.7676	-1.0689	0.01795	MYB_related
GRMZM2G101405	3.6906	0	#NAME?	0.02425	WRKY
GRMZM2G105092	6.05259	0	#NAME?	0.0132	C2H2
GRMZM2G106591	5.34011	0	#NAME?	0.0023	ERF
GRMZM2G111354	5.45135	0	#NAME?	0.0054	WRKY
GRMZM2G112629	44.1547	2.21193	-4.31919	0.0388	bHLH
GRMZM2G115070	5.34213	0	#NAME?	0.0021	MYB_related
GRMZM2G117007	38.4536	4.50895	-3.09226	0.02835	C3H
GRMZM2G119823	77.0814	0	#NAME?	5e-05	bHLH
GRMZM2G120320	348.794	75.0351	-2.21674	0.0009	WRKY
GRMZM2G122750	14.0933	6.92962	-1.02416	0.03675	HB-other
GRMZM2G123308	3.01703	0	#NAME?	0.00165	G2-like
GRMZM2G124421	34.2852	13.7668	-1.31639	0.04775	NF-YC
GRMZM2G124524	3.68239	0	#NAME?	0.0002	AP2
GRMZM2G129247	5.04803	0	#NAME?	0.00015	bZIP
GRMZM2G130149	83.8903	35.427	-1.24365	0.01615	MYB_related
GRMZM2G131937	9.52522	0	#NAME?	0.0012	MYB
GRMZM2G132367	13.7403	0.901379	-3.93014	0.04445	HD-ZIP
GRMZM2G133169	5.82602	0	#NAME?	0.0003	GRAS
GRMZM2G134439	69.7751	29.6033	-1.23695	0.0104	Trihelix
GRMZM2G137341	7.48075	0	#NAME?	0.00315	ERF
GRMZM2G138396	5.37142	0	#NAME?	0.0012	ERF
GRMZM2G139765	5.3991	0	#NAME?	0.0002	ERF
GRMZM2G143640	4.37064	0	#NAME?	0.0018	MYB_related
GRMZM2G151444	5.51301	0	#NAME?	5e-05	WRKY
GRMZM2G159134	22.4449	2.59439	-3.11292	0.0332	bZIP
GRMZM2G163200	38.1183	12.8972	-1.56343	0.02175	GATA
GRMZM2G169947	7.67934	0	#NAME?	0.022	bHLH
GRMZM2G171600	11.9397	4.03163	-1.56633	0.03275	CAMTA
GRMZM2G173425	130.647	41.3654	-1.65918	0.0028	LSD
GRMZM2G173943	45.783	18.0833	-1.34016	0.0176	G2-like
GRMZM2G177220	21.1795	6.49691	-1.70484	0.01515	ARR-B
GRMZM2G300924	9.80037	0	#NAME?	5e-05	ERF
GRMZM2G301089	94.8364	0	#NAME?	5e-05	bHLH
GRMZM2G312201	4.33457	1.02302	-2.08305	0.0478	NAC
GRMZM2G326783	3.23938	0	#NAME?	0.00015	Trihelix
GRMZM2G336533	7.8732	0	#NAME?	5e-05	NAC
GRMZM2G336766	7.11827	0	#NAME?	0.01735	bZIP
GRMZM2G338259	60.0436	24.6115	-1.28668	0.00445	ARF
GRMZM2G347043	112.041	29.7977	-1.91075	0.00145	NAC
GRMZM2G368909	12.6945	2.93521	-2.11267	0.0389	GRAS
GRMZM2G379005	70.2712	19.9783	-1.8145	0.00515	GATA
GRMZM2G380377	11.3363	0	#NAME?	5e-05	ERF
GRMZM2G381378	3.88183	0	#NAME?	0.00615	WRKY
GRMZM2G385543	2.41207	0	#NAME?	0.0023	bHLH
GRMZM2G400714	71.8533	9.12405	-2.97731	0.0023	C2H2
GRMZM2G425430	10.4762	0	#NAME?	5e-05	WRKY
GRMZM2G431243	79.7169	17.1192	-2.21927	5e-05	CAMTA
GRMZM2G431309	25.4493	8.18957	-1.63577	0.03255	GRAS
GRMZM2G432583	5.36654	0	#NAME?	0.0004	WRKY
GRMZM2G446426	7.74483	0	#NAME?	5e-05	M-type
GRMZM2G448607	105.032	24.2657	-2.11383	0.0018	bZIP
GRMZM2G457562	2.5479	0	#NAME?	0.0022	ERF
GRMZM2G470422	15.5375	0	#NAME?	0.00305	C2H2
GRMZM2G474326	15.1415	0	#NAME?	0.0004	ERF
GRMZM2G701063	8.70463	0	#NAME?	0.00175	MYB
GRMZM5G821024	22.0346	4.4983	-2.29232	0.04605	bZIP
GRMZM5G821439	75.3531	15.5552	-2.27627	0.0001	GRAS
GRMZM5G849600	6.85407	0	#NAME?	0.00025	bHLH
GRMZM5G868355	3.94448	0	#NAME?	0.0004	GRAS
