# Supplementary material for: Effects of drought stress and water recovery on physiological responses and gene expression in maize seedlings
Source: BMC Plant Biol. 2018 Apr 23;18:68. doi: 10.1186/s12870-018-1281-x (PMC5913800; doi:10.1186/s12870-018-1281-x)
Supplement: Supplementary file 9 — Enriched GO terms among the DEGs in response to water deficit and recovery. (XLSX 20 kb) [file 12870_2018_1281_MOESM9_ESM.xlsx]

## Sheet: 3d
Classifications	GO ID	GO terms	Numbers of up regulated	Numbers of down regulated	FDR	Sum
Molecular Function	GO:0016740	transferase activity	107	186	9.2e-07	730
	GO:0016491	oxidoreductase activity	82	93	0.00022
	GO:0016157	sucrose synthase activity	2	3	0.013
	GO:0016829	lyase activity	20	23	0.013
	GO:0008289	lipid binding	8	12	0.014
	GO:0005215	transporter activity	50	77	0.017
	GO:0051213	dioxygenase activity	6	4	0.023
	GO:0016757	transferase activity, transferring glycosyl groups	19	32	0.035
	GO:0016165	lipoxygenase activity	3	3	0.043
Biological Process	GO:0006629	lipid metabolic process	25	52	2.7e-05	1525
	GO:0044262	cellular carbohydrate metabolic process	21	48	2.8e-05
	GO:0055114	oxidation reduction	69	87	4.4e-05
	GO:0005975	carbohydrate metabolic process	32	75	5.9e-05
	GO:0044281	small molecule metabolic process	62	77	0.0042
	GO:0044283	small molecule biosynthetic process	20	25	0.011
	GO:0043436	oxoacid metabolic process	37	32	0.011
	GO:0010876	lipid localization	5	9	0.011
	GO:0044271	cellular nitrogen compound biosynthetic process	18	19	0.011
	GO:0006869	lipid transport	5	9	0.011
	GO:0005984	disaccharide metabolic process	4	8	0.011
	GO:0008610	lipid biosynthetic process	11	24	0.011
	GO:0042180	cellular ketone metabolic process	37	32	0.011
	GO:0006082	organic acid metabolic process	37	32	0.011
	GO:0016137	glycoside metabolic process	4	8	0.011
	GO:0019752	carboxylic acid metabolic process	37	32	0.011
	GO:0009311	oligosaccharide metabolic process	4	8	0.013
	GO:0051179	localization	75	106	0.014
	GO:0034641	cellular nitrogen compound metabolic process	32	31	0.023
	GO:0006631	fatty acid metabolic process	6	13	0.023
	GO:0044255	cellular lipid metabolic process	12	22	0.023
	GO:0006820	anion transport	4	12	0.025
	GO:0055085	transmembrane transport	31	47	0.025
	GO:0006066	alcohol metabolic process	13	30	0.04
	GO:0005985	sucrose metabolic process	2	4	0.044
	GO:0016053	organic acid biosynthetic process	15	17	0.048
	GO:0046394	carboxylic acid biosynthetic process	15	17	0.048
	GO:0006633	fatty acid biosynthetic process	5	11	0.048
Total			935	1320		2255

## Sheet: 6d
Classifications	GO ID	GO terms	Numbers of up regulated	Numbers of down regulated	FDR	Sum
Cellular component	GO:0034357	photosynthetic membrane	1	26	5.9e-07	491
	GO:0009521	photosystem	0	23	5.9e-07
	GO:0009579	thylakoid	1	27	5.9e-07
	GO:0000786	nucleosome	2	34	5.2e-05
	GO:0032993	protein-DNA complex	2	34	5.2e-05
	GO:0009523	photosystem II	0	14	0.0005
	GO:0009522	photosystem I	0	9	0.002
	GO:0044436	thylakoid part	1	13	0.0045
	GO:0009538	photosystem I reaction center	0	6	0.0051
	GO:0009654	oxygen evolving complex	0	8	0.0055
	GO:0016020	membrane	115	175	0.025
Molecular Function	GO:0016491	oxidoreductase activity	87	125	1.4e-05	692
	GO:0035251	UDP-glucosyltransferase activity	4	18	2.1e-05
	GO:0016757	transferase activity, transferring glycosyl groups	26	42	0.00044
	GO:0016759	cellulose synthase activity	1	13	0.0012
	GO:0016758	transferase activity, transferring hexosyl groups	20	33	0.0018
	GO:0005506	iron ion binding	43	44	0.01
	GO:0016746	transferase activity, transferring acyl groups	15	25	0.01
	GO:0042578	phosphoric ester hydrolase activity	20	16	0.011
	GO:0016788	hydrolase activity, acting on ester bonds	35	52	0.04
	GO:0009055	electron carrier activity	31	42	0.04
Biological Process	GO:0005975	carbohydrate metabolic process	55	86	1.4e-08	1784
	GO:0044262	cellular carbohydrate metabolic process	25	55	1.3e-05
	GO:0055114	oxidation reduction	75	107	2.8e-05
	GO:0006629	lipid metabolic process	23	64	2.8e-05
	GO:0034728	nucleosome organization	2	34	0.00017
	GO:0016051	carbohydrate biosynthetic process	10	25	0.00017
	GO:0065004	protein-DNA complex assembly	2	34	0.00017
	GO:0015979	photosynthesis	2	24	0.00017
	GO:0031497	chromatin assembly	2	34	0.00017
	GO:0006334	nucleosome assembly	2	34	0.00017
	GO:0006323	DNA packaging	2	34	0.00017
	GO:0034637	cellular carbohydrate biosynthetic process	9	25	0.00019
	GO:0034622	cellular macromolecular complex assembly	2	48	0.00053
	GO:0030243	cellulose metabolic process	1	14	0.00068
	GO:0030244	cellulose biosynthetic process	1	14	0.00068
	GO:0044264	cellular polysaccharide metabolic process	6	23	0.001
	GO:0005984	disaccharide metabolic process	8	7	0.001
	GO:0016137	glycoside metabolic process	8	7	0.001
	GO:0033692	cellular polysaccharide biosynthetic process	5	20	0.0011
	GO:0034621	cellular macromolecular complex subunit organization	2	49	0.0011
	GO:0005976	polysaccharide metabolic process	11	24	0.0011
	GO:0009311	oligosaccharide metabolic process	8	7	0.0012
	GO:0000271	polysaccharide biosynthetic process	5	20	0.0015
	GO:0006333	chromatin assembly or disassembly	2	34	0.0024
	GO:0071103	DNA conformation change	5	35	0.0026
	GO:0030001	metal ion transport	14	39	0.0028
	GO:0044042	glucan metabolic process	4	18	0.011
	GO:0006073	cellular glucan metabolic process	4	18	0.011
	GO:0044281	small molecule metabolic process	66	89	0.011
	GO:0009250	glucan biosynthetic process	3	15	0.014
	GO:0005985	sucrose metabolic process	4	3	0.019
	GO:0006631	fatty acid metabolic process	8	13	0.025
	GO:0044283	small molecule biosynthetic process	19	30	0.025
	GO:0006325	chromatin organization	2	34	0.033
	GO:0050896	response to stimulus	97	113	0.039
	GO:0051276	chromosome organization	2	34	0.046
	GO:0032787	monocarboxylic acid metabolic process	9	15	0.049
		Total	909	2058		2967

## Sheet: rewatered
Classifications	GO ID	GO terms	Numbers of up regulated	Numbers of down regulated	FDR	Sum
Cellular Component	GO:0005840	ribosome	122	15	4.7e-18	2009
	GO:0043232	intracellular non-membrane-bounded organelle	160	32	1.1e-11
	GO:0043228	non-membrane-bounded organelle	160	32	1.1e-11
	GO:0044444	cytoplasmic part	137	49	1.3e-11
	GO:0044424	intracellular part	247	147	0.00025
	GO:0043229	intracellular organelle	210	107	0.00044
	GO:0009521	photosystem	15	1	0.00073
	GO:0034357	photosynthetic membrane	16	3	0.00074
	GO:0009579	thylakoid	17	3	0.00074
	GO:0000786	nucleosome	28	2	0.0012
	GO:0032993	protein-DNA complex	28	2	0.0012
	GO:0005622	intracellular	261	178	0.0046
	GO:0033279	ribosomal subunit	18	1	0.008
	GO:0009522	photosystem I	7	0	0.013
	GO:0009538	photosystem I reaction center	5	0	0.013
	GO:0009654	oxygen evolving complex	6	0	0.042
Biological process	GO:0003735	structural constituent of ribosome	122	14	3e-17	946
	GO:0006412	translation	137	20	7.5e-14
	GO:0044267	cellular protein metabolic process	181	140	6.1e-07
	GO:0015979	photosynthesis	17	5	0.0041
	GO:0016051	carbohydrate biosynthetic process	9	21	0.005
	GO:0031497	chromatin assembly	28	2	0.0084
	GO:0006334	nucleosome assembly	28	2	0.0084
	GO:0065004	protein-DNA complex assembly	28	2	0.0084
	GO:0034728	nucleosome organization	28	2	0.0084
	GO:0034637	cellular carbohydrate biosynthetic process	8	19	0.022
	GO:0006333	chromatin assembly or disassembly	29	3	0.023
	GO:0044262	cellular carbohydrate metabolic process	20	41	0.031
	GO:0006457	protein folding	17	23	0.041
		Total	2089	866		2955
