# Supplementary material for: Effects of drought stress and water recovery on physiological responses and gene expression in maize seedlings
Source: BMC Plant Biol. 2018 Apr 23;18:68. doi: 10.1186/s12870-018-1281-x (PMC5913800; doi:10.1186/s12870-018-1281-x)
Supplement: Supplementary file 10 — Numbers of DEGs in different metabolisms in response to water deficit and recovery. (XLSX 9 kb) [file 12870_2018_1281_MOESM10_ESM.xlsx]

## Sheet: Sheet1
Numbers of DEGs in diferent metabolisms in response to water deficit and recovery
Different time-point	Cell wall	Minor CHO	Lipid	Light reaction	Starch & sucrose	TCA	Total
3d	108	44	109	49	52	42	404
6d	178	52	106	86	58	64	544
re-watered	87	59	107	85	36	26	400
